# Supplementary material for: How does green credit guidelines affect environmentally friendly enterprises’ ESG? A quasi-natural experiment from China
Source: PLoS One. 2024 May 29;19(5):e0304384. doi: 10.1371/journal.pone.0304384 (PMC11135725; doi:10.1371/journal.pone.0304384)
Supplement: S1 Data — (ZIP) [file pone.0304384.s001.zip]

Archive with 6 entries (6 files):
- Data and command files/Command and results.xlsx
- Data and command files/Data.xlsx
- Data and command files/For Table 6.dta
- Data and command files/For Table 7.dta
- Data and command files/Main tests.dta
- Data and command files/Stata Do-file for All Analyses.do
