# Supplementary material for: How does green credit guidelines affect environmentally friendly enterprises’ ESG? A quasi-natural experiment from China
Source: PLoS One. 2024 May 29;19(5):e0304384. doi: 10.1371/journal.pone.0304384 (PMC11135725; doi:10.1371/journal.pone.0304384)
Supplement: S1 Data — (ZIP) [file pone.0304384.s001.zip › Data and command files/Command and results.xlsx]

## Sheet: Table 1
Table 1
. sum esg esgscore eftime first sedtenth boardsize age lev cashflow										. sum esg esgscore eftime first sedtenth boardsize age lev cashflow, detail
Variable | Obs Mean Std. dev. Min Max										ESG
-------------+---------------------------------------------------------										-------------------------------------------------------------
esg | 2,972 4.180013 1.067984 1 7										Percentiles Smallest
esgscore | 2,972 73.39252 5.166341 55.27 85.26										1% 1 1
eftime | 2,972 .4276581 .4948222 0 1										5% 2 1
first | 2,972 .3787246 .1563159 .0728 .7889										10% 3 1 Obs 2,972
sedtenth | 2,972 .2231637 .1257607 .0174 .5758										25% 4 1 Sum of wgt. 2,972
-------------+---------------------------------------------------------
boardsize | 2,972 2.234152 .1831286 1.791759 2.772589										50% 4 Mean 4.180013
age | 2,972 2.345647 .7206207 1.098612 3.433987										Largest Std. dev. 1.067984
lev | 2,972 .3639164 .2192145 .0509911 .959733										75% 5 7
cashflow | 2,972 .2554918 .1730327 .005683 .622248										90% 5 7 Variance 1.14059
										95% 6 7 Skewness -.264855
										99% 6 7 Kurtosis 3.291337
										ESGscore									a
										-------------------------------------------------------------
										Percentiles Smallest
										1% 59.19 55.27
										5% 64.28 55.27
										10% 66.95 55.27 Obs 2,972
										25% 70.3655 55.27 Sum of wgt. 2,972
										50% 73.555 Mean 73.39252
										Largest Std. dev. 5.166341
										75% 76.857 85.26
										90% 79.86 85.26 Variance 26.69108
										95% 81.48 85.26 Skewness -.4018567
										99% 84.71 85.26 Kurtosis 3.473491
										EFTime
										-------------------------------------------------------------
										Percentiles Smallest
										1% 0 0
										5% 0 0
										10% 0 0 Obs 2,972
										25% 0 0 Sum of wgt. 2,972
										50% 0 Mean .4276581
										Largest Std. dev. .4948222
										75% 1 1
										90% 1 1 Variance .244849
										95% 1 1 Skewness .2924445
										99% 1 1 Kurtosis 1.085524
										First
										-------------------------------------------------------------
										Percentiles Smallest
										1% .1004 .0728
										5% .1526 .0728
										10% .1833 .0728 Obs 2,972
										25% .25045 .0728 Sum of wgt. 2,972
										50% .36855 Mean .3787246
										Largest Std. dev. .1563159
										75% .4953 .7889
										90% .5979 .7889 Variance .0244347
										95% .6525 .7889 Skewness .3467687
										99% .75734 .7889 Kurtosis 2.431209
										Sedtenth
										-------------------------------------------------------------
										Percentiles Smallest
										1% .0227 .0174
										5% .0439 .0174
										10% .0631 .0174 Obs 2,972
										25% .1221 .0174 Sum of wgt. 2,972
										50% .2112 Mean .2231637
										Largest Std. dev. .1257607
										75% .3138 .5758
										90% .4055 .5758 Variance .0158157
										95% .4448 .5758 Skewness .4030645
										99% .5228 .5758 Kurtosis 2.341137
										Board Size
										-------------------------------------------------------------
										Percentiles Smallest
										1% 1.791759 1.791759
										5% 1.791759 1.791759
										10% 2.079442 1.791759 Obs 2,972
										25% 2.079442 1.791759 Sum of wgt. 2,972
										50% 2.302585 Mean 2.234152
										Largest Std. dev. .1831286
										75% 2.302585 2.772589
										90% 2.484907 2.772589 Variance .0335361
										95% 2.484907 2.772589 Skewness -.2558403
										99% 2.772589 2.772589 Kurtosis 3.719915
										Age
										-------------------------------------------------------------
										Percentiles Smallest
										1% 1.098612 1.098612
										5% 1.098612 1.098612
										10% 1.386294 1.098612 Obs 2,972
										25% 1.609438 1.098612 Sum of wgt. 2,972
										50% 2.484907 Mean 2.345647
										Largest Std. dev. .7206207
										75% 2.995732 3.433987
										90% 3.218876 3.433987 Variance .5192942
										95% 3.295837 3.433987 Skewness -.3419397
										99% 3.401197 3.433987 Kurtosis 1.787937
										Lev
										-------------------------------------------------------------
										Percentiles Smallest
										1% .0509911 .0509911
										5% .0781103 .0509911
										10% .1038318 .0509911 Obs 2,972
										25% .1727921 .0509911 Sum of wgt. 2,972
										50% .3186053 Mean .3639164
										Largest Std. dev. .2192145
										75% .5443259 .959733
										90% .6705971 .959733 Variance .048055
										95% .7309004 .959733 Skewness .4551883
										99% .8847535 .959733 Kurtosis 2.156937
										Cash Flow
										-------------------------------------------------------------
										Percentiles Smallest
										1% .012536 .005683
										5% .039053 .005683
										10% .055478 .005683 Obs 2,972
										25% .100403 .005683 Sum of wgt. 2,972
										50% .2199405 Mean .2554918
										Largest Std. dev. .1730327
										75% .4012705 .622248
										90% .504796 .622248 Variance .0299403
										95% .554326 .622248 Skewness .4062689
										99% .622248 .622248 Kurtosis 1.898241
										.

## Sheet: Table 3
. pwcorr esg esgscore eftime first sedtenth boardsize age lev cashflow, sig
| esg esgscore eftime first sedtenth boards~e age
-------------+---------------------------------------------------------------
esg | 1.0000
|
|
esgscore | 0.9623 1.0000
| 0.0000
|
eftime | -0.0795 -0.0787 1.0000
| 0.0000 0.0000
|
first | 0.1263 0.1327 -0.2220 1.0000
| 0.0000 0.0000 0.0000
|
sedtenth | 0.0488 0.0482 0.0729 -0.3925 1.0000
| 0.0078 0.0086 0.0001 0.0000
|
boardsize | -0.0462 -0.0449 0.1462 -0.0519 -0.0085 1.0000
| 0.0117 0.0143 0.0000 0.0046 0.6417
|
age | -0.1473 -0.1558 0.2307 -0.2268 -0.3021 0.0882 1.0000
| 0.0000 0.0000 0.0000 0.0000 0.0000 0.0000
|
lev | -0.1044 -0.1093 0.6332 -0.1806 -0.0508 0.1687 0.3370
| 0.0000 0.0000 0.0000 0.0000 0.0056 0.0000 0.0000
|
cashflow | 0.1526 0.1564 -0.6743 0.1363 0.1026 -0.1081 -0.2781
| 0.0000 0.0000 0.0000 0.0000 0.0000 0.0000 0.0000
|
| lev cashflow
-------------+------------------
lev | 1.0000
|																					a
|
cashflow | -0.6509 1.0000
| 0.0000
|
.

## Sheet: Table 4
. xtreg esg ef2009 ef2010 ef2011 ef2012 ef2013 ef2014 ef2015 ef2016 ef2017 ef20											. xtreg esgscore ef2009 ef2010 ef2011 ef2012 ef2013 ef2014 ef2015 ef2016 ef2017																			hh
> 18 ef2019 ef2020 ef2021 first sedtenth boardsize age lev cashflow, re											> ef2018 ef2019 ef2020 ef2021 first sedtenth boardsize age lev cashflow, re
Random-effects GLS regression Number of obs = 2,972											Random-effects GLS regression Number of obs = 2,972
Group variable: stock1 Number of groups = 825											Group variable: stock1 Number of groups = 825
R-squared: Obs per group:											R-squared: Obs per group:
Within = 0.0431 min = 1											Within = 0.0481 min = 1
Between = 0.0350 avg = 3.6											Between = 0.0384 avg = 3.6
Overall = 0.0567 max = 14											Overall = 0.0597 max = 14
Wald chi2(19) = 133.95											Wald chi2(19) = 147.73
corr(u_i, X) = 0 (assumed) Prob > chi2 = 0.0000											corr(u_i, X) = 0 (assumed) Prob > chi2 = 0.0000
------------------------------------------------------------------------------											------------------------------------------------------------------------------
esg | Coefficient Std. err. z P>|z| [95% conf. interval]											esgscore | Coefficient Std. err. z P>|z| [95% conf. interval]
-------------+----------------------------------------------------------------											-------------+----------------------------------------------------------------
ef2009 | .0775182 .11201 0.69 0.489 -.1420174 .2970539											ef2009 | .2575937 .5236182 0.49 0.623 -.768679 1.283866
ef2010 | -.1560524 .1108076 -1.41 0.159 -.3732314 .0611265											ef2010 | -.5898272 .5178024 -1.14 0.255 -1.604701 .4250469
ef2011 | .0825172 .1057843 0.78 0.435 -.1248163 .2898507											ef2011 | .3058478 .4944819 0.62 0.536 -.663319 1.275015
ef2012 | .0379948 .1035525 0.37 0.714 -.1649644 .240954											ef2012 | .3393404 .4839931 0.70 0.483 -.6092686 1.287949
ef2013 | .0962308 .0976375 0.99 0.324 -.0951352 .2875968											ef2013 | .4932394 .4563954 1.08 0.280 -.4012793 1.387758
ef2014 | -.1202173 .095387 -1.26 0.208 -.3071723 .0667377											ef2014 | -.5399855 .4456517 -1.21 0.226 -1.413447 .3334757
ef2015 | -.0416183 .0942403 -0.44 0.659 -.2263258 .1430892											ef2015 | -.2919682 .44022 -0.66 0.507 -1.154784 .5708472
ef2016 | -.0195784 .0906384 -0.22 0.829 -.1972265 .1580696											ef2016 | .0461347 .4234799 0.11 0.913 -.7838706 .87614
ef2017 | .242728 .0885427 2.74 0.006 .0691874 .4162685											ef2017 | 1.011476 .4136553 2.45 0.014 .2007263 1.822225
ef2018 | .3581103 .0861068 4.16 0.000 .1893441 .5268765											ef2018 | 1.694998 .4021711 4.21 0.000 .906757 2.483239
ef2019 | .3366354 .0871059 3.86 0.000 .165911 .5073599											ef2019 | 1.680976 .4066324 4.13 0.000 .8839909 2.477961
ef2020 | .3955528 .0873244 4.53 0.000 .2244002 .5667055											ef2020 | 2.205587 .4075259 5.41 0.000 1.406851 3.004323
ef2021 | .3497584 .0842204 4.15 0.000 .1846894 .5148274											ef2021 | 1.705997 .3929658 4.34 0.000 .9357979 2.476195
first | .7693014 .1837729 4.19 0.000 .4091131 1.12949											first | 3.562733 .8798903 4.05 0.000 1.83818 5.287287
sedtenth | .4176479 .2076753 2.01 0.044 .0106117 .8246841											sedtenth | 1.737585 .9838792 1.77 0.077 -.1907826 3.665953
boardsize | -.1485135 .1287039 -1.15 0.249 -.4007684 .1037414											boardsize | -.8976529 .6134532 -1.46 0.143 -2.099999 .3046932
age | -.0698228 .0393884 -1.77 0.076 -.1470226 .007377											age | -.4072537 .1893529 -2.15 0.031 -.7783786 -.0361288
lev | -.4011621 .1449205 -2.77 0.006 -.6852011 -.1171232											lev | -2.328957 .6883178 -3.38 0.001 -3.678036 -.9798793
cashflow | .4840043 .1680455 2.88 0.004 .1546413 .8133674											cashflow | 2.157311 .7964265 2.71 0.007 .5963441 3.718279
_cons | 4.21456 .3262219 12.92 0.000 3.575177 4.853944											_cons | 74.3957 1.556389 47.80 0.000 71.34523 77.44617
-------------+----------------------------------------------------------------											-------------+----------------------------------------------------------------
sigma_u | .63226052											sigma_u | 3.1800269
sigma_e | .76290669											sigma_e | 3.5381888
rho | .40717205 (fraction of variance due to u_i)											rho | .44683903 (fraction of variance due to u_i)
------------------------------------------------------------------------------											------------------------------------------------------------------------------
.											.

## Sheet: Table 5
. xtreg esg eftime first sedtenth boardsize age lev cashflow, re										. xtreg esgscore eftime first sedtenth boardsize age lev cashflow, re
Random-effects GLS regression Number of obs = 2,972										Random-effects GLS regression Number of obs = 2,972
Group variable: stock1 Number of groups = 825										Group variable: stock1 Number of groups = 825
R-squared: Obs per group:										R-squared: Obs per group:											hh
Within = 0.0137 min = 1										Within = 0.0160 min = 1
Between = 0.0284 avg = 3.6										Between = 0.0306 avg = 3.6
Overall = 0.0422 max = 14										Overall = 0.0445 max = 14
Wald chi2(7) = 62.54										Wald chi2(7) = 68.76
corr(u_i, X) = 0 (assumed) Prob > chi2 = 0.0000										corr(u_i, X) = 0 (assumed) Prob > chi2 = 0.0000
------------------------------------------------------------------------------										------------------------------------------------------------------------------																				jhh
esg | Coefficient Std. err. z P>|z| [95% conf. interval]										esgscore | Coefficient Std. err. z P>|z| [95% conf. interval]
-------------+----------------------------------------------------------------										-------------+----------------------------------------------------------------
eftime | .1116169 .0536394 2.08 0.037 .0064856 .2167482										eftime | .6047656 .2525568 2.39 0.017 .1097634 1.099768
first | .835799 .1828856 4.57 0.000 .4773499 1.194248										first | 3.90568 .8771192 4.45 0.000 2.186558 5.624802
sedtenth | .6314836 .2057967 3.07 0.002 .2281295 1.034838										sedtenth | 2.79869 .9759483 2.87 0.004 .8858668 4.711514
boardsize | -.1754918 .1283799 -1.37 0.172 -.4271118 .0761283										boardsize | -1.023072 .6129762 -1.67 0.095 -2.224483 .1783395
age | -.0271723 .0368746 -0.74 0.461 -.0994451 .0451005										age | -.1837196 .1767284 -1.04 0.299 -.5301009 .1626616
lev | -.3189218 .1450316 -2.20 0.028 -.6031786 -.034665										lev | -1.934361 .6902975 -2.80 0.005 -3.287319 -.5814027
cashflow | .4589355 .1692666 2.71 0.007 .1271791 .790692										cashflow | 2.084005 .8031521 2.59 0.009 .5098554 3.658154
_cons | 4.104526 .3270108 12.55 0.000 3.463596 4.745455										_cons | 73.77909 1.561869 47.24 0.000 70.71788 76.8403
-------------+----------------------------------------------------------------										-------------+----------------------------------------------------------------
sigma_u | .6241859										sigma_u | 3.1440542
sigma_e | .77130242										sigma_e | 3.5819333
rho | .39573583 (fraction of variance due to u_i)										rho | .43517219 (fraction of variance due to u_i)
------------------------------------------------------------------------------										------------------------------------------------------------------------------
.										.

## Sheet: Table 6
. xtreg esg eftime1 first sedtenth boardsize age lev cashflow, re										. xtreg esgscore eftime1 first sedtenth boardsize age lev cashflow, re
Random-effects GLS regression Number of obs = 486										Random-effects GLS regression Number of obs = 486
Group variable: stock Number of groups = 282										Group variable: stock Number of groups = 282
R-squared: Obs per group:										R-squared: Obs per group:
Within = 0.0053 min = 1										Within = 0.0028 min = 1
Between = 0.0434 avg = 1.7										Between = 0.0537 avg = 1.7
Overall = 0.0407 max = 3										Overall = 0.0438 max = 3
Wald chi2(7) = 14.33										Wald chi2(7) = 15.87
corr(u_i, X) = 0 (assumed) Prob > chi2 = 0.0456										corr(u_i, X) = 0 (assumed) Prob > chi2 = 0.0263
																				hh
------------------------------------------------------------------------------										------------------------------------------------------------------------------
esg | Coefficient Std. err. z P>|z| [95% conf. interval]										esgscore | Coefficient Std. err. z P>|z| [95% conf. interval]
-------------+----------------------------------------------------------------										-------------+----------------------------------------------------------------
eftime1 | -.0668269 .089386 -0.75 0.455 -.2420201 .1083663										eftime1 | -.1884172 .4052148 -0.46 0.642 -.9826236 .6057892
first | .5932549 .3656994 1.62 0.105 -.1235028 1.310013										first | 2.881874 1.741647 1.65 0.098 -.5316908 6.295438
sedtenth | .3996965 .5026188 0.80 0.426 -.5854183 1.384811										sedtenth | -.0708097 2.380087 -0.03 0.976 -4.735694 4.594074
boardsize | -.0435767 .2641714 -0.16 0.869 -.5613431 .4741897										boardsize | .1744276 1.262552 0.14 0.890 -2.300129 2.648984
age | -.0064233 .0984958 -0.07 0.948 -.1994716 .186625										age | -.2104669 .4685708 -0.45 0.653 -1.128849 .707915
lev | .3350706 .307456 1.09 0.276 -.267532 .9376732										lev | 1.131451 1.455259 0.78 0.437 -1.720804 3.983706
cashflow | .8301031 .368239 2.25 0.024 .108368 1.551838										cashflow | 4.123377 1.735867 2.38 0.018 .7211399 7.525614
_cons | 3.523075 .7304885 4.82 0.000 2.091344 4.954806										_cons | 70.21165 3.483725 20.15 0.000 63.38368 77.03963
-------------+----------------------------------------------------------------										-------------+----------------------------------------------------------------
sigma_u | .59865649										sigma_u | 3.0036263
sigma_e | .63619444										sigma_e | 2.8451443
rho | .4696293 (fraction of variance due to u_i)										rho | .52707675 (fraction of variance due to u_i)
------------------------------------------------------------------------------										------------------------------------------------------------------------------
.										.
. xtreg esg eftime2 first sedtenth boardsize age lev cashflow, re										. xtreg esgscore eftime2 first sedtenth boardsize age lev cashflow, re
Random-effects GLS regression Number of obs = 486										Random-effects GLS regression Number of obs = 486
Group variable: stock Number of groups = 282										Group variable: stock Number of groups = 282
R-squared: Obs per group:										R-squared: Obs per group:
Within = 0.0055 min = 1										Within = 0.0039 min = 1
Between = 0.0505 avg = 1.7										Between = 0.0589 avg = 1.7
Overall = 0.0429 max = 3										Overall = 0.0457 max = 3
Wald chi2(7) = 15.71										Wald chi2(7) = 17.17
corr(u_i, X) = 0 (assumed) Prob > chi2 = 0.0279										corr(u_i, X) = 0 (assumed) Prob > chi2 = 0.0163
------------------------------------------------------------------------------										------------------------------------------------------------------------------
esg | Coefficient Std. err. z P>|z| [95% conf. interval]										esgscore | Coefficient Std. err. z P>|z| [95% conf. interval]
-------------+----------------------------------------------------------------										-------------+----------------------------------------------------------------
eftime2 | .1226557 .0917632 1.34 0.181 -.0571968 .3025083										eftime2 | .4932285 .4126662 1.20 0.232 -.3155824 1.302039
first | .5873056 .3642227 1.61 0.107 -.1265578 1.301169										first | 2.851723 1.73777 1.64 0.101 -.5542435 6.25769
sedtenth | .3000129 .5006189 0.60 0.549 -.6811822 1.281208										sedtenth | -.4499629 2.373265 -0.19 0.850 -5.101476 4.20155
boardsize | -.0640825 .2629043 -0.24 0.807 -.5793655 .4512005										boardsize | .1020502 1.259154 0.08 0.935 -2.365846 2.569946
age | -.0225534 .0981536 -0.23 0.818 -.2149308 .1698241										age | -.2795006 .467678 -0.60 0.550 -1.196133 .6371313
lev | .2619836 .3036571 0.86 0.388 -.3331734 .8571407										lev | .8771544 1.440969 0.61 0.543 -1.947094 3.701403
cashflow | .9341793 .3614335 2.58 0.010 .2257827 1.642576										cashflow | 4.448474 1.709003 2.60 0.009 1.098889 7.798059
_cons | 3.582547 .7278519 4.92 0.000 2.155983 5.00911										_cons | 70.47104 3.477995 20.26 0.000 63.6543 77.28778
-------------+----------------------------------------------------------------										-------------+----------------------------------------------------------------
sigma_u | .59399796										sigma_u | 2.9925414
sigma_e | .64092421										sigma_e | 2.8511202
rho | .46205543 (fraction of variance due to u_i)										rho | .52418662 (fraction of variance due to u_i)
------------------------------------------------------------------------------										------------------------------------------------------------------------------
.										.

## Sheet: Table 7
. xtreg esg eftime first sedtenth boardsize age lev cashflow, re										. xtreg esgscore eftime first sedtenth boardsize age lev cashflow, re
Random-effects GLS regression Number of obs = 1,486										Random-effects GLS regression Number of obs = 1,486
Group variable: stock1 Number of groups = 668										Group variable: stock1 Number of groups = 668
R-squared: Obs per group:										R-squared: Obs per group:
Within = 0.0000 min = 1										Within = 0.0004 min = 1
Between = 0.0499 avg = 2.2										Between = 0.0576 avg = 2.2										hh
Overall = 0.0360 max = 13										Overall = 0.0379 max = 13
Wald chi2(7) = 24.93										Wald chi2(7) = 25.15
corr(u_i, X) = 0 (assumed) Prob > chi2 = 0.0008										corr(u_i, X) = 0 (assumed) Prob > chi2 = 0.0007
------------------------------------------------------------------------------										------------------------------------------------------------------------------
esg | Coefficient Std. err. z P>|z| [95% conf. interval]										esgscore | Coefficient Std. err. z P>|z| [95% conf. interval]
-------------+----------------------------------------------------------------										-------------+----------------------------------------------------------------
eftime | .0027981 .0586936 0.05 0.962 -.1122392 .1178355										eftime | .1136045 .277795 0.41 0.683 -.4308636 .6580727
first | .6101717 .2433972 2.51 0.012 .1331219 1.087222										first | 2.450004 1.166237 2.10 0.036 .1642219 4.735787
sedtenth | .2698331 .2939568 0.92 0.359 -.3063116 .8459779										sedtenth | .6024614 1.392621 0.43 0.665 -2.127026 3.331949
boardsize | .054163 .1690501 0.32 0.749 -.2771691 .385495										boardsize | .2848235 .8026442 0.35 0.723 -1.28833 1.857977
age | -.1096291 .0479757 -2.29 0.022 -.2036597 -.0155986										age | -.6567286 .2290556 -2.87 0.004 -1.105669 -.2077878
lev | .303274 .2479814 1.22 0.221 -.1827605 .7893086										lev | 1.474213 1.174483 1.26 0.209 -.8277319 3.776158
cashflow | .3226997 .207333 1.56 0.120 -.0836655 .7290649										cashflow | 1.28154 .9754278 1.31 0.189 -.6302633 3.193343
_cons | 3.866946 .4311807 8.97 0.000 3.021847 4.712044										_cons | 72.52722 2.05079 35.37 0.000 68.50774 76.54669
-------------+----------------------------------------------------------------										-------------+----------------------------------------------------------------
sigma_u | .65107525										sigma_u | 3.2826214
sigma_e | .71711256										sigma_e | 3.2755621
rho | .45184592 (fraction of variance due to u_i)										rho | .5010764 (fraction of variance due to u_i)
------------------------------------------------------------------------------										------------------------------------------------------------------------------
.										.

## Sheet: Table 8
R&D
. sgmediation esg, mv(rnd) iv(eftime) cv(first sedtenth boardsize age lev cashflo										. sgmediation esgscore, mv(rnd) iv(eftime) cv(first sedtenth boardsize age lev ca
> w)										> shflow)
Model with dv regressed on iv (path c)										Model with dv regressed on iv (path c)
Source | SS df MS Number of obs = 2,972										Source | SS df MS Number of obs = 2,972
#NAME?										#NAME?
Model | 163.748891 7 23.3926987 Prob > F = 0.0000										Model | 4154.4353 7 593.490757 Prob > F = 0.0000
Residual | 3224.94391 2,964 1.08803776 R-squared = 0.0483										Residual | 75144.7529 2,964 25.3524807 R-squared = 0.0524
-------------+---------------------------------- Adj R-squared = 0.0461										-------------+---------------------------------- Adj R-squared = 0.0502
Total | 3388.6928 2,971 1.14058997 Root MSE = 1.0431										Total | 79299.1882 2,971 26.6910765 Root MSE = 5.0351
------------------------------------------------------------------------------										------------------------------------------------------------------------------
esg | Coefficient Std. err. t P>|t| [95% conf. interval]										esgscore | Coefficient Std. err. t P>|t| [95% conf. interval]
-------------+----------------------------------------------------------------										-------------+----------------------------------------------------------------
eftime | .1367061 .0572268 2.39 0.017 .0244979 .2489143										eftime | .7652756 .2762405 2.77 0.006 .2236329 1.306918
first | .8472606 .1459845 5.80 0.000 .5610194 1.133502										first | 4.241506 .7046849 6.02 0.000 2.859785 5.623228
sedtenth | .4611329 .1867234 2.47 0.014 .0950123 .8272535										sedtenth | 2.119321 .9013365 2.35 0.019 .3520122 3.88663
boardsize | -.1582509 .1062733 -1.49 0.137 -.3666279 .0501261										boardsize | -.7054218 .5129943 -1.38 0.169 -1.711283 .3004393
age | -.1120573 .0316214 -3.54 0.000 -.1740595 -.0500551										age | -.5978171 .1526406 -3.92 0.000 -.8971094 -.2985249
lev | .0641879 .1258671 0.51 0.610 -.1826079 .3109836										lev | .1941534 .6075758 0.32 0.749 -.9971597 1.385466
cashflow | .9719214 .1654177 5.88 0.000 .6475762 1.296267										cashflow | 4.85318 .7984914 6.08 0.000 3.287527 6.418834
_cons | 4.04249 .2739106 14.76 0.000 3.505416 4.579564										_cons | 72.65361 1.3222 54.95 0.000 70.06109 75.24613
------------------------------------------------------------------------------										------------------------------------------------------------------------------
Model with mediator regressed on iv (path a)										Model with mediator regressed on iv (path a)
Source | SS df MS Number of obs = 2,972										Source | SS df MS Number of obs = 2,972
#NAME?										#NAME?
Model | .138451067 7 .019778724 Prob > F = 0.0000										Model | .138451067 7 .019778724 Prob > F = 0.0000
Residual | .967839551 2,964 .000326532 R-squared = 0.1251										Residual | .967839551 2,964 .000326532 R-squared = 0.1251
-------------+---------------------------------- Adj R-squared = 0.1231										-------------+---------------------------------- Adj R-squared = 0.1231
Total | 1.10629062 2,971 .000372363 Root MSE = .01807										Total | 1.10629062 2,971 .000372363 Root MSE = .01807
------------------------------------------------------------------------------										------------------------------------------------------------------------------
rnd | Coefficient Std. err. t P>|t| [95% conf. interval]										rnd | Coefficient Std. err. t P>|t| [95% conf. interval]
-------------+----------------------------------------------------------------										-------------+----------------------------------------------------------------
eftime | .0030597 .0009914 3.09 0.002 .0011158 .0050035										eftime | .0030597 .0009914 3.09 0.002 .0011158 .0050035
first | -.0228104 .002529 -9.02 0.000 -.0277692 -.0178517										first | -.0228104 .002529 -9.02 0.000 -.0277692 -.0178517
sedtenth | -.0041601 .0032347 -1.29 0.199 -.0105027 .0021825										sedtenth | -.0041601 .0032347 -1.29 0.199 -.0105027 .0021825
boardsize | -.00409 .001841 -2.22 0.026 -.0076999 -.0004802										boardsize | -.00409 .001841 -2.22 0.026 -.0076999 -.0004802
age | -.0047576 .0005478 -8.68 0.000 -.0058317 -.0036835										age | -.0047576 .0005478 -8.68 0.000 -.0058317 -.0036835
lev | -.0215088 .0021805 -9.86 0.000 -.0257843 -.0172334										lev | -.0215088 .0021805 -9.86 0.000 -.0257843 -.0172334
cashflow | .0076026 .0028656 2.65 0.008 .0019838 .0132215										cashflow | .0076026 .0028656 2.65 0.008 .0019838 .0132215
_cons | .048956 .0047451 10.32 0.000 .0396519 .0582601										_cons | .048956 .0047451 10.32 0.000 .0396519 .0582601
------------------------------------------------------------------------------										------------------------------------------------------------------------------
Model with dv regressed on mediator and iv (paths b and c')										Model with dv regressed on mediator and iv (paths b and c')
Source | SS df MS Number of obs = 2,972										Source | SS df MS Number of obs = 2,972
#NAME?										#NAME?
Model | 182.786513 8 22.8483141 Prob > F = 0.0000										Model | 4673.6675 8 584.208437 Prob > F = 0.0000
Residual | 3205.90629 2,963 1.08197985 R-squared = 0.0539										Residual | 74625.5207 2,963 25.1857984 R-squared = 0.0589
-------------+---------------------------------- Adj R-squared = 0.0514										-------------+---------------------------------- Adj R-squared = 0.0564
Total | 3388.6928 2,971 1.14058997 Root MSE = 1.0402										Total | 79299.1882 2,971 26.6910765 Root MSE = 5.0185
------------------------------------------------------------------------------										------------------------------------------------------------------------------
esg | Coefficient Std. err. t P>|t| [95% conf. interval]										esgscore | Coefficient Std. err. t P>|t| [95% conf. interval]
-------------+----------------------------------------------------------------										-------------+----------------------------------------------------------------
rnd | 4.435113 1.057324 4.19 0.000 2.36195 6.508276										rnd | 23.16216 5.101245 4.54 0.000 13.15982 33.16451
eftime | .1231361 .0571588 2.15 0.031 .0110611 .2352112										eftime | .6944073 .275773 2.52 0.012 .1536813 1.235133
first | .9484275 .1475618 6.43 0.000 .6590934 1.237762										first | 4.769846 .7119382 6.70 0.000 3.373902 6.165789
sedtenth | .4795834 .1862548 2.57 0.010 .1143815 .8447852										sedtenth | 2.215678 .8986192 2.47 0.014 .4536966 3.977659
boardsize | -.1401111 .1060653 -1.32 0.187 -.3480801 .067858										boardsize | -.6106874 .5117307 -1.19 0.233 -1.614071 .3926961
age | -.0909566 .031932 -2.85 0.004 -.1535678 -.0283454										age | -.4876199 .1540616 -3.17 0.002 -.7896986 -.1855413
lev | .159582 .1275598 1.25 0.211 -.0905328 .4096969										lev | .6923449 .615435 1.12 0.261 -.5143785 1.899068
cashflow | .9382029 .1651523 5.68 0.000 .614378 1.262028										cashflow | 4.677087 .7968066 5.87 0.000 3.114737 6.239437
_cons | 3.825364 .2780083 13.76 0.000 3.280256 4.370473										_cons | 71.51968 1.3413 53.32 0.000 68.88971 74.14966
------------------------------------------------------------------------------										------------------------------------------------------------------------------
Sobel-Goodman Mediation Tests										Sobel-Goodman Mediation Tests
Coef Std Err Z P>|Z|										Coef Std Err Z P>|Z|
Sobel .01356993 .00545876 2.486 .01292245										Sobel .07086832 .02776486 2.552 .01069694
Goodman-1 (Aroian) .01356993 .00555849 2.441 .01463458										Goodman-1 (Aroian) .07086832 .02822168 2.511 .01203454
Goodman-2 .01356993 .00535718 2.533 .01130787										Goodman-2 .07086832 .02730039 2.596 .00943513
Coef Std Err Z P>|Z|										Coef Std Err Z P>|Z|
a coefficient = .00306 .000991 3.08627 .002027										a coefficient = .00306 .000991 3.08627 .002027
b coefficient = 4.43511 1.05732 4.19466 .000027										b coefficient = 23.1622 5.10124 4.54049 5.6e-06
Indirect effect = .01357 .005459 2.4859 .012922										Indirect effect = .070868 .027765 2.55245 .010697
Direct effect = .123136 .057159 2.15428 .031218										Direct effect = .694407 .275773 2.51804 .011801
Total effect = .136706 .057227 2.38885 .016901										Total effect = .765276 .276241 2.77032 .0056
Proportion of total effect that is mediated: .09926358										Proportion of total effect that is mediated: .09260496
Ratio of indirect to direct effect: .11020269										Ratio of indirect to direct effect: .10205584
Ratio of total to direct effect: 1.1102027										Ratio of total to direct effect: 1.1020558
. bootstrap r(ind_eff) r(dir_eff), reps(300): sgmediation esg, mv(rnd) iv(eftime)										. bootstrap r(ind_eff) r(dir_eff), reps(300): sgmediation esgscore, mv(rnd) iv(ef
> cv (first sedtenth boardsize age lev cashflow)										> time) cv (first sedtenth boardsize age lev cashflow)
(running sgmediation on estimation sample)										(running sgmediation on estimation sample)
Bootstrap replications (300)										Bootstrap replications (300)
13										13
.................................................. 50										.................................................. 50
.................................................. 100										.................................................. 100
.................................................. 150										.................................................. 150
.................................................. 200										.................................................. 200
.................................................. 250										.................................................. 250
.................................................. 300										.................................................. 300
Bootstrap results Number of obs = 2,972										Bootstrap results Number of obs = 2,972
Replications = 300										Replications = 300
Command: sgmediation esg, mv(rnd) iv(eftime) cv(first sedtenth boardsize										Command: sgmediation esgscore, mv(rnd) iv(eftime) cv(first sedtenth
age lev cashflow)										boardsize age lev cashflow)
_bs_1: r(ind_eff)										_bs_1: r(ind_eff)
_bs_2: r(dir_eff)										_bs_2: r(dir_eff)
------------------------------------------------------------------------------										------------------------------------------------------------------------------
| Observed Bootstrap Normal-based										| Observed Bootstrap Normal-based
| coefficient std. err. z P>|z| [95% conf. interval]										| coefficient std. err. z P>|z| [95% conf. interval]
-------------+----------------------------------------------------------------										-------------+----------------------------------------------------------------
_bs_1 | .0135699 .0049436 2.74 0.006 .0038807 .0232592										_bs_1 | .0708683 .0236754 2.99 0.003 .0244655 .1172712
_bs_2 | .1231361 .0542858 2.27 0.023 .0167378 .2295344										_bs_2 | .6944073 .239996 2.89 0.004 .2240237 1.164791
------------------------------------------------------------------------------										------------------------------------------------------------------------------
										.

## Sheet: Table 9
. bysort pc: xtreg esg eftime first sedtenth boardsize age lev cashflow, re											. bysort pc: xtreg esgscore eftime first sedtenth boardsize age lev cashflow, r
											> e
-------------------------------------------------------------------------------
-> pc = 0											-------------------------------------------------------------------------------
											-> pc = 0
Random-effects GLS regression Number of obs = 2,030
Group variable: stock1 Number of groups = 649											Random-effects GLS regression Number of obs = 2,030
											Group variable: stock1 Number of groups = 649
R-squared: Obs per group:
Within = 0.0130 min = 1											R-squared: Obs per group:
Between = 0.0400 avg = 3.1											Within = 0.0147 min = 1
Overall = 0.0500 max = 14											Between = 0.0454 avg = 3.1									hh
											Overall = 0.0556 max = 14
Wald chi2(7) = 48.91
corr(u_i, X) = 0 (assumed) Prob > chi2 = 0.0000											Wald chi2(7) = 55.65
											corr(u_i, X) = 0 (assumed) Prob > chi2 = 0.0000
------------------------------------------------------------------------------
esg | Coefficient Std. err. z P>|z| [95% conf. interval]											------------------------------------------------------------------------------
-------------+----------------------------------------------------------------											esgscore | Coefficient Std. err. z P>|z| [95% conf. interval]
eftime | .1620487 .0684163 2.37 0.018 .0279553 .2961421											-------------+----------------------------------------------------------------
first | .6512846 .2281696 2.85 0.004 .2040803 1.098489											eftime | .8221258 .3220064 2.55 0.011 .1910048 1.453247
sedtenth | .4788346 .2579349 1.86 0.063 -.0267086 .9843777											first | 3.309486 1.087786 3.04 0.002 1.177466 5.441507
boardsize | -.3025495 .1571551 -1.93 0.054 -.6105678 .0054689											sedtenth | 2.083491 1.221527 1.71 0.088 -.3106584 4.47764
age | -.1103761 .0455668 -2.42 0.015 -.1996853 -.0210668											boardsize | -1.593054 .7470368 -2.13 0.033 -3.057219 -.1288886
lev | -.2785665 .1765098 -1.58 0.115 -.6245194 .0673864											age | -.5345552 .2170966 -2.46 0.014 -.9600568 -.1090537
cashflow | .4691368 .2080341 2.26 0.024 .0613974 .8768762											lev | -1.576621 .836345 -1.89 0.059 -3.215827 .0625854
_cons | 4.643516 .4010164 11.58 0.000 3.857539 5.429494											cashflow | 2.468381 .9840932 2.51 0.012 .5395937 4.397168
-------------+----------------------------------------------------------------											_cons | 75.89433 1.906153 39.82 0.000 72.15834 79.63032
sigma_u | .67899436											-------------+----------------------------------------------------------------
sigma_e | .76066857											sigma_u | 3.3309628
rho | .44345052 (fraction of variance due to u_i)											sigma_e | 3.5399825
------------------------------------------------------------------------------											rho | .46960732 (fraction of variance due to u_i)
											------------------------------------------------------------------------------
-------------------------------------------------------------------------------
-> pc = 1											-------------------------------------------------------------------------------
											-> pc = 1
Random-effects GLS regression Number of obs = 942
Group variable: stock1 Number of groups = 314											Random-effects GLS regression Number of obs = 942
											Group variable: stock1 Number of groups = 314
R-squared: Obs per group:
Within = 0.0293 min = 1											R-squared: Obs per group:
Between = 0.0307 avg = 3.0											Within = 0.0307 min = 1
Overall = 0.0409 max = 14											Between = 0.0216 avg = 3.0
											Overall = 0.0323 max = 14
Wald chi2(7) = 28.06
corr(u_i, X) = 0 (assumed) Prob > chi2 = 0.0002											Wald chi2(7) = 24.70
											corr(u_i, X) = 0 (assumed) Prob > chi2 = 0.0009
------------------------------------------------------------------------------
esg | Coefficient Std. err. z P>|z| [95% conf. interval]											------------------------------------------------------------------------------
-------------+----------------------------------------------------------------											esgscore | Coefficient Std. err. z P>|z| [95% conf. interval]
eftime | -.003114 .089605 -0.03 0.972 -.1787366 .1725085											-------------+----------------------------------------------------------------
first | 1.10993 .3130514 3.55 0.000 .4963605 1.723499											eftime | .0475341 .4238805 0.11 0.911 -.7832563 .8783246
sedtenth | .7813484 .3602042 2.17 0.030 .0753611 1.487336											first | 4.91349 1.532787 3.21 0.001 1.909283 7.917697
boardsize | .2813607 .2292373 1.23 0.220 -.1679362 .7306575											sedtenth | 3.568043 1.729071 2.06 0.039 .1791264 6.95696
age | .0964092 .064336 1.50 0.134 -.029687 .2225054											boardsize | 1.405863 1.109177 1.27 0.205 -.7680849 3.579811
lev | -.2568045 .2520636 -1.02 0.308 -.7508401 .2372311											age | .4154125 .314258 1.32 0.186 -.2005218 1.031347
cashflow | .5723156 .2917872 1.96 0.050 .0004232 1.144208											lev | -2.055768 1.223066 -1.68 0.093 -4.452933 .3413979
_cons | 2.667338 .5819749 4.58 0.000 1.526688 3.807988											cashflow | 1.862817 1.401371 1.33 0.184 -.8838196 4.609453
-------------+----------------------------------------------------------------											_cons | 66.88474 2.822484 23.70 0.000 61.35277 72.41671
sigma_u | .62643744											-------------+----------------------------------------------------------------
sigma_e | .73877307											sigma_u | 3.2860668
rho | .41826891 (fraction of variance due to u_i)											sigma_e | 3.4078553
------------------------------------------------------------------------------											rho | .48181213 (fraction of variance due to u_i)
											------------------------------------------------------------------------------
.
											.

## Sheet: Table 10
Eastern: location2=1; Middle:location2=2; Western: location2=3
. bysort location2: xtreg esg eftime first sedtenth boardsize age lev cashflow,										. bysort location2: xtreg esgscore eftime first sedtenth boardsize age lev cash
> re										> flow, re
-------------------------------------------------------------------------------										-------------------------------------------------------------------------------												hh
-> location2 = 1										-> location2 = 1
Random-effects GLS regression Number of obs = 2,125										Random-effects GLS regression Number of obs = 2,125
Group variable: stock1 Number of groups = 611										Group variable: stock1 Number of groups = 611
R-squared: Obs per group:										R-squared: Obs per group:
Within = 0.0103 min = 1										Within = 0.0106 min = 1
Between = 0.0282 avg = 3.5										Between = 0.0273 avg = 3.5
Overall = 0.0290 max = 14										Overall = 0.0286 max = 14
Wald chi2(7) = 36.94										Wald chi2(7) = 36.51
corr(u_i, X) = 0 (assumed) Prob > chi2 = 0.0000										corr(u_i, X) = 0 (assumed) Prob > chi2 = 0.0000
------------------------------------------------------------------------------										------------------------------------------------------------------------------
esg | Coefficient Std. err. z P>|z| [95% conf. interval]										esgscore | Coefficient Std. err. z P>|z| [95% conf. interval]
-------------+----------------------------------------------------------------										-------------+----------------------------------------------------------------
eftime | .16642 .0655601 2.54 0.011 .0379245 .2949155										eftime | .8163431 .3065448 2.66 0.008 .2155263 1.41716
first | .6602869 .2220333 2.97 0.003 .2251096 1.095464										first | 2.856642 1.06018 2.69 0.007 .7787275 4.934557
sedtenth | .5206692 .2500617 2.08 0.037 .0305573 1.010781										sedtenth | 2.03774 1.179612 1.73 0.084 -.2742578 4.349737
boardsize | -.1516331 .157628 -0.96 0.336 -.4605783 .1573121										boardsize | -.7914095 .7493566 -1.06 0.291 -2.260122 .6773025
age | -.0613079 .0439301 -1.40 0.163 -.1474094 .0247936										age | -.3230066 .2093245 -1.54 0.123 -.7332751 .087262
lev | -.2296261 .1758295 -1.31 0.192 -.5742457 .1149934										lev | -1.348898 .8343118 -1.62 0.106 -2.984119 .286323
cashflow | .4262608 .2018971 2.11 0.035 .0305498 .8219718										cashflow | 1.949559 .9520867 2.05 0.041 .083503 3.815614
_cons | 4.228662 .395761 10.68 0.000 3.452985 5.00434										_cons | 74.18767 1.881051 39.44 0.000 70.50087 77.87446
-------------+----------------------------------------------------------------										-------------+----------------------------------------------------------------
sigma_u | .62333561										sigma_u | 3.1347833
sigma_e | .76698158										sigma_e | 3.5336616
rho | .39777241 (fraction of variance due to u_i)										rho | .44039746 (fraction of variance due to u_i)
------------------------------------------------------------------------------										------------------------------------------------------------------------------
-------------------------------------------------------------------------------										-------------------------------------------------------------------------------
-> location2 = 2										-> location2 = 2
Random-effects GLS regression Number of obs = 436										Random-effects GLS regression Number of obs = 436
Group variable: stock1 Number of groups = 116										Group variable: stock1 Number of groups = 116
R-squared: Obs per group:										R-squared: Obs per group:
Within = 0.0226 min = 1										Within = 0.0377 min = 1
Between = 0.0621 avg = 3.8										Between = 0.0497 avg = 3.8
Overall = 0.1570 max = 14										Overall = 0.1660 max = 14
Wald chi2(7) = 24.43										Wald chi2(7) = 26.62
corr(u_i, X) = 0 (assumed) Prob > chi2 = 0.0010										corr(u_i, X) = 0 (assumed) Prob > chi2 = 0.0004
------------------------------------------------------------------------------										------------------------------------------------------------------------------
esg | Coefficient Std. err. z P>|z| [95% conf. interval]										esgscore | Coefficient Std. err. z P>|z| [95% conf. interval]
-------------+----------------------------------------------------------------										-------------+----------------------------------------------------------------
eftime | -.1816899 .1336429 -1.36 0.174 -.4436251 .0802453										eftime | -.5769742 .6453495 -0.89 0.371 -1.841836 .6878876
first | 1.038346 .421088 2.47 0.014 .2130284 1.863663										first | 5.959689 2.064943 2.89 0.004 1.912476 10.0069
sedtenth | 1.135237 .5118528 2.22 0.027 .1320238 2.13845										sedtenth | 6.00554 2.47391 2.43 0.015 1.156766 10.85431
boardsize | .1732313 .3451084 0.50 0.616 -.5031688 .8496315										boardsize | .6112015 1.687936 0.36 0.717 -2.697093 3.919496
age | .1505509 .0991328 1.52 0.129 -.0437459 .3448477										age | .5348717 .4873246 1.10 0.272 -.420267 1.49001
lev | -.6360394 .3625116 -1.75 0.079 -1.346549 .0744703										lev | -3.818477 1.760443 -2.17 0.030 -7.268882 -.3680713
cashflow | .6268324 .4261529 1.47 0.141 -.208412 1.462077										cashflow | 2.368256 2.08152 1.14 0.255 -1.711448 6.447961
_cons | 2.732679 .8575699 3.19 0.001 1.051873 4.413485										_cons | 67.1556 4.195371 16.01 0.000 58.93282 75.37838
-------------+----------------------------------------------------------------										-------------+----------------------------------------------------------------
sigma_u | .56623305										sigma_u | 2.99037
sigma_e | .79562007										sigma_e | 3.8042245
rho | .33620951 (fraction of variance due to u_i)										rho | .38191449 (fraction of variance due to u_i)
------------------------------------------------------------------------------										------------------------------------------------------------------------------
-------------------------------------------------------------------------------										-------------------------------------------------------------------------------
-> location2 = 3										-> location2 = 3
Random-effects GLS regression Number of obs = 411										Random-effects GLS regression Number of obs = 411
Group variable: stock1 Number of groups = 98										Group variable: stock1 Number of groups = 98
R-squared: Obs per group:										R-squared: Obs per group:
Within = 0.0160 min = 1										Within = 0.0257 min = 1
Between = 0.1189 avg = 4.2										Between = 0.1086 avg = 4.2
Overall = 0.1148 max = 14										Overall = 0.1219 max = 14
Wald chi2(7) = 19.55										Wald chi2(7) = 21.58
corr(u_i, X) = 0 (assumed) Prob > chi2 = 0.0066										corr(u_i, X) = 0 (assumed) Prob > chi2 = 0.0030
------------------------------------------------------------------------------										------------------------------------------------------------------------------
esg | Coefficient Std. err. z P>|z| [95% conf. interval]										esgscore | Coefficient Std. err. z P>|z| [95% conf. interval]
-------------+----------------------------------------------------------------										-------------+----------------------------------------------------------------
eftime | .1183396 .1313888 0.90 0.368 -.1391777 .3758569										eftime | .6430504 .6220161 1.03 0.301 -.5760788 1.86218
first | 1.541663 .4943475 3.12 0.002 .5727599 2.510566										first | 6.712804 2.404741 2.79 0.005 1.999599 11.42601
sedtenth | .4591019 .5132154 0.89 0.371 -.5467817 1.464986										sedtenth | 1.983997 2.465885 0.80 0.421 -2.849049 6.817042
boardsize | -.5072712 .2872366 -1.77 0.077 -1.070245 .0557022										boardsize | -2.989091 1.381059 -2.16 0.030 -5.695916 -.2822648
age | .0241498 .0982086 0.25 0.806 -.1683355 .2166351										age | -.0781798 .4751553 -0.16 0.869 -1.009467 .8531075
lev | -.4484322 .3652693 -1.23 0.220 -1.164347 .2674826										lev | -2.675247 1.740181 -1.54 0.124 -6.08594 .7354462
cashflow | .7383727 .4539467 1.63 0.104 -.1513466 1.628092										cashflow | 3.706971 2.165045 1.71 0.087 -.5364385 7.950381
_cons | 4.342999 .8058921 5.39 0.000 2.763479 5.922518										_cons | 76.16096 3.883091 19.61 0.000 68.55024 83.77167
-------------+----------------------------------------------------------------										-------------+----------------------------------------------------------------
sigma_u | .56832542										sigma_u | 2.9283155
sigma_e | .7604371										sigma_e | 3.548006
rho | .3583809 (fraction of variance due to u_i)										rho | .40518255 (fraction of variance due to u_i)
------------------------------------------------------------------------------										------------------------------------------------------------------------------
.										.
