# Supplementary material for: How does green credit guidelines affect environmentally friendly enterprises’ ESG? A quasi-natural experiment from China
Source: PLoS One. 2024 May 29;19(5):e0304384. doi: 10.1371/journal.pone.0304384 (PMC11135725; doi:10.1371/journal.pone.0304384)
Supplement: S1 Data — (ZIP) [file pone.0304384.s001.zip › Data and command files/Data.xlsx]

## Sheet: Main tests
year	esg	esgscore	first	sedtenth	boardsize	age	lev	cashflow	rnd	pc	location2	effirm	eftime	ef2009	ef2010	ef2011	ef2012	ef2013	ef2014	ef2015	ef2016	ef2017	ef2018	ef2019	ef2020	ef2021	stock1	tmp	_pscore	_treated	_support	_weight	_esg	_id	_n1	_nn	_pdif	common
2016	2	62.06	0.2842	0.2548	2.30259	3.29584	0.203456	0.428299	0.041322	0	1	0	0	0	0	0	0	0	0	0	0	0	0	0	0	0	2	0.686615	0.0205438	0	1		6	797	28759	1	0.0371323	1
2009	3	67	0.2015	0.0636	2.77259	2.94444	0.467575	0.021864	0	0	1	1	0	1	0	0	0	0	0	0	0	0	0	0	0	0	3	0.726438	0.0707162	1	1	1	3	29129	23982	1	3.445e-07	1
2010	2	64.25	0.2015	0.0807	2.77259	2.99573	0.47796	0.00993	0	0	1	1	0	0	1	0	0	0	0	0	0	0	0	0	0	0	3	0.0454151	0.0729968	1	1	1	4	29191	24592	1	3.347e-06	1
2011	2	61.29	0.2015	0.0944	2.77259	3.04452	0.476484	0.008107	0	0	1	1	0	0	0	1	0	0	0	0	0	0	0	0	0	0	3	0.745967	0.0729396	1	1	1	3	29190	24572	1	2.793e-06	1
2012	3	67.32	0.2015	0.1002	2.77259	3.09104	0.483142	0.009934	0	0	1	1	1	0	0	0	1	0	0	0	0	0	0	0	0	0	3	0.496126	0.0732211	1	1	1	2	29194	24640	1	3.665e-06	1
2013	2	63.37	0.2015	0.0971	2.77259	3.13549	0.474831	0.008796	0	0	1	1	1	0	0	0	0	1	0	0	0	0	0	0	0	0	3	0.716716	0.0723348	1	1	1	5	29176	24441	1	4.265e-07	1
2014	2	63.34	0.2015	0.0671	2.77259	3.17805	0.509964	0.011067	0	0	1	1	1	0	0	0	0	0	1	0	0	0	0	0	0	0	3	0.859742	0.0752193	1	1	1	6	29235	25099	1	1.516e-07	1
2015	3	66.77	0.1741	0.1295	2.77259	3.21888	0.44704	0.057941	0.001096	0	1	1	1	0	0	0	0	0	0	1	0	0	0	0	0	0	3	0.134076	0.0652134	1	1	1	5	28989	22245	1	1.523e-06	1
2016	3	65.25	0.1741	0.1463	2.77259	3.2581	0.463708	0.014649	0.006652	0	1	1	1	0	0	0	0	0	0	0	1	0	0	0	0	0	3	0.488442	0.0714936	1	1	1	2	29152	24214	1	5.034e-06	1
2017	3	66.95	0.1741	0.1463	2.77259	3.29584	0.517747	0.016966	0	0	1	1	1	0	0	0	0	0	0	0	0	1	0	0	0	0	3	0.871219	0.0764588	1	1	1	3	29255	25374	1	2.473e-06	1
2018	2	63.94	0.1741	0.1222	2.70805	3.3322	0.49404	0.011277	0.005167	0	1	1	1	0	0	0	0	0	0	0	0	0	1	0	0	0	3	0.766468	0.0731495	1	1	1	5	29193	24621	1	1.718e-06	1
2019	3	67.95	0.1741	0.1189	2.56495	3.3673	0.425337	0.021592	0.007359	0	1	1	1	0	0	0	0	0	0	0	0	0	0	1	0	0	3	0.251256	0.0628644	1	1	1	4	28919	21423	1	2.747e-06	1
2020	3	65.29	0.1391	0.0924	2.70805	3.4012	0.459425	0.040145	0.009711	0	1	1	1	0	0	0	0	0	0	0	0	0	0	0	1	0	3	0.166365	0.0675658	1	1	1	3	29063	23068	1	3.138e-06	1
2015	2	60.59	0.1517	0.2417	2.19722	3.21888	0.223847	0.455147	0	0	1	0	0	0	0	0	0	0	0	0	0	0	0	0	0	0	5	0.322777	0.021351	0	1		4	934	28896	1	0.0406169	1
2013	3	68.17	0.6271	0.0576	2.07944	3.13549	0.100605	0.233636	0	0	1	0	0	0	0	0	0	0	0	0	0	0	0	0	0	0	6	0.911934	0.0186392	0	1		2	502	28464	1	0.0297327	1
2014	3	66.36	0.5148	0.151	2.07944	3.17805	0.112276	0.27104	0	0	1	0	0	0	0	0	0	0	0	0	0	0	0	0	0	0	6	0.679563	0.0191554	0	1		4	572	28534	1	0.0316147	1
2014	3	66.86	0.2999	0.1925	2.3979	3.04452	0.314128	0.46739	0	0	1	1	1	0	0	0	0	0	1	0	0	0	0	0	0	0	8	0.320044	0.0231419	1	1	1	3	27985	1401	1	7.014e-07	1
2015	2	60.66	0.2151	0.253	2.3979	3.09104	0.579577	0.212219	0	0	1	1	1	0	0	0	0	0	0	1	0	0	0	0	0	0	8	0.005197	0.054403	1	1	1	4	28663	17626	1	2.761e-06	1
2016	2	60.43	0.2151	0.2282	2.48491	3.13549	0.544721	0.027624	0	0	1	1	1	0	0	0	0	0	0	0	1	0	0	0	0	0	8	0.227544	0.0714817	1	1	1	4	29150	24209	1	2.806e-06	1
2017	1	55.29	0.2151	0.197	2.48491	3.17805	0.620116	0.053684	0	0	1	1	1	0	0	0	0	0	0	0	0	1	0	0	0	0	8	0.851468	0.0755296	1	1	1	4	29240	25167	1	3.14e-06	1
2018	2	60.9	0.1351	0.2995	2.3979	3.21888	0.819505	0.018128	0.000628	0	1	1	1	0	0	0	0	0	0	0	0	0	1	0	0	0	8	0.982007	0.107084	1	1	1	1	29431	27781	1	2.839e-05	1
2021	1	55.88	0.1457	0.2954	2.48491	3.3322	0.812883	0.005683	0	0	1	1	1	0	0	0	0	0	0	0	0	0	0	0	0	1	8	0.0324792	0.109352	1	1	1	3	29434	27828	1	4.34e-05	1
2022	3	68.755	0.3384	0.2204	1.79176	3.3673	0.752552	0.005683	0	0	1	1	1	0	0	0	0	0	0	0	0	0	0	0	0	0	8	0.987485	0.074583	1	1	1	5	29221	24959	1	3.539e-06	1
2018	5	78.36	0.6382	0.0174	2.30259	3.3322	0.425931	0.58	0	1	1	0	0	0	0	0	0	0	0	0	0	0	0	0	0	0	9	0.68806	0.0171398	0	1		5	296	28258	1	0.0236327	1
2015	3	66.35	0.1152	0.0916	2.19722	3.21888	0.708077	0.583226	0	0	1	0	0	0	0	0	0	0	0	0	0	0	0	0	0	0	13	0.173679	0.0345281	0	1		3	6136	29356	1	0.0499938	1
2011	5	75.88	0.1909	0.4365	2.30259	3.04452	0.162047	0.411354	0	1	1	0	0	0	0	0	0	0	0	0	0	0	0	0	0	0	14	0.0867478	0.0217524	0	1		5	1028	28990	1	0.0435279	1
2019	5	77.93	0.6355	0.0216	2.30259	3.3322	0.282032	0.306984	0	0	1	0	0	0	0	0	0	0	0	0	0	0	0	0	0	0	22	0.958201	0.0222778	0	1		3	1158	29120	1	0.0479317	1
2020	5	77.72	0.6355	0.0174	2.48491	3.3673	0.259237	0.540642	0	1	1	0	0	0	0	0	0	0	0	0	0	0	0	0	0	0	22	0.600861	0.0152045	0	1		4	80	28042	1	0.0149219	1
2014	3	66.21	0.2129	0.4435	2.07944	3.09104	0.504266	0.09067	0.003667	0	1	1	1	0	0	0	0	0	1	0	0	0	0	0	0	0	27	0.653134	0.0557358	1	1	1	5	28694	18276	1	2.027e-06	1
2015	5	75.06	0.2129	0.4108	2.07944	3.13549	0.579366	0.04549	0.007756	1	1	1	1	0	0	0	0	0	0	1	0	0	0	0	0	0	27	0.871776	0.0661766	1	1	1	3	29019	22579	1	4.796e-07	1
2016	5	79.16	0.3229	0.2644	2.07944	3.17805	0.65617	0.032373	0.003413	1	1	1	1	0	0	0	0	0	0	0	1	0	0	0	0	0	27	0.322879	0.0693868	1	1	1	4	29101	23610	1	2.641e-06	1
2017	5	79.2	0.2959	0.2552	2.07944	3.21888	0.625057	0.146561	0.004655	1	1	1	1	0	0	0	0	0	0	0	0	1	0	0	0	0	27	0.792998	0.0559029	1	1	1	7	28697	18373	1	1.622e-06	1
2018	5	79.2	0.2982	0.2552	2.07944	3.2581	0.626002	0.034885	0.005483	1	1	1	1	0	0	0	0	0	0	0	0	0	1	0	0	0	27	0.890541	0.0669416	1	1	1	4	29045	22847	1	3.215e-07	1
2019	5	78.56	0.162	0.3517	2.07944	3.29584	0.752553	0.058468	0.001506	1	1	1	1	0	0	0	0	0	0	0	0	0	0	1	0	0	27	0.585065	0.0832134	1	1	1	4	29348	26422	1	4.193e-08	1
2020	5	78.99	0.162	0.3353	2.07944	3.3322	0.751984	0.045831	0.001152	1	1	1	1	0	0	0	0	0	0	0	0	0	0	0	1	0	27	0.165092	0.0845645	1	1	1	4	29358	26578	1	1.875e-06	1
2021	5	78.16	0.162	0.3336	2.07944	3.3673	0.544809	0.128408	0.004408	1	1	1	1	0	0	0	0	0	0	0	0	0	0	0	0	1	27	0.213703	0.0557088	1	1	1	3	28693	18260	1	1.8e-07	1
2022	4	72.783	0.1521	0.3039	2.07944	3.4012	0.60563	0.026073	0.003577	1	1	1	1	0	0	0	0	0	0	0	0	0	0	0	0	0	27	0.754034	0.0716476	1	1	1	6	29156	24256	1	1.561e-06	1
2017	3	65.93	0.2142	0.5758	2.19722	3.21888	0.06498	0.329334	0.001309	1	1	0	0	0	0	0	0	0	0	0	0	0	0	0	0	0	30	0.149515	0.0208441	0	1		3	855	28817	1	0.0385819	1
2018	2	63.63	0.2142	0.5531	2.19722	3.2581	0.133376	0.457102	0.002545	0	1	0	0	0	0	0	0	0	0	0	0	0	0	0	0	0	30	0.926386	0.0184048	0	1		4	463	28425	1	0.0290455	1
2019	1	55.27	0.2142	0.505	1.94591	3.29584	0.055956	0.296614	0.000684	0	1	0	0	0	0	0	0	0	0	0	0	0	0	0	0	0	30	0.388354	0.0200354	0	1		4	713	28675	1	0.0349782	1
2009	3	69.31	0.198	0.2217	2.56495	2.83321	0.641099	0.098973	0	1	1	1	0	1	0	0	0	0	0	0	0	0	0	0	0	0	32	0.827647	0.0761765	1	1	1	4	29250	25313	1	5.173e-07	1
2010	4	71.92	0.198	0.1776	2.56495	2.89037	0.613091	0.305876	0	1	1	1	0	0	1	0	0	0	0	0	0	0	0	0	0	0	32	0.0883416	0.0519683	1	1	1	4	28585	16377	1	8.175e-07	1
2011	3	67.83	0.198	0.1819	2.48491	2.94444	0.477982	0.191033	0	1	1	1	0	0	0	1	0	0	0	0	0	0	0	0	0	0	32	0.202038	0.050817	1	1	1	5	28537	15759	1	5.474e-07	1
2012	3	65.67	0.198	0.1823	2.48491	2.99573	0.593918	0.059664	0	1	1	1	1	0	0	0	1	0	0	0	0	0	0	0	0	0	32	0.214225	0.0736065	1	1	1	5	29202	24720	1	1.536e-06	1
2013	2	62	0.198	0.2202	2.48491	3.04452	0.683762	0.074675	0	1	1	1	1	0	0	0	0	1	0	0	0	0	0	0	0	0	32	0.629122	0.0811029	1	1	1	3	29322	26151	1	5.26e-07	1
2014	3	67.34	0.198	0.2578	2.48491	3.09104	0.702902	0.102717	0	1	1	1	1	0	0	0	0	0	1	0	0	0	0	0	0	0	32	0.451765	0.0795777	1	1	1	6	29304	25914	1	9.013e-07	1
2015	3	67.11	0.2988	0.105	2.48491	3.13549	0.804167	0.377771	0	0	1	1	1	0	0	0	0	0	0	1	0	0	0	0	0	0	32	0.828524	0.0542596	1	1	1	3	28657	17558	1	1.541e-06	1
2016	3	69.84	0.3098	0.444	2.48491	3.17805	0.365806	0.487525	0.000473	0	1	1	1	0	0	0	0	0	0	0	1	0	0	0	0	0	32	0.181631	0.0248316	1	1	1	5	28000	1883	1	5.975e-06	1
2017	4	72.54	0.3098	0.4291	2.48491	3.21888	0.600067	0.344807	0.001396	0	1	1	1	0	0	0	0	0	0	0	0	1	0	0	0	0	32	0.525943	0.0437771	1	1	1	5	28340	11672	1	1.496e-06	1
2018	5	76.49	0.3899	0.2624	2.48491	3.2581	0.576703	0.216168	0.001728	0	1	1	1	0	0	0	0	0	0	0	0	0	1	0	0	0	32	0.0401553	0.0492325	1	1	1	5	28484	14868	1	1.726e-07	1
2019	4	71.02	0.3904	0.1092	2.30259	3.29584	0.563673	0.021217	0.001315	0	1	1	1	0	0	0	0	0	0	0	0	0	0	1	0	0	32	0.817385	0.0624445	1	1	1	4	28906	21285	1	2.252e-06	1
2020	3	68.34	0.3904	0.0672	2.30259	3.3322	0.534554	0.011452	0.001161	0	1	1	1	0	0	0	0	0	0	0	0	0	0	0	1	0	32	0.0181898	0.0606426	1	1	1	2	28850	20516	1	1.276e-06	1
2021	2	60.98	0.3904	0.0526	2.30259	3.3673	0.557142	0.015275	0.001309	0	1	1	1	0	0	0	0	0	0	0	0	0	0	0	0	1	32	0.870892	0.0619627	1	1	1	5	28895	21085	1	4.787e-07	1
2022	4	73.535	0.3904	0.0543	2.19722	3.4012	0.557906	0.027427	0.001004	0	1	1	1	0	0	0	0	0	0	0	0	0	0	0	0	0	32	0.710149	0.0589612	1	1	1	6	28803	19778	1	5.702e-08	1
2013	3	65.42	0.4621	0.2574	2.30259	3.04452	0.194236	0.330994	0.025528	1	1	0	0	0	0	0	0	0	0	0	0	0	0	0	0	0	34	0.968458	0.0217743	0	1		3	1032	28994	1	0.043556	1
2014	4	70.13	0.4621	0.0818	2.19722	3.09104	0.221956	0.38906	0.019509	1	1	0	0	0	0	0	0	0	0	0	0	0	0	0	0	0	34	0.806364	0.0195716	0	1		5	635	28597	1	0.0327767	1
2017	4	72.07	0.4578	0.063	2.30259	3.21888	0.160336	0.276766	0.009304	1	1	0	0	0	0	0	0	0	0	0	0	0	0	0	0	0	34	0.884766	0.0222231	0	1		4	1144	29106	1	0.047391	1
2010	4	74.6	0.0909	0.1407	2.07944	2.77259	0.450407	0.23548	0	1	1	0	0	0	0	0	0	0	0	0	0	0	0	0	0	0	38	0.612602	0.0435608	0	1		3	11550	29397	1	0.0499996	1
2010	3	69.68	0.3024	0.0674	2.30259	2.77259	0.199613	0.390663	0	0	1	0	0	0	0	0	0	0	0	0	0	0	0	0	0	0	40	0.176378	0.0218953	0	1		4	1059	29021	1	0.0443257	1
2011	4	73.74	0.3024	0.0664	2.30259	2.83321	0.209863	0.385065	0	0	1	0	0	0	0	0	0	0	0	0	0	0	0	0	0	0	40	0.0329544	0.0223473	0	1		4	1183	29145	1	0.0489342	1
2013	3	68.11	0.3025	0.0518	2.30259	2.94444	0.327471	0.157191	0.000655	0	1	0	0	0	0	0	0	0	0	0	0	0	0	0	0	0	40	0.210147	0.038488	0	1		1	8409	29383	1	0.0499995	1
2009	4	70.29	0.2245	0.3938	2.30259	2.63906	0.748636	0.060659	0	0	1	1	0	1	0	0	0	0	0	0	0	0	0	0	0	0	48	0.0367394	0.0879269	1	1	1	4	29379	26910	1	8.13e-06	1
2013	1	57.55	0.2245	0.3922	2.30259	2.89037	0.669023	0.012929	0	0	1	1	1	0	0	0	0	1	0	0	0	0	0	0	0	0	48	0.575379	0.0841028	1	1	1	4	29354	26530	1	4.462e-06	1
2014	2	61.11	0.2245	0.271	2.56495	2.94444	0.723252	0.112402	0.01039	0	1	1	1	0	0	0	0	0	1	0	0	0	0	0	0	0	48	0.221964	0.0817779	1	1	1	4	29331	26240	1	1.154e-05	1
2016	4	70.38	0.2643	0.2825	2.56495	3.04452	0.390353	0.410084	0.01868	0	1	1	1	0	0	0	0	0	0	0	1	0	0	0	0	0	48	0.79796	0.030684	1	1	1	1	28049	4189	1	3.968e-07	1
2017	4	70.49	0.2643	0.2737	2.48491	3.09104	0.610299	0.227856	0.006786	0	1	1	1	0	0	0	0	0	0	0	0	1	0	0	0	0	48	0.16497	0.0551159	1	1	1	4	28678	17981	1	1.864e-06	1
2018	4	72.19	0.2648	0.2554	2.48491	3.13549	0.728095	0.158062	0.005977	0	1	1	1	0	0	0	0	0	0	0	0	0	1	0	0	0	48	0.89665	0.0722413	1	1	1	2	29171	24415	1	3.887e-06	1
2019	3	68.68	0.2648	0.2345	2.30259	3.17805	0.747129	0.147236	0.003895	0	1	1	1	0	0	0	0	0	0	0	0	0	0	1	0	0	48	0.863923	0.0714996	1	1	1	3	29154	24216	1	1.326e-05	1
2020	3	68.78	0.2648	0.215	2.56495	3.21888	0.790441	0.126891	0.002645	0	1	1	1	0	0	0	0	0	0	0	0	0	0	0	1	0	48	0.408577	0.0837444	1	1	1	5	29352	26485	1	3.868e-06	1
2021	3	67.69	0.2648	0.2171	2.56495	3.2581	0.836634	0.070518	0.005671	0	1	1	1	0	0	0	0	0	0	0	0	0	0	0	0	1	48	0.194914	0.0971589	1	1	1	1	29414	27487	1	3.612e-06	1
2022	3	67.324	0.2648	0.2073	2.48491	3.29584	0.901682	0.053401	0.00305	0	1	1	1	0	0	0	0	0	0	0	0	0	0	0	0	0	48	0.784024	0.106116	1	1	1	4	29429	27761	1	1.308e-05	1
2012	3	66.66	0.6737	0.0601	2.30259	2.83321	0.074929	0.037271	0	1	1	0	0	0	0	0	0	0	0	0	0	0	0	0	0	0	52	0.628705	0.026481	0	1		5	2450	29256	1	0.049996	1
2009	4	72.33	0.5761	0.078	2.48491	2.3979	0.102706	0.323465	0	0	1	0	0	0	0	0	0	0	0	0	0	0	0	0	0	0	55	0.146978	0.0194727	0	1		5	619	28581	1	0.0324237	1
2010	5	76.38	0.5761	0.0714	2.48491	2.48491	0.079303	0.350949	0	0	1	0	0	0	0	0	0	0	0	0	0	0	0	0	0	0	55	0.488415	0.0178634	0	1		5	385	28347	1	0.0261327	1
2011	4	73.64	0.5761	0.0648	2.48491	2.56495	0.088711	0.301473	0	0	1	0	0	0	0	0	0	0	0	0	0	0	0	0	0	0	55	0.49011	0.0195974	0	1		4	640	28602	1	0.0329086	1
2012	4	73.69	0.5761	0.0541	2.48491	2.63906	0.09312	0.331967	0	0	1	0	0	0	0	0	0	0	0	0	0	0	0	0	0	0	55	0.52056	0.018621	0	1		4	496	28458	1	0.0295933	1
2013	5	75.96	0.5761	0.0461	2.48491	2.70805	0.085742	0.400941	0	0	1	0	0	0	0	0	0	0	0	0	0	0	0	0	0	0	55	0.887952	0.0162956	0	1		4	187	28149	1	0.0198266	1
2014	5	75.5	0.5761	0.0822	2.48491	2.77259	0.070359	0.459088	0	0	1	0	0	0	0	0	0	0	0	0	0	0	0	0	0	0	55	0.417359	0.014413	0	1		4	7	27969	1	0.00195122	1
2012	4	71.03	0.5009	0.0174	2.30259	2.63906	0.45525	0.519371	0	1	1	0	0	0	0	0	0	0	0	0	0	0	0	0	0	0	59	0.934208	0.0224991	0	1		3	1208	29170	1	0.0497201	1
2016	6	80.44	0.4536	0.0248	2.19722	2.89037	0.517535	0.621903	0.037556	0	1	0	0	0	0	0	0	0	0	0	0	0	0	0	0	0	59	0.810851	0.0203321	0	1		5	763	28725	1	0.0363691	1
2009	5	77.06	0.6349	0.0209	1.79176	2.3979	0.396789	0.063266	0	0	3	1	0	1	0	0	0	0	0	0	0	0	0	0	0	0	61	0.810755	0.0362044	1	1	1	4	28151	7072	1	6.035e-07	1
2010	5	75.96	0.6349	0.0252	1.79176	2.48491	0.495575	0.058574	0.001884	0	3	1	0	0	1	0	0	0	0	0	0	0	0	0	0	0	61	0.271554	0.0417119	1	1	1	5	28284	10398	1	3.139e-06	1
2011	4	72.79	0.6349	0.0196	1.79176	2.56495	0.523089	0.057618	0	0	3	1	0	0	0	1	0	0	0	0	0	0	0	0	0	0	61	0.517084	0.0431928	1	1	1	3	28324	11315	1	2.949e-07	1
2013	5	75.34	0.586	0.0689	1.79176	2.70805	0.74215	0.106155	0	0	3	1	1	0	0	0	0	1	0	0	0	0	0	0	0	0	61	0.512353	0.0553762	1	1	1	4	28687	18102	1	4.934e-08	1
2014	4	70.27	0.4253	0.2269	1.79176	2.77259	0.959733	0.128342	0.000479	0	3	1	1	0	0	0	0	0	1	0	0	0	0	0	0	0	61	0.0234751	0.0796372	1	1	1	5	29306	25923	1	8.95e-07	1
2018	4	73.04	0.262	0.2939	1.79176	2.99573	0.475944	0.090579	0	0	3	1	1	0	0	0	0	0	0	0	0	0	1	0	0	0	61	0.355879	0.0477565	1	1	1	3	28429	14026	1	1.517e-06	1
2019	4	71.26	0.262	0.2956	1.79176	3.04452	0.417335	0.133189	0	0	3	1	1	0	0	0	0	0	0	0	0	0	0	1	0	0	61	0.970754	0.0408836	1	1	1	4	28260	9896	1	6.871e-07	1
2020	4	71.75	0.262	0.2455	1.79176	3.09104	0.507244	0.096213	0	0	3	1	1	0	0	0	0	0	0	0	0	0	0	0	1	0	61	0.584101	0.0489531	1	1	1	5	28477	14710	1	2.328e-06	1
2021	4	72.88	0.3532	0.1984	1.79176	3.13549	0.580014	0.156913	1.4e-05	0	3	1	1	0	0	0	0	0	0	0	0	0	0	0	0	1	61	0.432613	0.0460736	1	1	1	2	28389	13062	1	1.555e-06	1
2022	4	70.56	0.3618	0.187	1.79176	3.17805	0.546268	0.160527	0.001246	0	3	1	1	0	0	0	0	0	0	0	0	0	0	0	0	0	61	0.401523	0.0433195	1	1	1	5	28327	11397	1	1.625e-06	1
2009	5	77.36	0.2499	0.3096	2.07944	2.3979	0.776151	0.102173	0	1	2	1	0	1	0	0	0	0	0	0	0	0	0	0	0	0	63	0.271683	0.0798144	1	1	1	5	29308	25955	1	2.702e-06	1
2010	5	76.46	0.1677	0.4099	2.07944	2.48491	0.563865	0.297773	0.0042	1	2	1	0	0	1	0	0	0	0	0	0	0	0	0	0	0	63	0.68662	0.0456321	1	1	1	5	28377	12813	1	5.658e-07	1
2011	5	76.94	0.1853	0.3826	2.07944	2.56495	0.502181	0.223551	0	1	2	1	0	0	0	1	0	0	0	0	0	0	0	0	0	0	63	0.423874	0.0465527	1	1	1	4	28403	13333	1	1.524e-07	1
2012	4	74.42	0.1853	0.3586	2.07944	2.63906	0.53707	0.225727	0.019317	1	2	1	1	0	0	0	1	0	0	0	0	0	0	0	0	0	63	0.0547294	0.0483876	1	1	1	4	28465	14387	1	2.908e-06	1
2013	5	76.65	0.1853	0.3558	2.07944	2.70805	0.530345	0.186039	0.020345	1	2	1	1	0	0	0	0	1	0	0	0	0	0	0	0	0	63	0.851226	0.0509752	1	1	1	6	28544	15857	1	1.126e-06	1
2014	5	75.9	0.1853	0.3119	2.07944	2.77259	0.56006	0.154477	0.012844	1	2	1	1	0	0	0	0	0	1	0	0	0	0	0	0	0	63	0.299782	0.055547	1	1	1	6	28690	18184	1	1.777e-06	1
2015	4	74.15	0.1808	0.3352	1.94591	2.83321	0.566712	0.122561	0.011233	1	2	1	1	0	0	0	0	0	0	1	0	0	0	0	0	0	63	0.812538	0.0569918	1	1	1	4	28741	18904	1	7.111e-07	1
2016	4	74.5	0.1808	0.3384	2.07944	2.89037	0.576009	0.073756	0.010082	1	2	1	1	0	0	0	0	0	0	0	1	0	0	0	0	0	63	0.772231	0.0646606	1	1	1	4	28969	22049	1	1.816e-06	1
2017	5	75.68	0.1778	0.3296	2.07944	2.94444	0.540256	0.085968	0.01051	1	2	1	1	0	0	0	0	0	0	0	0	1	0	0	0	0	63	0.0466148	0.0602362	1	1	1	5	28837	20336	1	1.154e-06	1
2018	4	72.3	0.1774	0.3343	2.07944	2.99573	0.585172	0.093673	0.011559	1	2	1	1	0	0	0	0	0	0	0	0	0	1	0	0	0	63	0.995762	0.0631071	1	1	1	4	28924	21504	1	2.072e-06	1
2019	5	77.77	0.1759	0.44	2.07944	3.04452	0.570609	0.055103	0.022718	1	2	1	1	0	0	0	0	0	0	0	0	0	0	1	0	0	63	0.197432	0.0662894	1	1	1	2	29026	22624	1	1.051e-06	1
2020	5	78.57	0.1745	0.4515	2.07944	3.09104	0.588158	0.086744	0.030111	1	2	1	1	0	0	0	0	0	0	0	0	0	0	0	1	0	63	0.825596	0.064426	1	1	1	3	28959	21981	1	3.55e-06	1
2021	5	78.73	0.182	0.3735	2.07944	3.13549	0.522225	0.108101	0.034665	1	2	1	1	0	0	0	0	0	0	0	0	0	0	0	0	1	63	0.852434	0.0560959	1	1	1	1	28702	18481	1	3.403e-07	1
2022	5	78.091	0.1819	0.3686	2.07944	3.17805	0.53886	0.11162	0.027872	1	2	1	1	0	0	0	0	0	0	0	0	0	0	0	0	0	63	0.479702	0.0569057	1	1	1	4	28732	18863	1	3.714e-06	1
2009	5	75.6	0.0923	0.1363	2.48491	2.70805	0.52568	0.169774	0.003154	0	1	1	0	1	0	0	0	0	0	0	0	0	0	0	0	0	74	0.312333	0.0604644	1	1	1	2	28846	20436	1	6.419e-08	1
2010	4	72.87	0.0923	0.1167	2.48491	2.77259	0.5325	0.083861	0.003112	0	1	1	0	0	1	0	0	0	0	0	0	0	0	0	0	0	74	0.919826	0.0698253	1	1	1	3	29112	23728	1	5.414e-07	1
2011	4	73.88	0.0923	0.0682	2.48491	2.83321	0.552447	0.127946	0.006461	0	1	1	0	0	0	1	0	0	0	0	0	0	0	0	0	0	74	0.192387	0.0663123	1	1	1	4	29027	22634	1	2.886e-06	1
2012	1	59.37	0.0923	0.0868	2.48491	2.89037	0.585817	0.147288	0.004157	0	1	1	1	0	0	0	1	0	0	0	0	0	0	0	0	0	74	0.976064	0.0671246	1	1	1	4	29051	22903	1	8.161e-07	1
2013	4	70.71	0.0923	0.0537	2.48491	2.94444	0.615876	0.104583	0.006997	0	1	1	1	0	0	0	0	1	0	0	0	0	0	0	0	0	74	0.812514	0.0744983	1	1	1	4	29217	24940	1	1.931e-07	1
2014	4	71.53	0.1514	0.1247	2.48491	2.99573	0.506253	0.11705	0.001498	0	1	1	1	0	0	0	0	0	1	0	0	0	0	0	0	0	74	0.564901	0.0608941	1	1	1	3	28863	20615	1	9.045e-07	1
2015	4	72.8	0.154	0.1245	2.48491	3.04452	0.494332	0.129525	0	0	1	1	1	0	0	0	0	0	0	1	0	0	0	0	0	0	74	0.804097	0.0584386	1	1	1	4	28782	19555	1	9.058e-07	1
2016	4	74.77	0.154	0.2563	2.48491	3.09104	0.41451	0.113083	0	0	1	1	1	0	0	0	0	0	0	0	1	0	0	0	0	0	74	0.596299	0.0541988	1	1	1	4	28653	17517	1	1.882e-07	1
2017	5	75.39	0.0933	0.3163	2.30259	3.13549	0.465132	0.105028	0	0	1	1	1	0	0	0	0	0	0	0	0	1	0	0	0	0	74	0.894365	0.0581752	1	1	1	6	28774	19463	1	1.527e-06	1
2018	4	72.22	0.0933	0.2611	2.3979	3.17805	0.574102	0.085878	0.002748	0	1	1	1	0	0	0	0	0	0	0	0	0	1	0	0	0	74	0.454558	0.071011	1	1	1	3	29137	24071	1	2.261e-06	1
2019	2	64.48	0.0999	0.2417	2.3979	3.21888	0.552642	0.084189	0.002962	0	1	1	1	0	0	0	0	0	0	0	0	0	0	1	0	0	74	0.56784	0.0686308	1	1	1	4	29088	23380	1	1.779e-06	1
2020	3	68.44	0.0999	0.275	2.3979	3.2581	0.570321	0.067053	0.004255	0	1	1	1	0	0	0	0	0	0	0	0	0	0	0	1	0	74	0.85731	0.0722967	1	1	1	2	29174	24432	1	2.878e-06	1
2021	3	67.98	0.2216	0.1758	2.30259	3.29584	0.570659	0.059958	0.003824	0	1	1	1	0	0	0	0	0	0	0	0	0	0	0	0	1	74	0.489548	0.0657254	1	1	1	5	29005	22406	1	1.544e-06	1
2022	4	70.835	0.2216	0.147	2.30259	3.3322	0.567544	0.049985	0.00321	0	1	1	1	0	0	0	0	0	0	0	0	0	0	0	0	0	74	0.554588	0.0662307	1	1	1	3	29022	22604	1	2.167e-07	1
2009	4	71.54	0.3006	0.1359	2.30259	2.70805	0.635898	0.099855	0	0	1	1	0	1	0	0	0	0	0	0	0	0	0	0	0	0	84	0.583494	0.0662634	1	1	1	5	29024	22619	1	1.016e-06	1
2010	1	57.69	0.3006	0.131	2.19722	2.77259	0.636461	0.139166	0	0	1	1	0	0	1	0	0	0	0	0	0	0	0	0	0	0	84	0.946946	0.0601764	1	1	1	2	28833	20303	1	6.528e-07	1
2011	3	66.81	0.3006	0.13	2.30259	2.83321	0.621109	0.151902	0	0	1	1	0	0	0	1	0	0	0	0	0	0	0	0	0	0	84	0.236741	0.0591927	1	1	1	3	28812	19883	1	1.099e-08	1
2012	3	67.53	0.3006	0.131	2.19722	2.89037	0.54628	0.160305	0	0	1	1	1	0	0	0	1	0	0	0	0	0	0	0	0	0	84	0.469496	0.050977	1	1	1	5	28545	15858	1	6.365e-07	1
2013	3	67.22	0.3006	0.1314	2.19722	2.94444	0.47894	0.135492	0	0	1	1	1	0	0	0	0	1	0	0	0	0	0	0	0	0	84	0.0265225	0.0482267	1	1	1	4	28459	14302	1	1.046e-07	1
2014	4	70.89	0.3006	0.1361	2.19722	2.99573	0.387614	0.162008	0	0	1	1	1	0	0	0	0	0	1	0	0	0	0	0	0	0	84	0.153957	0.0405191	1	1	1	5	28250	9667	1	2.336e-06	1
2015	3	67.76	0.4953	0.1305	2.19722	3.04452	0.474536	0.113255	0	0	1	1	1	0	0	0	0	0	0	1	0	0	0	0	0	0	84	0.370332	0.0439758	1	1	1	4	28344	11787	1	2.015e-07	1
2016	4	72.21	0.4953	0.1247	2.19722	3.09104	0.491874	0.088084	0	1	1	1	1	0	0	0	0	0	0	0	1	0	0	0	0	0	84	0.955693	0.0468262	1	1	1	5	28408	13499	1	3.902e-07	1
2017	3	68.02	0.4953	0.1141	2.30259	3.13549	0.686656	0.225845	0	1	1	1	1	0	0	0	0	0	0	0	0	1	0	0	0	0	84	0.565469	0.0501291	1	1	1	4	28515	15367	1	8.306e-08	1
2018	3	66.81	0.4953	0.0945	2.19722	3.17805	0.697497	0.151963	0.000209	0	1	1	1	0	0	0	0	0	0	0	0	0	1	0	0	0	84	0.843078	0.0556005	1	1	1	6	28691	18210	1	9.768e-07	1
2019	3	65.87	0.4953	0.1028	2.30259	3.21888	0.705187	0.065551	0.000288	0	1	1	1	0	0	0	0	0	0	0	0	0	0	1	0	0	84	0.322062	0.0665062	1	1	1	4	29033	22704	1	3.934e-07	1
2020	3	69.26	0.4953	0.0952	2.30259	3.2581	0.649452	0.106297	0.000486	0	1	1	1	0	0	0	0	0	0	0	0	0	0	0	1	0	84	0.960659	0.0574887	1	1	1	6	28753	19138	1	7.145e-07	1
2021	3	66.35	0.4953	0.1196	2.30259	3.29584	0.712896	0.143429	0.00058	0	1	1	1	0	0	0	0	0	0	0	0	0	0	0	0	1	84	0.0302194	0.0590043	1	1	1	4	28805	19792	1	2.088e-06	1
2022	4	70.919	0.4905	0.0903	2.19722	3.3322	0.740399	0.095611	0.000616	0	1	1	1	0	0	0	0	0	0	0	0	0	0	0	0	0	84	0.0859846	0.0642585	1	1	1	4	28953	21924	1	5.857e-07	1
2009	5	78.41	0.2314	0.156	2.30259	2.70805	0.210992	0.622248	0	1	1	0	0	0	0	0	0	0	0	0	0	0	0	0	0	0	86	0.105442	0.01583	0	1		5	141	28103	1	0.0182768	1
2012	6	80.28	0.2314	0.0979	2.30259	2.89037	0.190484	0.504652	0.021406	0	1	0	0	0	0	0	0	0	0	0	0	0	0	0	0	0	86	0.529751	0.0185042	0	1		5	479	28441	1	0.0294322	1
2022	5	77.543	0.2314	0.2284	2.19722	3.3322	0.18055	0.422823	0.010902	0	1	0	0	0	0	0	0	0	0	0	0	0	0	0	0	0	86	0.777815	0.0200296	0	1		6	711	28673	1	0.0349796	1
2018	4	73.83	0.6066	0.0922	2.07944	3.13549	0.733793	0.124835	0.005886	0	1	0	0	0	0	0	0	0	0	0	0	0	0	0	0	0	93	0.934827	0.055492	0	1		3	18159	29427	1	0.0499985	1
2013	2	61.48	0.2727	0.0663	2.07944	3.13549	0.109044	0.374062	0.023588	0	1	0	0	0	0	0	0	0	0	0	0	0	0	0	0	0	95	0.353369	0.0184943	0	1		3	475	28437	1	0.0293872	1
2017	5	79.02	0.2574	0.0632	2.07944	3.29584	0.050991	0.437489	0.073026	0	1	0	0	0	0	0	0	0	0	0	0	0	0	0	0	0	95	0.757742	0.0152585	0	1		5	86	28048	1	0.0153996	1
2009	2	63.48	0.2558	0.2597	2.48491	2.94444	0.649683	0.105736	0	0	1	1	0	1	0	0	0	0	0	0	0	0	0	0	0	0	96	0.774633	0.0718705	1	1	1	5	29159	24317	1	1.523e-06	1
2015	1	55.27	0.2558	0.2392	2.07944	3.21888	0.959733	0.38099	0	1	1	1	1	0	0	0	0	0	0	1	0	0	0	0	0	0	96	0.901363	0.0616625	1	1	1	4	28886	20948	1	2.904e-06	1
2017	3	69.54	0.2558	0.3221	2.07944	3.29584	0.682708	0.411526	0.006742	1	1	1	1	0	0	0	0	0	0	0	0	1	0	0	0	0	96	0.980613	0.0400122	1	1	1	5	28231	9355	1	3.099e-07	1
2018	3	69.18	0.2558	0.2894	2.07944	3.3322	0.685587	0.172196	0.046891	1	1	1	1	0	0	0	0	0	0	0	0	0	1	0	0	0	96	0.378227	0.059426	1	1	1	3	28817	19988	1	8.808e-07	1
2021	5	78.19	0.2558	0.2633	2.07944	3.43399	0.832658	0.232091	0.012959	0	1	1	1	0	0	0	0	0	0	0	0	0	0	0	0	1	96	0.322604	0.0653852	1	1	1	7	28997	22293	1	9.364e-08	1
2022	4	70.543	0.2558	0.2416	2.07944	3.43399	0.855561	0.394381	0.018054	0	1	1	1	0	0	0	0	0	0	0	0	0	0	0	0	0	96	0.782653	0.0516228	1	1	1	4	28572	16183	1	8.846e-07	1
2017	5	75.05	0.342	0.3389	2.3979	3.2581	0.293382	0.465537	0.0362	0	1	0	0	0	0	0	0	0	0	0	0	0	0	0	0	0	102	0.330338	0.021939	0	1		5	1067	29029	1	0.0444086	1
2018	3	67.44	0.3421	0.3349	2.3979	3.29584	0.326166	0.491113	0.039412	0	1	0	0	0	0	0	0	0	0	0	0	0	0	0	0	0	102	0.592944	0.0219518	0	1		4	1070	29032	1	0.0444929	1
2019	4	71.35	0.342	0.3645	2.3979	3.3322	0.317149	0.492543	0.046045	0	1	0	0	0	0	0	0	0	0	0	0	0	0	0	0	0	102	0.871714	0.0216242	0	1		5	993	28955	1	0.0426789	1
2010	3	69.86	0.3719	0.1728	2.19722	2.94444	0.180748	0.087815	0	0	1	0	0	0	0	0	0	0	0	0	0	0	0	0	0	0	111	0.933823	0.0330509	0	1		2	5354	29347	1	0.0499991	1
2019	5	78.82	0.446	0.3672	2.07944	3.3322	0.425437	0.53238	0.004147	1	1	0	0	0	0	0	0	0	0	0	0	0	0	0	0	0	111	0.300877	0.0201922	0	1		3	742	28704	1	0.0359307	1
2020	5	77.45	0.4512	0.3408	2.30259	3.3673	0.321346	0.461994	0.004079	1	1	0	0	0	0	0	0	0	0	0	0	0	0	0	0	0	111	0.0390413	0.0207616	0	1		4	840	28802	1	0.0381971	1
2021	4	72.43	0.4512	0.3391	2.19722	3.4012	0.283611	0.444144	0.004535	1	1	0	0	0	0	0	0	0	0	0	0	0	0	0	0	0	111	0.625548	0.0196325	0	1		4	648	28610	1	0.0331361	1
2010	4	74.14	0.5018	0.0778	2.19722	2.94444	0.27863	0.420511	0	1	1	0	0	0	0	0	0	0	0	0	0	0	0	0	0	0	115	0.741629	0.0197951	0	1		3	678	28640	1	0.034057	1
2011	4	72.31	0.5018	0.0855	2.30259	2.99573	0.291967	0.449149	0	1	1	0	0	0	0	0	0	0	0	0	0	0	0	0	0	0	115	0.503806	0.0197552	0	1		5	670	28632	1	0.0338296	1
2014	4	74	0.5126	0.0844	2.19722	3.13549	0.270361	0.477085	0	0	1	0	0	0	0	0	0	0	0	0	0	0	0	0	0	0	115	0.632546	0.0174484	0	1		6	335	28297	1	0.0247273	1
2015	4	73.45	0.5126	0.0742	2.30259	3.17805	0.208073	0.469976	0	0	1	0	0	0	0	0	0	0	0	0	0	0	0	0	0	0	115	0.145507	0.0165933	0	1		2	219	28181	1	0.0212783	1
2016	4	71.88	0.515	0.0838	2.30259	3.21888	0.214726	0.274643	0	1	1	0	0	0	0	0	0	0	0	0	0	0	0	0	0	0	115	0.286609	0.0233066	0	1		3	1445	29196	1	0.0499982	1
2017	4	72.76	0.515	0.0738	2.19722	3.2581	0.291799	0.555763	0	1	1	0	0	0	0	0	0	0	0	0	0	0	0	0	0	0	115	0.613765	0.0155727	0	1		4	111	28073	1	0.0167777	1
2018	4	73.82	0.515	0.0769	2.19722	3.29584	0.256164	0.544773	0	1	1	0	0	0	0	0	0	0	0	0	0	0	0	0	0	0	115	0.0405267	0.0150462	0	1		4	62	28024	1	0.0137588	1
2019	4	72.24	0.515	0.073	2.19722	3.3322	0.301763	0.548067	0	1	1	0	0	0	0	0	0	0	0	0	0	0	0	0	0	0	115	0.960507	0.0159343	0	1		4	154	28116	1	0.019029	1
2020	3	69.65	0.515	0.0805	2.30259	3.3673	0.452043	0.606795	0.002444	0	1	0	0	0	0	0	0	0	0	0	0	0	0	0	0	0	115	0.890493	0.0183998	0	1		5	461	28423	1	0.0289983	1
2021	2	64.24	0.515	0.0905	2.19722	3.4012	0.486451	0.579709	0.002387	0	1	0	0	0	0	0	0	0	0	0	0	0	0	0	0	0	115	0.10406	0.0196162	0	1		3	646	28608	1	0.0330763	1
2022	3	67.911	0.5461	0.0352	2.07944	3.43399	0.468019	0.47775	0.000835	0	1	0	0	0	0	0	0	0	0	0	0	0	0	0	0	0	115	0.607031	0.0214224	0	1		3	947	28909	1	0.0410657	1
2009	4	73.06	0.3356	0.2856	2.48491	2.83321	0.657278	0.098516	0	0	1	1	0	1	0	0	0	0	0	0	0	0	0	0	0	0	117	0.928796	0.0706989	1	1	1	5	29128	23975	1	1.437e-06	1
2010	4	73.69	0.3356	0.2566	2.3979	2.89037	0.618082	0.062119	0	0	1	1	0	0	1	0	0	0	0	0	0	0	0	0	0	0	117	0.516189	0.0690596	1	1	1	4	29098	23494	1	8.139e-08	1
2011	4	74.32	0.2612	0.4041	2.48491	2.94444	0.657995	0.081109	0	0	1	1	0	0	0	1	0	0	0	0	0	0	0	0	0	0	117	0.0930524	0.0762268	1	1	1	4	29251	25326	1	8.494e-06	1
2012	5	76.48	0.2612	0.4158	2.48491	2.99573	0.6875	0.150032	0	0	1	1	1	0	0	0	1	0	0	0	0	0	0	0	0	0	117	0.801216	0.070838	1	1	1	2	29132	24016	1	4.415e-06	1
2013	4	73.64	0.2612	0.4163	2.48491	3.04452	0.67673	0.168054	0	0	1	1	1	0	0	0	0	1	0	0	0	0	0	0	0	0	117	0.814846	0.0676135	1	1	1	5	29064	23081	1	3.808e-06	1
2014	4	74.32	0.2612	0.4556	2.48491	3.09104	0.535875	0.188536	0	0	1	1	1	0	0	0	0	0	1	0	0	0	0	0	0	0	117	0.738124	0.0539233	1	1	1	3	28646	17386	1	1.351e-06	1
2015	5	75.63	0.2612	0.3717	2.48491	3.13549	0.52846	0.124726	0	0	1	1	1	0	0	0	0	0	0	1	0	0	0	0	0	0	117	0.63159	0.0587371	1	1	1	2	28794	19665	1	1.553e-06	1
2016	4	74.82	0.2612	0.4075	2.48491	3.17805	0.533676	0.162019	0	0	1	1	1	0	0	0	0	0	0	0	1	0	0	0	0	0	117	0.529641	0.0556652	1	1	1	3	28692	18239	1	1.732e-07	1
2017	4	74.36	0.2612	0.397	2.3979	3.21888	0.541766	0.125691	0	0	1	1	1	0	0	0	0	0	0	0	0	1	0	0	0	0	117	0.0690686	0.058144	1	1	1	3	28772	19444	1	1.361e-07	1
2018	5	75.62	0.2612	0.4011	2.48491	3.2581	0.588476	0.234059	0	0	1	1	1	0	0	0	0	0	0	0	0	0	1	0	0	0	117	0.0534653	0.0530487	1	1	1	4	28618	16943	1	9.936e-07	1
2019	5	76.67	0.2612	0.3969	2.3979	3.29584	0.602805	0.276071	0.002592	0	1	1	1	0	0	0	0	0	0	0	0	0	0	1	0	0	117	0.694021	0.0491523	1	1	1	4	28481	14822	1	4.59e-07	1
2020	5	76.64	0.2612	0.4009	2.3979	3.3322	0.567491	0.210743	0.001484	0	1	1	1	0	0	0	0	0	0	0	0	0	0	0	1	0	117	0.126254	0.0520488	1	1	1	4	28588	16416	1	5.43e-08	1
2021	5	76.57	0.3959	0.2638	2.3979	3.3673	0.634022	0.166213	0.004282	0	1	1	1	0	0	0	0	0	0	0	0	0	0	0	0	1	117	0.65324	0.0559377	1	1	1	2	28698	18391	1	2.057e-06	1
2022	4	72.108	0.3959	0.2654	2.48491	3.4012	0.630542	0.051967	0.009416	0	1	1	1	0	0	0	0	0	0	0	0	0	0	0	0	0	117	0.263143	0.0685887	1	1	1	5	29085	23371	1	7.431e-06	1
2009	4	71.27	0.1006	0.1331	2.30259	2.83321	0.189438	0.13656	0.002253	0	1	1	0	1	0	0	0	0	0	0	0	0	0	0	0	0	118	0.583874	0.0375875	1	1	1	5	28171	7896	1	9.495e-07	1
2010	5	77.08	0.1006	0.1638	2.30259	2.89037	0.205617	0.141827	0	0	1	1	0	0	1	0	0	0	0	0	0	0	0	0	0	0	118	0.160129	0.0380777	1	1	1	5	28186	8168	1	1.421e-06	1
2011	5	79.93	0.1057	0.2278	2.30259	2.94444	0.18351	0.205075	0	0	1	1	0	0	0	1	0	0	0	0	0	0	0	0	0	0	118	0.683387	0.0331521	1	1	1	4	28087	5407	1	2.323e-07	1
2012	4	71.87	0.1335	0.2614	2.48491	2.99573	0.137633	0.110349	0.009467	0	1	1	1	0	0	0	1	0	0	0	0	0	0	0	0	0	118	0.676007	0.0377078	1	1	1	2	28177	7964	1	4.174e-07	1
2013	4	71.61	0.1491	0.4412	2.48491	3.04452	0.187312	0.110929	0.009727	0	1	1	1	0	0	0	0	1	0	0	0	0	0	0	0	0	118	0.936942	0.0404683	1	1	1	4	28247	9625	1	7.064e-07	1
2014	4	71.69	0.15	0.4142	2.3979	3.09104	0.213197	0.200567	0.0062	0	1	1	1	0	0	0	0	0	1	0	0	0	0	0	0	0	118	0.612847	0.0350476	1	1	1	4	28120	6412	1	1.884e-06	1
2015	4	70.46	0.1479	0.3863	2.48491	3.13549	0.36587	0.1089	0.007207	0	1	1	1	0	0	0	0	0	0	1	0	0	0	0	0	0	118	0.202647	0.0516028	1	1	1	3	28571	16170	1	1.109e-07	1
2016	3	69.14	0.1449	0.3746	2.48491	3.17805	0.582156	0.08353	0.007133	0	1	1	1	0	0	0	0	0	0	0	1	0	0	0	0	0	118	0.116307	0.0722193	1	1	1	6	29170	24409	1	3.646e-07	1
2017	3	66.12	0.1449	0.3641	2.48491	3.21888	0.628915	0.09197	0.008003	1	1	1	1	0	0	0	0	0	0	0	0	1	0	0	0	0	118	0.440917	0.0756534	1	1	1	5	29243	25189	1	2.938e-06	1
2018	3	66.73	0.1449	0.3662	2.48491	3.2581	0.6367	0.121664	0.005839	1	1	1	1	0	0	0	0	0	0	0	0	0	1	0	0	0	118	0.570704	0.0727292	1	1	1	2	29185	24530	1	2.436e-06	1
2019	3	66.65	0.1449	0.3655	2.48491	3.29584	0.599001	0.097199	0.005938	1	1	1	1	0	0	0	0	0	0	0	0	0	0	1	0	0	118	0.651684	0.0717378	1	1	1	4	29158	24284	1	8.687e-07	1
2020	4	70.09	0.2845	0.2348	2.48491	3.3322	0.493387	0.184134	0.010299	1	1	1	1	0	0	0	0	0	0	0	0	0	0	0	1	0	118	0.830837	0.0489446	1	1	1	3	28476	14708	1	1.453e-07	1
2021	4	72.53	0.2845	0.2347	2.48491	3.3673	0.514095	0.11204	0.017738	1	1	1	1	0	0	0	0	0	0	0	0	0	0	0	0	1	118	0.0652255	0.0566096	1	1	1	4	28720	18731	1	5.573e-07	1
2022	4	74.4	0.2845	0.2365	2.48491	3.4012	0.437412	0.147297	0.017266	1	1	1	1	0	0	0	0	0	0	0	0	0	0	0	0	0	118	0.7968	0.0479469	1	1	1	3	28443	14139	1	2.632e-07	1
2017	3	67.36	0.5228	0.1486	2.07944	3.21888	0.358626	0.298104	0.012594	0	1	0	0	0	0	0	0	0	0	0	0	0	0	0	0	0	120	0.100196	0.0258009	0	1		3	2215	29245	1	0.049998	1
2018	4	73.04	0.5228	0.149	2.30259	3.2581	0.409483	0.099543	0.022905	0	1	0	0	0	0	0	0	0	0	0	0	0	0	0	0	0	120	0.289407	0.0411591	0	1		1	10070	29392	1	0.0499999	1
2009	4	74.55	0.3062	0.1457	1.94591	2.89037	0.404139	0.622248	0	0	1	0	0	0	0	0	0	0	0	0	0	0	0	0	0	0	121	0.89866	0.0177801	0	1		6	371	28333	1	0.02561	1
2009	4	73.42	0.3318	0.2601	2.07944	2.89037	0.309714	0.066863	0	0	2	1	0	1	0	0	0	0	0	0	0	0	0	0	0	0	128	0.611358	0.0410882	1	1	1	5	28266	10032	1	6.665e-07	1
2010	3	69.12	0.3318	0.2635	2.30259	2.94444	0.410177	0.221084	0	0	2	1	0	0	1	0	0	0	0	0	0	0	0	0	0	0	128	0.90772	0.0388031	1	1	1	5	28207	8608	1	1.838e-07	1
2011	4	71.09	0.3318	0.2599	2.30259	2.99573	0.508813	0.260107	0	0	2	1	0	0	0	1	0	0	0	0	0	0	0	0	0	0	128	0.574361	0.0416012	1	1	1	4	28282	10327	1	1.852e-07	1
2012	4	70.89	0.3244	0.2621	2.30259	3.04452	0.456757	0.115618	0	0	2	1	1	0	0	0	1	0	0	0	0	0	0	0	0	0	128	0.473544	0.0492815	1	1	1	4	28487	14896	1	6.661e-07	1
2013	4	72.97	0.3152	0.2668	2.19722	3.09104	0.544197	0.092422	0	0	2	1	1	0	0	0	0	1	0	0	0	0	0	0	0	0	128	0.897119	0.0562951	1	1	1	5	28709	18594	1	4.021e-07	1
2014	5	75.8	0.3128	0.2759	2.07944	3.13549	0.606739	0.082895	0	0	2	1	1	0	0	0	0	0	1	0	0	0	0	0	0	0	128	0.010954	0.0602952	1	1	1	4	28841	20366	1	3.22e-07	1
2015	4	74.52	0.292	0.3259	2.07944	3.17805	0.588091	0.152372	0	0	2	1	1	0	0	0	0	0	0	1	0	0	0	0	0	0	128	0.443325	0.0531583	1	1	1	4	28620	17000	1	6.334e-07	1
2016	3	69.06	0.5662	0.2097	2.07944	3.21888	0.152379	0.147353	0	0	2	1	1	0	0	0	0	0	0	0	1	0	0	0	0	0	128	0.732051	0.0243157	1	1	1	6	27998	1738	1	1.551e-06	1
2017	4	74.28	0.6873	0.0898	2.07944	3.2581	0.175362	0.155809	0.003322	0	2	1	1	0	0	0	0	0	0	0	0	1	0	0	0	0	128	0.742603	0.0227115	1	1	1	5	27984	1260	1	2.436e-07	1
2018	4	72.5	0.6873	0.112	2.30259	3.29584	0.330266	0.158508	0.004036	0	2	1	1	0	0	0	0	0	0	0	0	0	1	0	0	0	128	0.793302	0.0300122	1	1	1	5	28040	3862	1	7.771e-08	1
2019	5	77.81	0.6873	0.1104	2.30259	3.3322	0.40869	0.146996	0.00403	0	2	1	1	0	0	0	0	0	0	0	0	0	0	1	0	0	128	0.937261	0.0341067	1	1	1	5	28103	5900	1	3.309e-07	1
2020	5	79.93	0.6873	0.0904	2.30259	3.3673	0.576077	0.160164	0.004075	0	2	1	1	0	0	0	0	0	0	0	0	0	0	0	1	0	128	0.642873	0.0420463	1	1	1	6	28293	10608	1	3.137e-07	1
2021	5	79.15	0.6873	0.0873	2.19722	3.4012	0.660074	0.120546	0.00432	0	2	1	1	0	0	0	0	0	0	0	0	0	0	0	0	1	128	0.805664	0.048908	1	1	1	2	28475	14688	1	2.333e-06	1
2022	3	67.986	0.6873	0.0864	2.30259	3.43399	0.716453	0.110476	0.003062	0	2	1	1	0	0	0	0	0	0	0	0	0	0	0	0	0	128	0.239779	0.055248	1	1	1	1	28681	18037	1	1.492e-06	1
2009	2	62.87	0.1365	0.2311	1.94591	2.89037	0.628178	0.09399	0	1	2	1	0	1	0	0	0	0	0	0	0	0	0	0	0	0	130	0.963169	0.0659331	1	1	1	4	29013	22487	1	1.004e-06	1
2010	4	70.3	0.1365	0.1671	1.94591	2.94444	0.678716	0.126643	0	1	2	1	0	0	1	0	0	0	0	0	0	0	0	0	0	0	130	0.0633169	0.0664447	1	1	1	3	29032	22679	1	1.269e-06	1
2011	4	71.98	0.1365	0.1593	2.07944	2.99573	0.585151	0.057351	0	1	2	1	0	0	0	1	0	0	0	0	0	0	0	0	0	0	130	0.305584	0.0676597	1	1	1	5	29066	23089	1	1.605e-05	1
2012	3	66.22	0.1365	0.1581	2.07944	3.04452	0.573679	0.158029	0	0	2	1	1	0	0	0	1	0	0	0	0	0	0	0	0	0	130	0.433499	0.0563409	1	1	1	4	28712	18607	1	2.027e-06	1
2013	4	70.61	0.1365	0.1583	2.07944	3.09104	0.301097	0.026126	0	0	2	1	1	0	0	0	0	1	0	0	0	0	0	0	0	0	130	0.492886	0.0479116	1	1	1	3	28438	14118	1	3.793e-07	1
2014	4	70.49	0.4105	0.3674	2.07944	3.13549	0.581223	0.01726	0	0	2	1	1	0	0	0	0	0	1	0	0	0	0	0	0	0	130	0.328445	0.0616116	1	1	1	4	28883	20919	1	3.942e-07	1
2015	5	75.77	0.4105	0.2835	2.07944	3.17805	0.543304	0.029663	0	0	2	1	1	0	0	0	0	0	0	1	0	0	0	0	0	0	130	0.439471	0.0567967	1	1	1	5	28728	18816	1	5.417e-06	1
2016	4	71.91	0.4096	0.2874	1.94591	3.21888	0.544929	0.069252	0	0	2	1	1	0	0	0	0	0	0	0	1	0	0	0	0	0	130	0.841121	0.051315	1	1	1	5	28556	16030	1	7.412e-07	1
2017	5	77.54	0.3746	0.2495	2.07944	3.2581	0.516107	0.047155	0.014524	0	2	1	1	0	0	0	0	0	0	0	0	1	0	0	0	0	130	0.86338	0.0539092	1	1	1	5	28643	17381	1	9.435e-07	1
2018	5	79.46	0.3746	0.2575	2.07944	3.29584	0.493778	0.049727	0.029273	0	2	1	1	0	0	0	0	0	0	0	0	0	1	0	0	0	130	0.589573	0.051968	1	1	1	2	28584	16376	1	6.199e-07	1
2019	4	72.83	0.3245	0.2888	1.94591	3.3322	0.464441	0.040697	0.027383	0	2	1	1	0	0	0	0	0	0	0	0	0	0	1	0	0	130	0.0994138	0.0503064	1	1	1	4	28519	15467	1	1.109e-07	1
2020	2	63.27	0.3245	0.224	1.94591	3.3673	0.460148	0.030182	0.02828	0	2	1	1	0	0	0	0	0	0	0	0	0	0	0	1	0	130	0.940959	0.0505231	1	1	1	4	28528	15587	1	1.332e-06	1
2021	4	70.45	0.297	0.2647	1.79176	3.4012	0.431598	0.045644	0.027693	0	2	1	1	0	0	0	0	0	0	0	0	0	0	0	0	1	130	0.922036	0.046151	1	1	1	5	28394	13105	1	6.95e-08	1
2022	2	64.602	0.297	0.2235	1.94591	3.43399	0.283573	0.055286	0.014906	0	2	1	1	0	0	0	0	0	0	0	0	0	0	0	0	0	130	0.0386864	0.0383586	1	1	1	5	28197	8330	1	8.856e-08	1
2009	5	75.78	0.337	0.0673	2.48491	2.83321	0.514775	0.20382	0	0	1	1	0	1	0	0	0	0	0	0	0	0	0	0	0	0	134	0.147908	0.0480506	1	1	1	5	28448	14207	1	6.248e-07	1
2010	3	69.81	0.337	0.1337	2.48491	2.89037	0.465396	0.153905	0.026048	0	1	1	0	0	1	0	0	0	0	0	0	0	0	0	0	0	134	0.755721	0.0488265	1	1	1	2	28474	14639	1	2.206e-06	1
2011	4	73.22	0.341	0.1526	2.48491	2.94444	0.478884	0.168689	0	0	1	1	0	0	0	1	0	0	0	0	0	0	0	0	0	0	134	0.216462	0.0483485	1	1	1	5	28462	14367	1	4.739e-08	1
2012	4	72.24	0.341	0.0866	2.56495	2.99573	0.488602	0.128697	0.038364	1	1	1	1	0	0	0	1	0	0	0	0	0	0	0	0	0	134	0.169145	0.0530949	1	1	1	3	28619	16972	1	6.709e-07	1
2013	4	73.62	0.341	0.1022	2.48491	3.04452	0.497835	0.152459	0.033295	1	1	1	1	0	0	0	0	1	0	0	0	0	0	0	0	0	134	0.619429	0.0504901	1	1	1	4	28527	15565	1	4.49e-07	1
2014	4	74.71	0.341	0.0851	2.48491	3.09104	0.463045	0.134104	0.037172	1	1	1	1	0	0	0	0	0	1	0	0	0	0	0	0	0	134	0.17601	0.0493948	1	1	1	3	28491	14965	1	3.485e-07	1
2015	4	73.35	0.3433	0.1153	2.48491	3.13549	0.482095	0.137212	0.035783	0	1	1	1	0	0	0	0	0	0	1	0	0	0	0	0	0	134	0.225479	0.0503761	1	1	1	1	28522	15500	1	4.189e-06	1
2016	4	73	0.3433	0.1384	2.48491	3.17805	0.486747	0.172866	0.029391	1	1	1	1	0	0	0	0	0	0	0	1	0	0	0	0	0	134	0.0782391	0.0477639	1	1	1	5	28430	14027	1	9.866e-07	1
2017	4	72.63	0.3433	0.13938	2.48491	3.21888	0.49669	0.175803	0.029018	1	1	1	1	0	0	0	0	0	0	0	0	1	0	0	0	0	134	0.448738	0.0480819	1	1	1	5	28450	14223	1	9.34e-07	1
2018	4	74.21	0.3577	0.13998	2.48491	3.2581	0.508004	0.177349	0.031228	1	1	1	1	0	0	0	0	0	0	0	0	0	1	0	0	0	134	0.868224	0.0481907	1	1	1	3	28456	14278	1	6.941e-07	1
2019	4	74.68	0.3577	0.16948	2.48491	3.29584	0.483675	0.183962	0.032049	1	1	1	1	0	0	0	0	0	0	0	0	0	0	1	0	0	134	0.716809	0.0460847	1	1	1	5	28391	13066	1	3.137e-06	1
2020	4	73.38	0.3577	0.16388	2.48491	3.3322	0.469686	0.177303	0.032283	1	1	1	1	0	0	0	0	0	0	0	0	0	0	0	1	0	134	0.483313	0.045581	1	1	1	5	28375	12777	1	7.045e-08	1
2021	3	66.73	0.3577	0.19548	2.48491	3.3673	0.488661	0.163805	0.035264	1	1	1	1	0	0	0	0	0	0	0	0	0	0	0	0	1	134	0.614617	0.0478815	1	1	1	5	28437	14103	1	1.339e-07	1
2022	4	70.207	0.3557	0.1661	2.48491	3.4012	0.485878	0.189411	0.03364	1	1	1	1	0	0	0	0	0	0	0	0	0	0	0	0	0	134	0.543806	0.0455702	1	1	1	2	28374	12771	1	2.388e-06	1
2020	3	66.68	0.4155	0.105	1.94591	3.3322	0.106346	0.237244	0.01655	0	1	0	0	0	0	0	0	0	0	0	0	0	0	0	0	0	152	0.973334	0.0203244	0	1		6	762	28724	1	0.0363711	1
2009	5	77.45	0.1763	0.1535	2.30259	2.56495	0.385955	0.065039	0	0	1	1	0	1	0	0	0	0	0	0	0	0	0	0	0	0	153	0.732809	0.0541138	1	1	1	5	28649	17472	1	1.484e-06	1
2010	3	69.95	0.1763	0.1866	2.30259	2.63906	0.357282	0.068803	0	0	1	1	0	0	1	0	0	0	0	0	0	0	0	0	0	0	153	0.886634	0.0516005	1	1	1	4	28570	16169	1	1.839e-07	1
2011	4	71.01	0.1763	0.195	2.30259	2.70805	0.326492	0.094055	0	0	1	1	0	0	0	1	0	0	0	0	0	0	0	0	0	0	153	0.930248	0.0472595	1	1	1	4	28421	13754	1	7.614e-08	1
2012	4	74.82	0.2	0.2683	2.48491	2.77259	0.189489	0.220044	0.014684	0	1	1	1	0	0	0	1	0	0	0	0	0	0	0	0	0	153	0.534423	0.032849	1	1	1	7	28081	5244	1	4.691e-07	1
2013	5	78.27	0.2	0.2319	2.48491	2.83321	0.235316	0.175057	0.016192	0	1	1	1	0	0	0	0	1	0	0	0	0	0	0	0	0	153	0.128283	0.0375443	1	1	1	5	28170	7860	1	4.022e-07	1
2014	4	73.61	0.2	0.2425	2.48491	2.89037	0.222622	0.139988	0.021515	0	1	1	1	0	0	0	0	0	1	0	0	0	0	0	0	0	153	0.200237	0.039013	1	1	1	4	28210	8747	1	2.169e-06	1
2015	5	77.47	0.2022	0.2647	2.48491	2.94444	0.222287	0.1936	0.018281	0	1	1	1	0	0	0	0	0	0	1	0	0	0	0	0	0	153	0.415638	0.0355446	1	1	1	3	28139	6669	1	8.394e-08	1
2016	5	75.56	0.2022	0.2626	2.48491	2.99573	0.223899	0.219837	0.0185	0	1	1	1	0	0	0	0	0	0	0	1	0	0	0	0	0	153	0.291265	0.0339794	1	1	1	4	28099	5839	1	2.573e-08	1
2017	6	80.2	0.2022	0.2274	2.48491	3.04452	0.241196	0.145739	0.019342	0	1	1	1	0	0	0	0	0	0	0	0	1	0	0	0	0	153	0.444386	0.0392003	1	1	1	2	28215	8870	1	7.947e-07	1
2018	5	77.43	0.2022	0.2634	2.48491	3.09104	0.212524	0.1151	0.019302	0	1	1	1	0	0	0	0	0	0	0	0	0	1	0	0	0	153	0.354412	0.0396405	1	1	1	5	28224	9136	1	4.608e-07	1
2019	5	79.39	0.2022	0.2687	2.48491	3.13549	0.270206	0.034247	0.017444	0	1	1	1	0	0	0	0	0	0	0	0	0	0	1	0	0	153	0.916956	0.0490419	1	1	1	4	28479	14768	1	2.725e-07	1
2020	5	77.33	0.2022	0.273	2.48491	3.17805	0.312834	0.034549	0.019472	0	1	1	1	0	0	0	0	0	0	0	0	0	0	0	1	0	153	0.298606	0.0518886	1	1	1	1	28580	16327	1	5.213e-07	1
2021	5	77.5	0.2023	0.2137	2.48491	3.21888	0.286304	0.039113	0.021287	0	1	1	1	0	0	0	0	0	0	0	0	0	0	0	0	1	153	0.69348	0.0492888	1	1	1	3	28488	14903	1	2.805e-07	1
2022	4	74.098	0.2023	0.2119	2.48491	3.2581	0.353824	0.079818	0.020382	0	1	1	1	0	0	0	0	0	0	0	0	0	0	0	0	0	153	0.708394	0.0504783	1	1	1	4	28526	15555	1	2.778e-06	1
2015	5	78.2	0.3148	0.1292	1.79176	3.04452	0.098014	0.354616	0.000327	0	1	0	0	0	0	0	0	0	0	0	0	0	0	0	0	0	161	0.112482	0.0170588	0	1		3	280	28242	1	0.0233314	1
2016	4	74.65	0.2772	0.1062	1.79176	3.09104	0.163072	0.295834	0.000317	0	1	0	0	0	0	0	0	0	0	0	0	0	0	0	0	0	161	0.572349	0.02109	0	1		5	891	28853	1	0.0396237	1
2009	3	68.43	0.2314	0.0948	2.30259	2.70805	0.519646	0.2463	0	1	3	1	0	1	0	0	0	0	0	0	0	0	0	0	0	0	162	0.951002	0.0460912	1	1	1	4	28393	13070	1	3.373e-07	1
2010	3	65.39	0.2314	0.0822	2.30259	2.77259	0.583379	0.18924	0	1	3	1	0	0	1	0	0	0	0	0	0	0	0	0	0	0	162	0.0514467	0.0550652	1	1	1	5	28676	17957	1	7.491e-07	1
2011	4	70.68	0.2314	0.0351	2.30259	2.83321	0.488884	0.162031	0	1	3	1	0	0	0	1	0	0	0	0	0	0	0	0	0	0	162	0.820553	0.0501759	1	1	1	4	28516	15395	1	2.045e-07	1
2012	3	66.55	0.2314	0.0365	2.30259	2.89037	0.464663	0.108279	0	1	3	1	1	0	0	0	1	0	0	0	0	0	0	0	0	0	162	0.730281	0.0528554	1	1	1	3	28613	16844	1	1.282e-06	1
2013	3	68.53	0.2314	0.0417	2.30259	2.94444	0.263404	0.410647	0	1	3	1	1	0	0	0	0	1	0	0	0	0	0	0	0	0	162	0.0277605	0.023917	1	1	1	4	27994	1626	1	2.304e-07	1
2014	4	70.91	0.3868	0.066	2.30259	2.99573	0.13501	0.290454	0	1	3	1	1	0	0	0	0	0	1	0	0	0	0	0	0	0	162	0.334968	0.0221786	1	1	1	5	27982	1130	1	3.594e-06	1
2015	3	68.6	0.3908	0.1423	2.30259	3.04452	0.177676	0.170812	0	1	3	1	1	0	0	0	0	0	0	1	0	0	0	0	0	0	162	0.0770976	0.0288933	1	1	1	4	28025	3376	1	1.727e-07	1
2016	3	67.01	0.4094	0.1578	2.19722	3.09104	0.300704	0.027076	0	1	3	1	1	0	0	0	0	0	0	0	1	0	0	0	0	0	162	0.817377	0.0419192	1	1	1	4	28290	10513	1	4.792e-07	1
2017	2	64.52	0.4094	0.1455	2.07944	3.13549	0.357766	0.051811	0	1	3	1	1	0	0	0	0	0	0	0	0	1	0	0	0	0	162	0.421666	0.0419978	1	1	1	4	28292	10568	1	2.108e-07	1
2018	4	70.01	0.2964	0.2432	2.30259	3.17805	0.432778	0.033637	0	1	3	1	1	0	0	0	0	0	0	0	0	0	1	0	0	0	162	0.864301	0.0549908	1	1	1	1	28672	17923	1	1.546e-06	1
2019	2	63.21	0.32	0.1895	2.30259	3.21888	0.50351	0.062921	0.000133	1	3	1	1	0	0	0	0	0	0	0	0	0	0	1	0	0	162	0.573177	0.0565919	1	1	1	5	28719	18720	1	4.957e-07	1
2020	3	69.12	0.32	0.1554	2.3979	3.2581	0.500502	0.065335	0.0008	1	3	1	1	0	0	0	0	0	0	0	0	0	0	0	1	0	162	0.171835	0.0573489	1	1	1	5	28750	19080	1	2.203e-06	1
2021	3	65.44	0.32	0.1494	2.19722	3.29584	0.489825	0.089188	0.001817	1	3	1	1	0	0	0	0	0	0	0	0	0	0	0	0	1	162	0.474627	0.0512589	1	1	1	2	28552	16000	1	7.314e-06	1
2022	3	69.103	0.32	0.1389	2.30259	3.3322	0.470794	0.076948	0.001394	1	3	1	1	0	0	0	0	0	0	0	0	0	0	0	0	0	162	0.758319	0.0523045	1	1	1	4	28595	16549	1	5.768e-07	1
2011	3	69.38	0.5389	0.1463	2.30259	2.83321	0.349073	0.490835	0	1	2	0	0	0	0	0	0	0	0	0	0	0	0	0	0	0	164	0.0369932	0.0198012	0	1		6	679	28641	1	0.0340734	1
2012	3	69.01	0.5389	0.1326	2.30259	2.89037	0.364091	0.453955	0.032848	1	2	0	0	0	0	0	0	0	0	0	0	0	0	0	0	0	164	0.363149	0.0214462	0	1		4	956	28918	1	0.041418	1
2020	4	71.62	0.5389	0.1362	2.30259	3.2581	0.31197	0.371176	0.019781	1	2	0	0	0	0	0	0	0	0	0	0	0	0	0	0	0	164	0.452321	0.0224282	0	1		4	1194	29156	1	0.0492194	1
2022	4	71.281	0.5121	0.1389	2.30259	3.3322	0.351025	0.439928	0.009689	1	2	0	0	0	0	0	0	0	0	0	0	0	0	0	0	0	164	0.633181	0.0213547	0	1		4	936	28898	1	0.040714	1
2009	3	69.88	0.2708	0.1057	2.30259	2.70805	0.691609	0.110995	0.00834	0	3	1	0	1	0	0	0	0	0	0	0	0	0	0	0	0	166	0.513706	0.0712689	1	1	1	4	29144	24144	1	7.75e-07	1
2010	4	73.78	0.5227	0.103	2.30259	2.77259	0.365283	0.051181	0	1	3	1	0	0	1	0	0	0	0	0	0	0	0	0	0	0	166	0.380302	0.043005	1	1	1	4	28319	11193	1	4.149e-08	1
2011	5	75.94	0.4187	0.1653	2.30259	2.83321	0.474344	0.201401	0	1	3	1	0	0	0	1	0	0	0	0	0	0	0	0	0	0	166	0.962185	0.041572	1	1	1	4	28280	10312	1	5.346e-07	1
2012	5	79.14	0.4187	0.1291	2.30259	2.89037	0.478082	0.138007	0.000498	1	3	1	1	0	0	0	1	0	0	0	0	0	0	0	0	0	166	0.758341	0.0461531	1	1	1	3	28395	13106	1	2.661e-07	1
2013	6	81.41	0.4205	0.0388	2.19722	2.94444	0.346266	0.137166	0.000477	0	3	1	1	0	0	0	0	1	0	0	0	0	0	0	0	0	166	0.259077	0.0368901	1	1	1	6	28161	7453	1	1.774e-06	1
2014	5	78.28	0.4205	0.0345	2.30259	2.99573	0.383473	0.171606	0.000236	0	3	1	1	0	0	0	0	0	1	0	0	0	0	0	0	0	166	0.242399	0.0376682	1	1	1	5	28174	7940	1	1.305e-06	1
2015	4	73.82	0.421	0.0367	2.19722	3.04452	0.414519	0.171129	0.000213	1	3	1	1	0	0	0	0	0	0	1	0	0	0	0	0	0	166	0.0610209	0.0381109	1	1	1	3	28187	8193	1	2.27e-07	1
2016	5	76.91	0.421	0.0455	2.30259	3.09104	0.459026	0.09745	0.000112	1	3	1	1	0	0	0	0	0	0	0	1	0	0	0	0	0	166	0.83523	0.0471362	1	1	1	3	28412	13672	1	7.069e-07	1
2017	5	77.97	0.421	0.0455	2.30259	3.13549	0.456978	0.125008	0.000574	1	3	1	1	0	0	0	0	0	0	0	0	1	0	0	0	0	166	0.585181	0.044782	1	1	1	6	28364	12307	1	3.752e-07	1
2018	6	81.97	0.4218	0.0627	1.79176	3.17805	0.466923	0.107163	0.000363	1	3	1	1	0	0	0	0	0	0	0	0	0	1	0	0	0	166	0.949545	0.0404707	1	1	1	4	28248	9628	1	3.127e-08	1
2019	6	83.94	0.4218	0.1133	1.94591	3.21888	0.526595	0.114389	0.000146	1	3	1	1	0	0	0	0	0	0	0	0	0	0	1	0	0	166	0.752497	0.0454538	1	1	1	4	28371	12697	1	4.276e-07	1
2020	5	79.63	0.4218	0.1817	2.30259	3.2581	0.574368	0.108491	8.9e-05	1	3	1	1	0	0	0	0	0	0	0	0	0	0	0	1	0	166	0.540938	0.054329	1	1	1	3	28660	17590	1	2.861e-07	1
2021	6	80.23	0.4218	0.2368	2.30259	3.29584	0.584369	0.092234	8e-05	1	3	1	1	0	0	0	0	0	0	0	0	0	0	0	0	1	166	0.38285	0.0566955	1	1	1	4	28724	18771	1	1.336e-07	1
2022	4	72.269	0.4218	0.2191	2.30259	3.3322	0.589566	0.096268	0.000122	1	3	1	1	0	0	0	0	0	0	0	0	0	0	0	0	0	166	0.890814	0.0565278	1	1	1	5	28718	18691	1	6.212e-07	1
2010	4	70.47	0.2031	0.047	2.30259	2.77259	0.68597	0.047223	0	0	1	0	0	0	0	0	0	0	0	0	0	0	0	0	0	0	167	0.82631	0.0808635	0	1		3	26121	29448	1	0.0499992	1
2012	1	58.82	0.4564	0.3671	2.48491	2.89037	0.245279	0.608443	0	0	1	0	0	0	0	0	0	0	0	0	0	0	0	0	0	0	170	0.537978	0.0157032	0	1		6	129	28091	1	0.0176437	1
2014	3	69.87	0.4503	0.2698	2.48491	2.99573	0.279382	0.557545	0	0	1	0	0	0	0	0	0	0	0	0	0	0	0	0	0	0	170	0.897022	0.0178043	0	1		3	374	28336	1	0.0258388	1
2016	3	65.61	0.2988	0.3697	2.30259	3.09104	0.068488	0.348936	0	1	1	0	0	0	0	0	0	0	0	0	0	0	0	0	0	0	170	0.349211	0.0196404	0	1		3	651	28613	1	0.033215	1
2013	3	66.53	0.5061	0.099	2.30259	2.94444	0.274286	0.622248	0	1	1	1	1	0	0	0	0	1	0	0	0	0	0	0	0	0	171	0.323465	0.0143433	1	1	1	6	27963	1	1	9.378e-07	1
2014	3	68.18	0.2901	0.4628	2.30259	2.99573	0.544648	0.099865	0	1	1	1	1	0	0	0	0	0	1	0	0	0	0	0	0	0	171	0.319054	0.059371	1	1	1	3	28815	19969	1	6.221e-07	1
2015	3	69.65	0.2951	0.4362	2.30259	3.04452	0.533771	0.109704	0	1	1	1	1	0	0	0	0	0	0	1	0	0	0	0	0	0	171	0.310518	0.0571031	1	1	1	4	28742	18963	1	5.751e-08	1
2016	3	69.83	0.2951	0.359	2.30259	3.09104	0.658364	0.12278	0.000408	0	1	1	1	0	0	0	0	0	0	0	1	0	0	0	0	0	171	0.0823254	0.0657248	1	1	1	2	29004	22405	1	8.174e-07	1
2017	3	68.86	0.2246	0.4212	2.30259	3.13549	0.562089	0.072399	0.005705	0	1	1	1	0	0	0	0	0	0	0	0	1	0	0	0	0	171	0.59413	0.0653639	1	1	1	3	28995	22287	1	6.293e-06	1
2018	2	62.27	0.2246	0.4212	2.30259	3.17805	0.587193	0.07281	0.004313	1	1	1	1	0	0	0	0	0	0	0	0	0	1	0	0	0	171	0.718392	0.0674281	1	1	1	5	29057	23018	1	1.698e-06	1
2019	2	63.32	0.2246	0.4203	2.30259	3.21888	0.669936	0.078154	0.00316	1	1	1	1	0	0	0	0	0	0	0	0	0	0	1	0	0	171	0.927772	0.0746043	1	1	1	3	29222	24963	1	2.061e-06	1
2020	3	67.43	0.2246	0.3846	2.30259	3.2581	0.676494	0.061407	0.002326	1	1	1	1	0	0	0	0	0	0	0	0	0	0	0	1	0	171	0.462043	0.0769407	1	1	1	5	29268	25453	1	7.452e-07	1
2021	3	67.59	0.2246	0.3529	2.30259	3.29584	0.666428	0.05057	0.001846	1	1	1	1	0	0	0	0	0	0	0	0	0	0	0	0	1	171	0.216651	0.0768865	1	1	1	3	29265	25444	1	2.771e-06	1
2022	3	67.884	0.2246	0.2994	2.30259	3.3322	0.675001	0.043574	0.001286	1	1	1	1	0	0	0	0	0	0	0	0	0	0	0	0	0	171	0.824178	0.078176	1	1	1	4	29287	25666	1	1.76e-05	1
2015	6	83.3	0.4813	0.1751	2.19722	3.04452	0.286123	0.370366	0	0	3	0	0	0	0	0	0	0	0	0	0	0	0	0	0	0	173	0.663404	0.0221125	0	1		5	1112	29074	1	0.045982	1
2009	4	74.98	0.2482	0.125	2.19722	2.70805	0.215066	0.520843	0	0	1	0	0	0	0	0	0	0	0	0	0	0	0	0	0	0	175	0.869674	0.0181386	0	1		6	420	28382	1	0.0276774	1
2011	4	71.89	0.2482	0.1265	2.19722	2.83321	0.306599	0.507771	0	0	1	0	0	0	0	0	0	0	0	0	0	0	0	0	0	0	175	0.401252	0.0209871	0	1		5	875	28837	1	0.0392491	1
2017	4	71.54	0.1781	0.2501	1.79176	3.13549	0.100147	0.346887	0	0	1	0	0	0	0	0	0	0	0	0	0	0	0	0	0	0	175	0.31995	0.0189525	0	1		4	541	28503	1	0.0308511	1
2017	4	74.05	0.6133	0.1724	2.30259	3.13549	0.553553	0.555239	0	0	2	0	0	0	0	0	0	0	0	0	0	0	0	0	0	0	189	0.565148	0.0223332	0	1		5	1177	29139	1	0.0487379	1
2018	4	74.92	0.6133	0.1713	2.30259	3.17805	0.487119	0.587403	0	0	2	0	0	0	0	0	0	0	0	0	0	0	0	0	0	0	189	0.480714	0.0191757	0	1		3	575	28537	1	0.0316413	1
2019	4	74.92	0.6133	0.1808	2.30259	3.21888	0.215948	0.486526	0	0	2	0	0	0	0	0	0	0	0	0	0	0	0	0	0	0	189	0.479794	0.01542	0	1		2	96	28058	1	0.0159378	1
2020	5	75.12	0.6133	0.2165	2.30259	3.2581	0.14803	0.304864	0	0	2	0	0	0	0	0	0	0	0	0	0	0	0	0	0	0	189	0.734934	0.0190994	0	1		4	567	28529	1	0.0314323	1
2021	4	73.6	0.6133	0.1215	2.30259	3.29584	0.306703	0.398054	0	0	2	0	0	0	0	0	0	0	0	0	0	0	0	0	0	0	189	0.591391	0.020239	0	1		5	749	28711	1	0.0360917	1
2010	1	58.95	0.295	0.2531	2.19722	2.77259	0.050991	0.337005	0	0	1	0	0	0	0	0	0	0	0	0	0	0	0	0	0	0	194	0.292505	0.0191968	0	1		4	577	28539	1	0.0316311	1
2009	4	72.5	0.4798	0.2429	2.30259	2.70805	0.192029	0.329245	0	1	2	0	0	0	0	0	0	0	0	0	0	0	0	0	0	0	197	0.717636	0.0219483	0	1		5	1069	29031	1	0.0444656	1
2018	4	70.36	0.2627	0.1934	2.30259	3.17805	0.151987	0.380408	0.011085	1	2	0	0	0	0	0	0	0	0	0	0	0	0	0	0	0	197	0.574054	0.0210322	0	1		4	885	28847	1	0.0394613	1
2021	3	68.97	0.2324	0.1965	2.19722	3.29584	0.142011	0.3417	0.007678	1	2	0	0	0	0	0	0	0	0	0	0	0	0	0	0	0	197	0.966648	0.0217461	0	1		5	1025	28987	1	0.0434402	1
2022	4	72.835	0.2324	0.1032	2.30259	3.3322	0.158531	0.37019	0.006738	1	2	0	0	0	0	0	0	0	0	0	0	0	0	0	0	0	197	0.250306	0.0216486	0	1		5	1000	28962	1	0.042873	1
2009	6	81.2	0.3365	0.0507	2.30259	2.70805	0.633818	0.198648	0	1	1	1	0	1	0	0	0	0	0	0	0	0	0	0	0	0	199	0.0396263	0.0546658	1	1	1	4	28665	17759	1	3.181e-08	1
2010	5	79.65	0.3374	0.0475	2.30259	2.77259	0.672316	0.164019	0.00076	1	1	1	0	0	1	0	0	0	0	0	0	0	0	0	0	0	199	0.576547	0.0607325	1	1	1	4	28854	20552	1	3.032e-07	1
2011	6	80.4	0.3374	0.0499	2.30259	2.83321	0.801483	0.085064	0.001149	0	1	1	0	0	0	1	0	0	0	0	0	0	0	0	0	0	199	0.545221	0.0819471	1	1	1	6	29334	26259	1	1.215e-06	1
2012	5	78.16	0.3375	0.0388	2.30259	2.89037	0.830865	0.062102	0.000469	0	1	1	1	0	0	0	1	0	0	0	0	0	0	0	0	0	199	0.877554	0.0880391	1	1	1	4	29380	26921	1	1.237e-06	1
2013	4	72.09	0.3378	0.0415	2.30259	2.94444	0.849184	0.151145	0.000389	1	1	1	1	0	0	0	0	1	0	0	0	0	0	0	0	0	199	0.791531	0.0780306	1	1	1	7	29284	25644	1	2.364e-06	1
2014	4	74.88	0.3379	0.0769	2.30259	2.99573	0.852878	0.032884	0.000238	1	1	1	1	0	0	0	0	0	1	0	0	0	0	0	0	0	199	0.347333	0.0946279	1	1	1	4	29402	27361	1	8.634e-07	1
2015	2	62.85	0.329	0.0731	2.30259	3.04452	0.86348	0.040624	0.000316	1	1	1	1	0	0	0	0	0	0	1	0	0	0	0	0	0	199	0.489674	0.0949966	1	1	1	3	29405	27381	1	3.54e-06	1
2016	4	73.8	0.3298	0.0643	2.30259	3.09104	0.864875	0.036828	0	0	1	1	1	0	0	0	0	0	0	0	1	0	0	0	0	0	199	0.417678	0.0953888	1	1	1	3	29406	27407	1	4.9e-06	1
2017	5	78.7	0.3298	0.057	2.19722	3.13549	0.852533	0.034244	0.000348	1	1	1	1	0	0	0	0	0	0	0	0	1	0	0	0	0	199	0.970349	0.0913509	1	1	1	4	29393	27156	1	1.002e-05	1
2018	5	78.28	0.3298	0.0576	2.30259	3.17805	0.850991	0.01019	0.000206	1	1	1	1	0	0	0	0	0	0	0	0	0	1	0	0	0	199	0.340332	0.0971478	1	1	1	3	29413	27486	1	4.5e-06	1
2019	5	79.14	0.3298	0.0556	1.79176	3.21888	0.82546	0.007617	0.000308	1	1	1	1	0	0	0	0	0	0	0	0	0	0	1	0	0	199	0.193046	0.0820816	1	1	1	2	29335	26280	1	8.457e-06	1
2020	5	76.08	0.3298	0.05	2.07944	3.2581	0.82049	0.01932	0.000733	0	1	1	1	0	0	0	0	0	0	0	0	0	0	0	1	0	199	0.150743	0.0862239	1	1	1	4	29367	26761	1	1.315e-05	1
2021	5	79.62	0.3298	0.0573	2.30259	3.29584	0.827947	0.038231	0.00063	0	1	1	1	0	0	0	0	0	0	0	0	0	0	0	0	1	199	0.0297363	0.0895583	1	1	1	5	29387	27036	1	2.092e-06	1
2022	3	67.819	0.3298	0.0583	2.30259	3.3322	0.835785	0.015926	0.000773	0	1	1	1	0	0	0	0	0	0	0	0	0	0	0	0	0	199	0.740941	0.0935603	1	1	1	4	29397	27307	1	2.744e-06	1
2009	5	77.16	0.5841	0.0716	2.30259	2.70805	0.127783	0.285067	0	0	1	0	0	0	0	0	0	0	0	0	0	0	0	0	0	0	200	0.0053853	0.019964	0	1		3	700	28662	1	0.0344388	1
2010	5	78.97	0.5841	0.0547	2.19722	2.77259	0.113821	0.238043	0	0	1	0	0	0	0	0	0	0	0	0	0	0	0	0	0	0	200	0.353979	0.0204646	0	1		3	782	28744	1	0.0366984	1
2011	4	74.13	0.5841	0.0428	2.30259	2.83321	0.11365	0.308447	0	0	1	0	0	0	0	0	0	0	0	0	0	0	0	0	0	0	200	0.262995	0.0186137	0	1		4	495	28457	1	0.0295971	1
2015	5	77.67	0.5841	0.0395	2.07944	3.04452	0.068619	0.013716	0	0	1	0	0	0	0	0	0	0	0	0	0	0	0	0	0	0	200	0.428714	0.026695	0	1		4	2522	29260	1	0.0499994	1
2019	3	67.4	0.5841	0.0375	2.30259	3.21888	0.103187	0.262641	0.00518	0	1	0	0	0	0	0	0	0	0	0	0	0	0	0	0	0	200	0.312457	0.0193653	0	1		4	603	28565	1	0.0321351	1
2020	4	70.74	0.5841	0.0484	2.30259	3.2581	0.090695	0.313786	0.005087	0	1	0	0	0	0	0	0	0	0	0	0	0	0	0	0	0	200	0.0224388	0.0174038	0	1		5	326	28288	1	0.024438	1
2021	4	70.74	0.5841	0.0525	2.30259	3.29584	0.137763	0.396866	0.008276	0	1	0	0	0	0	0	0	0	0	0	0	0	0	0	0	0	200	0.2503	0.0161198	0	1	1	5	173	28135	1	0.019354	1
2009	3	65.42	0.1759	0.1959	2.30259	2.70805	0.238353	0.005683	0	1	2	1	0	1	0	0	0	0	0	0	0	0	0	0	0	0	209	0.528649	0.0484245	1	1	1	3	28468	14409	1	7.21e-07	1
2010	3	65.68	0.1759	0.271	2.30259	2.77259	0.267528	0.131212	0	1	2	1	0	0	1	0	0	0	0	0	0	0	0	0	0	0	209	0.622773	0.0410181	1	1	1	1	28261	9990	1	2.482e-07	1
2011	3	66.21	0.1759	0.2377	2.19722	2.83321	0.259128	0.111962	0	1	2	1	0	0	0	1	0	0	0	0	0	0	0	0	0	0	209	0.402575	0.0403902	1	1	1	4	28242	9578	1	3.208e-06	1
2013	3	65.79	0.2565	0.4601	2.30259	2.94444	0.598679	0.052007	0	0	2	1	1	0	0	0	0	1	0	0	0	0	0	0	0	0	209	0.49538	0.0706698	1	1	1	5	29127	23967	1	4.61e-07	1
2014	3	66.56	0.213	0.4127	2.30259	2.99573	0.544689	0.210109	0.000814	0	2	1	1	0	0	0	0	0	1	0	0	0	0	0	0	0	209	0.979198	0.0516538	1	1	1	4	28575	16196	1	6.116e-07	1
2015	4	72.04	0.213	0.3465	2.30259	3.04452	0.546777	0.046463	0	0	2	1	1	0	0	0	0	0	0	1	0	0	0	0	0	0	209	0.124071	0.0671918	1	1	1	5	29053	22927	1	4.168e-07	1
2016	4	70.08	0.215	0.3351	2.19722	3.09104	0.644084	0.093103	0.000591	0	2	1	1	0	0	0	0	0	0	0	1	0	0	0	0	0	209	0.738647	0.0687675	1	1	1	4	29094	23419	1	3.331e-08	1
2017	4	70.66	0.215	0.3206	2.30259	3.13549	0.65478	0.045774	0	0	2	1	1	0	0	0	0	0	0	0	0	1	0	0	0	0	209	0.762774	0.0772128	1	1	1	5	29270	25500	1	4.605e-07	1
2018	2	63.37	0.2341	0.2971	2.19722	3.17805	0.752019	0.01738	0.001768	0	2	1	1	0	0	0	0	0	0	0	0	0	1	0	0	0	209	0.322947	0.088108	1	1	1	3	29381	26923	1	4.224e-05	1
2019	2	60.34	0.2341	0.2964	2.30259	3.21888	0.848981	0.030318	0.000842	1	2	1	1	0	0	0	0	0	0	0	0	0	0	1	0	0	209	0.0999524	0.10068	1	1	1	3	29423	27641	1	2.267e-05	1
2009	4	72.28	0.6223	0.1983	2.30259	2.63906	0.259316	0.0461	0	0	1	1	0	1	0	0	0	0	0	0	0	0	0	0	0	0	221	0.893535	0.0357431	1	1	1	5	28142	6783	1	8.925e-07	1
2010	4	71.06	0.6224	0.1248	2.19722	2.70805	0.2082	0.04776	0	1	1	1	0	0	1	0	0	0	0	0	0	0	0	0	0	0	221	0.717982	0.0318691	1	1	1	4	28067	4761	1	6.632e-08	1
2011	3	68.65	0.6224	0.1246	2.19722	2.77259	0.284319	0.11478	0	1	1	1	0	0	0	1	0	0	0	0	0	0	0	0	0	0	221	0.596455	0.0315744	1	1	1	4	28064	4610	1	6.212e-07	1
2012	4	72.27	0.6225	0.1236	2.30259	2.83321	0.203434	0.053374	0	1	1	1	1	0	0	0	1	0	0	0	0	0	0	0	0	0	221	0.835106	0.0320634	1	1	1	5	28071	4839	1	1.102e-06	1
2013	4	71.12	0.62254	0.1211	2.19722	2.89037	0.197314	0.05262	0	1	1	1	1	0	0	0	0	1	0	0	0	0	0	0	0	0	221	0.493322	0.0307785	1	1	1	4	28050	4242	1	1.126e-06	1
2014	3	69.47	0.4926	0.1851	2.30259	2.94444	0.232986	0.068882	0	1	1	1	1	0	0	0	0	0	1	0	0	0	0	0	0	0	221	0.612383	0.0351907	1	1	1	4	28123	6493	1	2.132e-07	1
2015	4	73.51	0.4681	0.1872	2.30259	2.99573	0.196852	0.115605	0	0	1	1	1	0	0	0	0	0	0	1	0	0	0	0	0	0	221	0.503208	0.0312872	1	1	1	3	28057	4484	1	5.434e-07	1
2016	4	74.18	0.4789	0.1867	2.19722	3.04452	0.236022	0.044122	0	0	1	1	1	0	0	0	0	0	0	0	1	0	0	0	0	0	221	0.681611	0.0358521	1	1	1	5	28144	6855	1	8.605e-07	1
2017	5	75.22	0.4798	0.186	2.30259	3.09104	0.227687	0.05841	0	0	1	1	1	0	0	0	0	0	0	0	0	1	0	0	0	0	221	0.317217	0.0355194	1	1	1	3	28138	6648	1	1.593e-07	1
2018	4	72.97	0.4798	0.1867	2.30259	3.13549	0.265539	0.091396	0	1	1	1	1	0	0	0	0	0	0	0	0	0	1	0	0	0	221	0.817871	0.035353	1	1	1	4	28129	6574	1	9.181e-07	1
2019	4	74.08	0.4798	0.1995	2.19722	3.17805	0.29566	0.059697	0.001753	1	1	1	1	0	0	0	0	0	0	0	0	0	0	1	0	0	221	0.0837917	0.0377007	1	1	1	4	28176	7958	1	2.194e-06	1
2020	4	73.43	0.4798	0.1963	2.19722	3.21888	0.311107	0.079323	0.003298	0	1	1	1	0	0	0	0	0	0	0	0	0	0	0	1	0	221	0.885899	0.0371816	1	1	1	3	28163	7637	1	3.23e-08	1
2021	5	75.05	0.4798	0.1928	2.19722	3.2581	0.313185	0.104746	0.002946	0	1	1	1	0	0	0	0	0	0	0	0	0	0	0	0	1	221	0.0623973	0.0356405	1	1	1	2	28141	6729	1	6.279e-07	1
2022	4	74.193	0.483	0.1574	2.19722	3.29584	0.374046	0.08004	0.004163	0	1	1	1	0	0	0	0	0	0	0	0	0	0	0	0	0	221	0.663906	0.0401784	1	1	1	3	28236	9445	1	1.448e-06	1
2017	4	72.34	0.4099	0.3534	2.30259	3.09104	0.077885	0.319831	0	0	3	0	0	0	0	0	0	0	0	0	0	0	0	0	0	0	222	0.783557	0.0195055	0	1		3	625	28587	1	0.0325208	1
2017	6	83.59	0.16	0.2177	2.30259	3.09104	0.512	0.123169	0.000724	1	1	0	0	0	0	0	0	0	0	0	0	0	0	0	0	0	223	0.6455	0.0575925	0	1		5	19190	29433	1	0.0499977	1
2010	3	69.38	0.351	0.0523	2.19722	2.70805	0.580252	0.13669	0	0	1	1	0	0	1	0	0	0	0	0	0	0	0	0	0	0	225	0.617641	0.0541431	1	1	1	3	28650	17489	1	1.55e-06	1
2011	4	71.9	0.351	0.0476	2.07944	2.77259	0.648965	0.165507	0	0	1	1	0	0	0	1	0	0	0	0	0	0	0	0	0	0	225	0.327257	0.0547218	1	1	1	6	28666	17790	1	2.676e-07	1
2012	4	70.03	0.351	0.0543	2.30259	2.83321	0.622123	0.145719	0	0	1	1	1	0	0	0	1	0	0	0	0	0	0	0	0	0	225	0.522168	0.0577718	1	1	1	4	28763	19278	1	1.625e-06	1
2013	3	67.13	0.351	0.2055	2.30259	2.89037	0.654453	0.051519	0	0	1	1	1	0	0	0	0	1	0	0	0	0	0	0	0	0	225	0.0370151	0.070992	1	1	1	4	29135	24063	1	2.668e-06	1
2014	4	71.24	0.351	0.0425	2.30259	2.94444	0.658962	0.065474	0	0	1	1	1	0	0	0	0	0	1	0	0	0	0	0	0	0	225	0.899233	0.0687483	1	1	1	2	29091	23412	1	1.072e-06	1
2015	3	68.63	0.351	0.0341	2.30259	2.99573	0.672847	0.064978	0	0	1	1	1	0	0	0	0	0	0	1	0	0	0	0	0	0	225	0.843328	0.0698628	1	1	1	4	29115	23737	1	5.741e-07	1
2016	4	70.17	0.351	0.0518	2.30259	3.04452	0.705711	0.068506	0	0	1	1	1	0	0	0	0	0	0	0	1	0	0	0	0	0	225	0.624927	0.0725262	1	1	1	3	29180	24483	1	3.823e-07	1
2017	3	65.04	0.351	0.0473	2.30259	3.09104	0.758328	0.077162	0	0	1	1	1	0	0	0	0	0	0	0	0	1	0	0	0	0	225	0.0612596	0.0765597	1	1	1	4	29258	25388	1	5.501e-06	1
2018	2	63.51	0.351	0.0406	2.30259	3.13549	0.759505	0.066223	0	0	1	1	1	0	0	0	0	0	0	0	0	0	1	0	0	0	225	0.989557	0.0778046	1	1	1	4	29283	25606	1	4.457e-06	1
2019	2	61.02	0.351	0.0436	2.19722	3.17805	0.781216	0.02459	0	0	1	1	1	0	0	0	0	0	0	0	0	0	0	1	0	0	225	0.416705	0.08305	1	1	1	5	29347	26403	1	2.182e-06	1
2020	2	62.72	0.351	0.0614	2.07944	3.21888	0.929028	0.026892	0	0	1	1	1	0	0	0	0	0	0	0	0	0	0	0	1	0	225	0.375632	0.0974883	1	1	1	4	29416	27507	1	5.237e-06	1
2021	2	64.25	0.351	0.0472	2.07944	3.2581	0.959733	0.043616	0	0	1	1	1	0	0	0	0	0	0	0	0	0	0	0	0	1	225	0.512414	0.0985584	1	1	1	1	29422	27564	1	8.089e-05	1
2022	2	64.514	0.2999	0.0486	2.07944	3.29584	0.959733	0.136312	0	0	1	1	1	0	0	0	0	0	0	0	0	0	0	0	0	0	225	0.431825	0.0874864	1	1	1	4	29377	26879	1	6.053e-06	1
2009	4	74.87	0.3759	0.0499	2.30259	2.63906	0.664025	0.05669	0	1	1	1	0	1	0	0	0	0	0	0	0	0	0	0	0	0	226	0.20121	0.070455	1	1	1	4	29123	23896	1	1.518e-06	1
2010	4	70.13	0.373	0.059	2.30259	2.70805	0.676708	0.048213	0	1	1	1	0	0	1	0	0	0	0	0	0	0	0	0	0	0	226	0.725072	0.0725535	1	1	1	4	29181	24491	1	4.671e-06	1
2011	2	60.56	0.373	0.0594	2.30259	2.77259	0.732609	0.044545	0	1	1	1	0	0	0	1	0	0	0	0	0	0	0	0	0	0	226	0.2626	0.0784151	1	1	1	4	29290	25709	1	2.73e-06	1
2012	3	65.36	0.373	0.0666	2.30259	2.83321	0.709961	0.055604	0	1	1	1	1	0	0	0	1	0	0	0	0	0	0	0	0	0	226	0.361	0.0745013	1	1	1	5	29218	24941	1	1.146e-05	1
2013	3	68.47	0.373	0.0587	2.30259	2.89037	0.727013	0.032189	0	0	1	1	1	0	0	0	0	1	0	0	0	0	0	0	0	0	226	0.553008	0.0788535	1	1	1	1	29297	25792	1	3.446e-06	1
2014	3	65.81	0.373	0.0955	2.30259	2.94444	0.712942	0.036192	0	0	1	1	1	0	0	0	0	0	1	0	0	0	0	0	0	0	226	0.937684	0.076859	1	1	1	4	29263	25440	1	2.946e-06	1
2015	1	59.06	0.25	0.2489	2.30259	2.99573	0.709932	0.0513	0	1	1	1	1	0	0	0	0	0	0	1	0	0	0	0	0	0	226	0.924655	0.0809588	1	1	1	6	29321	26134	1	1.869e-06	1
2016	1	55.27	0.25	0.22	2.30259	3.04452	0.711098	0.09676	0	1	1	1	1	0	0	0	0	0	0	0	1	0	0	0	0	0	226	0.728315	0.0750051	1	1	1	3	29229	25053	1	4.211e-06	1
2017	2	63.2	0.25	0.2268	2.30259	3.09104	0.717868	0.072658	0	1	1	1	1	0	0	0	0	0	0	0	0	1	0	0	0	0	226	0.458122	0.078516	1	1	1	3	29294	25729	1	7.307e-06	1
2018	4	74.48	0.25	0.2366	2.19722	3.13549	0.377041	0.238062	0.018547	0	1	1	1	0	0	0	0	0	0	0	0	0	1	0	0	0	226	0.611586	0.0362347	1	1	1	4	28153	7097	1	6.126e-07	1
2019	4	70.53	0.25	0.2063	2.07944	3.17805	0.403351	0.097171	0.019693	0	1	1	1	0	0	0	0	0	0	0	0	0	0	1	0	0	226	0.950858	0.0457933	1	1	1	3	28380	12899	1	1.264e-07	1
2020	4	72.8	0.25	0.1649	2.30259	3.21888	0.456221	0.043608	0.013203	0	1	1	1	0	0	0	0	0	0	0	0	0	0	0	1	0	226	0.806164	0.0569523	1	1	1	5	28736	18890	1	2.408e-07	1
2021	3	69.14	0.25	0.1757	2.07944	3.2581	0.490284	0.027094	0.018617	0	1	1	1	0	0	0	0	0	0	0	0	0	0	0	0	1	226	0.196437	0.0575779	1	1	1	2	28755	19182	1	6.371e-07	1
2022	3	65.432	0.2	0.2126	2.30259	3.29584	0.600243	0.016434	0.021062	0	1	1	1	0	0	0	0	0	0	0	0	0	0	0	0	0	226	0.713594	0.0745601	1	1	1	3	29220	24954	1	5.883e-07	1
2015	4	74.14	0.2476	0.0884	1.94591	2.99573	0.102522	0.315219	0	0	3	0	0	0	0	0	0	0	0	0	0	0	0	0	0	0	227	0.584763	0.0200053	0	1		6	707	28669	1	0.0349257	1
2011	4	71.57	0.2392	0.0361	1.94591	2.77259	0.449502	0.105813	0	1	2	0	0	0	0	0	0	0	0	0	0	0	0	0	0	0	231	0.512907	0.0471597	0	1		3	13685	29414	1	0.0499992	1
2009	3	69.9	0.26635	0.07956	2.07944	2.63906	0.544582	0.154877	0	1	2	1	0	1	0	0	0	0	0	0	0	0	0	0	0	0	238	0.864946	0.0512322	1	1	1	3	28550	15983	1	9.891e-07	1
2010	3	66.1	0.26635	0.20173	2.07944	2.70805	0.523463	0.087611	0	0	2	1	0	0	1	0	0	0	0	0	0	0	0	0	0	0	238	0.286863	0.0559023	1	1	1	3	28696	18372	1	1.973e-07	1
2011	3	68.56	0.2663	0.2079	2.07944	2.77259	0.556543	0.308274	0	0	2	1	0	0	0	1	0	0	0	0	0	0	0	0	0	0	238	0.712061	0.0404659	1	1	1	4	28246	9624	1	3.228e-07	1
2012	4	71.29	0.2663	0.0715	2.07944	2.83321	0.538058	0.041124	0	0	2	1	1	0	0	0	1	0	0	0	0	0	0	0	0	0	238	0.643576	0.0604935	1	1	1	2	28847	20457	1	3.538e-07	1
2013	2	63.12	0.2663	0.0864	2.07944	2.89037	0.642154	0.020138	0	0	2	1	1	0	0	0	0	1	0	0	0	0	0	0	0	0	238	0.605352	0.071981	1	1	1	4	29163	24348	1	2.669e-06	1
2014	3	65.01	0.1865	0.195	2.19722	2.94444	0.741107	0.03446	0	0	2	1	1	0	0	0	0	0	1	0	0	0	0	0	0	0	238	0.442321	0.0873289	1	1	1	3	29376	26872	1	2.887e-06	1
2016	3	67.94	0.1985	0.4376	2.07944	3.04452	0.267287	0.241366	0.00055	0	2	1	1	0	0	0	0	0	0	0	1	0	0	0	0	0	238	0.0295164	0.0314761	1	1	1	4	28061	4567	1	4.281e-07	1
2017	4	71.38	0.1948	0.4498	2.07944	3.09104	0.500426	0.111463	0.002064	0	2	1	1	0	0	0	0	0	0	0	0	1	0	0	0	0	238	0.140521	0.0541844	1	1	1	4	28652	17511	1	2.375e-06	1
2018	3	69.87	0.1948	0.4419	2.30259	3.13549	0.59171	0.031574	0.005723	0	2	1	1	0	0	0	0	0	0	0	0	0	1	0	0	0	238	0.747566	0.0740987	1	1	1	5	29208	24833	1	6.65e-09	1
2019	3	67.4	0.1668	0.471	2.30259	3.17805	0.564838	0.012536	0.003761	0	2	1	1	0	0	0	0	0	0	0	0	0	0	1	0	0	238	0.334043	0.0748837	1	1	1	5	29225	25021	1	2.795e-07	1
2020	2	60.89	0.1668	0.4421	2.30259	3.21888	0.726552	0.017749	0.002844	0	2	1	1	0	0	0	0	0	0	0	0	0	0	0	1	0	238	0.305504	0.0917901	1	1	1	1	29395	27191	1	1.025e-05	1
2021	1	55.27	0.1668	0.288	2.07944	3.2581	0.870654	0.005683	0.004332	0	2	1	1	0	0	0	0	0	0	0	0	0	0	0	0	1	238	0.169721	0.105157	1	1	1	5	29426	27738	1	1.818e-05	1
2022	2	61.961	0.17	0.33	2.07944	3.29584	0.959733	0.005683	0.004318	0	2	1	1	0	0	0	0	0	0	0	0	0	0	0	0	0	238	0.0955436	0.117942	1	1	1	5	29440	27925	1	0.00016024	1
2012	4	74.91	0.3386	0.0974	2.19722	2.83321	0.454237	0.353701	0	1	1	0	0	0	0	0	0	0	0	0	0	0	0	0	0	0	240	0.571494	0.0317269	0	1	1	6	4702	29330	1	0.0499982	1
2020	4	70.05	0.3834	0.3795	2.30259	3.21888	0.334903	0.488567	0	0	1	0	0	0	0	0	0	0	0	0	0	0	0	0	0	0	240	0.19299	0.0213511	0	1		6	935	28897	1	0.0406398	1
2021	3	68.38	0.3834	0.3361	2.30259	3.2581	0.321261	0.46461	0	0	1	0	0	0	0	0	0	0	0	0	0	0	0	0	0	0	240	0.0942549	0.0216838	0	1		4	1007	28969	1	0.0429768	1
2013	5	76.03	0.7578	0.0591	2.30259	2.89037	0.302814	0.301509	0	1	2	0	0	0	0	0	0	0	0	0	0	0	0	0	0	0	244	0.248446	0.0221254	0	1		3	1116	29078	1	0.0461558	1
2014	6	81.88	0.7713	0.0941	2.30259	2.94444	0.347621	0.413726	0	1	2	0	0	0	0	0	0	0	0	0	0	0	0	0	0	0	244	0.305227	0.0193106	0	1		4	595	28557	1	0.0320569	1
2015	6	81.66	0.7713	0.083	2.30259	2.99573	0.340795	0.392185	0	1	2	0	0	0	0	0	0	0	0	0	0	0	0	0	0	0	244	0.998659	0.0197603	0	1		6	673	28635	1	0.0339099	1
2016	5	79.36	0.7713	0.073	2.30259	3.04452	0.341196	0.367214	0	1	2	0	0	0	0	0	0	0	0	0	0	0	0	0	0	0	244	0.932379	0.0205549	0	1		4	801	28763	1	0.0372169	1
2017	5	76.61	0.7713	0.0838	2.3979	3.09104	0.341727	0.334623	0	1	2	0	0	0	0	0	0	0	0	0	0	0	0	0	0	0	244	0.245608	0.0223044	0	1		4	1169	29131	1	0.0484638	1
2016	4	73.7	0.4303	0.1663	1.79176	3.04452	0.068545	0.155406	0	0	2	0	0	0	0	0	0	0	0	0	0	0	0	0	0	0	247	0.305064	0.0214614	0	1		6	960	28922	1	0.0415547	1
2017	4	74.91	0.4354	0.1668	1.79176	3.09104	0.068495	0.206843	0	1	2	0	0	0	0	0	0	0	0	0	0	0	0	0	0	0	247	0.331705	0.0195417	0	1		4	627	28589	1	0.0325343	1
2019	4	71.91	0.4499	0.1396	1.79176	3.17805	0.05797	0.196011	0	1	2	0	0	0	0	0	0	0	0	0	0	0	0	0	0	0	247	0.664978	0.0192896	0	1		4	589	28551	1	0.0319679	1
2019	4	70.61	0.2808	0.3328	2.07944	3.17805	0.422317	0.11009	0.0521	0	1	0	0	0	0	0	0	0	0	0	0	0	0	0	0	0	260	0.741887	0.0456286	0	1		4	12809	29408	1	0.0499997	1
2013	3	65.86	0.1065	0.1181	2.30259	2.89037	0.167475	0.549908	0	1	3	0	0	0	0	0	0	0	0	0	0	0	0	0	0	0	262	0.822781	0.0179332	0	1		4	393	28355	1	0.0263654	1
2014	3	67.76	0.1065	0.1744	2.30259	2.94444	0.13984	0.584761	0	1	3	0	0	0	0	0	0	0	0	0	0	0	0	0	0	0	262	0.776305	0.0162595	0	1		4	183	28145	1	0.0196967	1
2015	3	69.75	0.1065	0.1502	2.30259	2.99573	0.12948	0.622248	0	1	3	0	0	0	0	0	0	0	0	0	0	0	0	0	0	0	262	0.0789762	0.0149464	0	1		4	52	28014	1	0.0127513	1
2016	3	65.37	0.1065	0.2286	2.30259	3.04452	0.096352	0.588253	0	1	3	0	0	0	0	0	0	0	0	0	0	0	0	0	0	0	262	0.34789	0.0151589	0	1		4	72	28034	1	0.0145152	1
2009	6	80.9	0.1623	0.1803	2.07944	2.63906	0.582709	0.162608	0	1	1	1	0	1	0	0	0	0	0	0	0	0	0	0	0	0	263	0.891055	0.0571807	1	1	1	5	28745	19001	1	1.832e-07	1
2010	5	78.16	0.1623	0.1733	2.07944	2.70805	0.649798	0.108527	0	1	1	1	0	0	1	0	0	0	0	0	0	0	0	0	0	0	263	0.394361	0.0681533	1	1	1	5	29076	23234	1	2.882e-06	1
2011	5	79.24	0.1623	0.2161	2.30259	2.77259	0.705821	0.167062	0	1	1	1	0	0	0	1	0	0	0	0	0	0	0	0	0	0	263	0.319424	0.071052	1	1	1	5	29138	24090	1	1.432e-06	1
2012	5	78.01	0.1623	0.1755	2.30259	2.83321	0.692971	0.135029	0	1	1	1	1	0	0	0	1	0	0	0	0	0	0	0	0	0	263	0.696473	0.0730536	1	1	1	3	29192	24606	1	1.893e-06	1
2013	5	77.62	0.1623	0.1656	2.30259	2.89037	0.710946	0.198177	0	1	1	1	1	0	0	0	0	1	0	0	0	0	0	0	0	0	263	0.990929	0.0673105	1	1	1	3	29056	22964	1	8.75e-07	1
2014	5	78.21	0.2016	0.2666	2.19722	2.94444	0.581802	0.249106	0	1	1	1	1	0	0	0	0	0	1	0	0	0	0	0	0	0	263	0.76171	0.0494301	1	1	1	4	28493	14994	1	1.411e-07	1
2015	6	81.08	0.2068	0.1559	2.30259	2.99573	0.615609	0.131961	0	0	1	1	1	0	0	0	0	0	0	1	0	0	0	0	0	0	263	0.414238	0.0636894	1	1	1	2	28935	21716	1	6.627e-07	1
2016	6	80.45	0.2116	0.1539	2.19722	3.04452	0.580786	0.254131	0	0	1	1	1	0	0	0	0	0	0	0	1	0	0	0	0	0	263	0.303286	0.0479473	1	1	1	3	28444	14140	1	8.887e-08	1
2017	5	78.34	0.2609	0.1563	2.19722	3.09104	0.554079	0.238648	2.4e-05	1	1	1	1	0	0	0	0	0	0	0	0	1	0	0	0	0	263	0.601664	0.0459007	1	1	1	4	28384	12963	1	6.964e-07	1
2018	5	78.22	0.2703	0.1561	2.30259	3.13549	0.527247	0.202269	0	1	1	1	1	0	0	0	0	0	0	0	0	0	1	0	0	0	263	0.428393	0.0479747	1	1	1	5	28446	14157	1	9.11e-07	1
2019	6	80.24	0.2755	0.1595	2.30259	3.17805	0.558788	0.227632	0	1	1	1	1	0	0	0	0	0	0	0	0	0	0	1	0	0	263	0.687677	0.0478039	1	1	1	4	28431	14054	1	5.245e-08	1
2020	5	79.21	0.2755	0.1708	2.19722	3.21888	0.637744	0.123422	0	0	1	1	1	0	0	0	0	0	0	0	0	0	0	0	1	0	263	0.191342	0.0613741	1	1	1	6	28874	20804	1	3.372e-06	1
2021	6	80.67	0.2821	0.1666	2.07944	3.2581	0.663041	0.057504	0	0	1	1	1	0	0	0	0	0	0	0	0	0	0	0	0	1	263	0.681637	0.0680424	1	1	1	5	29072	23193	1	1.092e-06	1
2022	4	74.403	0.2882	0.1616	2.07944	3.29584	0.679762	0.052012	0	0	1	1	1	0	0	0	0	0	0	0	0	0	0	0	0	0	263	0.193281	0.0697995	1	1	1	5	29110	23723	1	2.801e-07	1
2011	5	75.48	0.1769	0.1838	2.30259	2.77259	0.134656	0.530562	0	1	3	0	0	0	0	0	0	0	0	0	0	0	0	0	0	0	270	0.230318	0.0171418	0	1		4	297	28259	1	0.0236336	1
2012	5	79.25	0.1769	0.1538	2.30259	2.83321	0.173278	0.514538	0	1	3	0	0	0	0	0	0	0	0	0	0	0	0	0	0	0	270	0.39139	0.0185077	0	1		5	480	28442	1	0.029435	1
2015	4	72.22	0.1769	0.128	2.30259	2.99573	0.158811	0.419113	0.000592	1	3	0	0	0	0	0	0	0	0	0	0	0	0	0	0	0	270	0.548178	0.0210832	0	1		6	887	28849	1	0.0395357	1
2016	5	79.87	0.1993	0.1422	2.07944	3.04452	0.141493	0.482788	1.6e-06	1	3	0	0	0	0	0	0	0	0	0	0	0	0	0	0	0	270	0.849256	0.017033	0	1		4	276	28238	1	0.0231853	1
2017	5	79.33	0.1993	0.1473	1.94591	3.09104	0.164759	0.467651	0	1	3	0	0	0	0	0	0	0	0	0	0	0	0	0	0	0	270	0.218452	0.01735	0	1		3	319	28281	1	0.0242267	1
2018	4	74.58	0.1993	0.1371	1.94591	3.13549	0.14416	0.444392	0	1	3	0	0	0	0	0	0	0	0	0	0	0	0	0	0	0	270	0.1165	0.0174674	0	1		5	341	28303	1	0.0248788	1
2019	4	74.73	0.1993	0.1439	1.94591	3.17805	0.140264	0.405759	0	1	3	0	0	0	0	0	0	0	0	0	0	0	0	0	0	0	270	0.138009	0.0185189	0	1		3	483	28445	1	0.0294311	1
2020	5	75.24	0.1993	0.1622	1.94591	3.21888	0.114166	0.369743	0.000461	1	3	0	0	0	0	0	0	0	0	0	0	0	0	0	0	0	270	0.394781	0.0189534	0	1		5	542	28504	1	0.0309021	1
2021	5	77.68	0.1993	0.0908	2.30259	3.2581	0.09827	0.323065	0.000477	1	3	0	0	0	0	0	0	0	0	0	0	0	0	0	0	0	270	0.761333	0.0220443	0	1		2	1095	29057	1	0.0453838	1
2019	6	81.69	0.5737	0.1625	2.30259	3.17805	0.464409	0.390868	0.009709	0	3	0	0	0	0	0	0	0	0	0	0	0	0	0	0	0	276	0.0035573	0.0265597	0	1		3	2474	29258	1	0.05	1
2022	4	72.849	0.574	0.1081	2.30259	3.29584	0.403577	0.251322	0.015253	0	3	0	0	0	0	0	0	0	0	0	0	0	0	0	0	0	276	0.835802	0.0304966	0	1		4	4083	29313	1	0.0499996	1
2010	4	72.7	0.306	0.3029	2.48491	2.70805	0.444052	0.167007	0	0	3	0	0	0	0	0	0	0	0	0	0	0	0	0	0	0	284	0.337561	0.0484008	0	1		5	14393	29421	1	0.0499998	1
2009	4	71.26	0.2536	0.3568	2.30259	2.56495	0.08297	0.340532	0	1	1	0	0	0	0	0	0	0	0	0	0	0	0	0	0	0	289	0.192467	0.0215669	0	1		4	981	28943	1	0.0424336	1
2014	4	72.22	0.2536	0.396	1.94591	2.89037	0.093045	0.320163	0	0	1	0	0	0	0	0	0	0	0	0	0	0	0	0	0	0	289	0.491146	0.0201174	0	1		3	729	28691	1	0.0354831	1
2016	5	75.5	0.31	0.0507	2.30259	3.04452	0.214326	0.128086	0	0	2	0	0	0	0	0	0	0	0	0	0	0	0	0	0	0	290	0.38995	0.0341064	0	1	1	1	5900	29354	1	0.0499964	1
2019	6	80.11	0.31	0.1006	2.30259	3.17805	0.247207	0.408201	0.003016	0	2	0	0	0	0	0	0	0	0	0	0	0	0	0	0	0	290	0.488606	0.0221528	0	1		4	1123	29085	1	0.0464359	1
2020	5	78.62	0.31	0.1211	2.30259	3.21888	0.341222	0.496564	0.002495	0	2	0	0	0	0	0	0	0	0	0	0	0	0	0	0	0	290	0.214937	0.0217775	0	1		5	1034	28996	1	0.0435926	1
2021	5	78.25	0.31	0.1681	2.30259	3.2581	0.413736	0.556183	0.001686	0	2	0	0	0	0	0	0	0	0	0	0	0	0	0	0	0	290	0.639551	0.021852	0	1		5	1047	29009	1	0.0439882	1
2022	4	72.751	0.31	0.145	2.30259	3.29584	0.288312	0.52746	0.002855	0	2	0	0	0	0	0	0	0	0	0	0	0	0	0	0	0	290	0.341413	0.019103	0	1		3	568	28530	1	0.0314311	1
2018	3	69.68	0.4761	0.0898	2.07944	3.09104	0.550798	0.128007	0.046583	0	3	0	0	0	0	0	0	0	0	0	0	0	0	0	0	0	292	0.847168	0.0464349	0	1		4	13270	29411	1	0.05	1
2009	3	69.44	0.2351	0.1984	2.19722	2.56495	0.428603	0.034989	0	0	3	1	0	1	0	0	0	0	0	0	0	0	0	0	0	0	294	0.230089	0.0567485	1	1	1	2	28727	18797	1	1.912e-06	1
2010	4	70.45	0.2351	0.2302	2.19722	2.63906	0.468657	0.023522	0	0	3	1	0	0	1	0	0	0	0	0	0	0	0	0	0	0	294	0.58091	0.0609847	1	1	1	2	28865	20655	1	7.171e-07	1
2011	2	61.1	0.2351	0.201	2.19722	2.70805	0.564662	0.10249	0	0	3	1	0	0	0	1	0	0	0	0	0	0	0	0	0	0	294	0.713081	0.060753	1	1	1	3	28855	20564	1	7.508e-07	1
2012	3	67.14	0.2351	0.2113	2.07944	2.77259	0.543694	0.067958	0	0	3	1	1	0	0	0	1	0	0	0	0	0	0	0	0	0	294	0.0358852	0.0602933	1	1	1	2	28840	20364	1	3.652e-07	1
2013	3	68.16	0.2351	0.2456	2.19722	2.83321	0.699462	0.076799	0	0	3	1	1	0	0	0	0	1	0	0	0	0	0	0	0	0	294	0.337839	0.075801	1	1	1	5	29246	25219	1	4.566e-06	1
2014	4	72.67	0.2351	0.2274	2.19722	2.89037	0.66932	0.02091	0	0	3	1	1	0	0	0	0	0	1	0	0	0	0	0	0	0	294	0.104872	0.0792553	1	1	1	4	29302	25868	1	8.749e-06	1
2015	1	59.06	0.2351	0.154	2.19722	2.94444	0.751066	0.011347	0	0	3	1	1	0	0	0	0	0	0	1	0	0	0	0	0	0	294	0.904326	0.0889955	1	1	1	4	29384	26994	1	7.26e-06	1
2016	1	55.27	0.2351	0.2891	2.30259	2.99573	0.883154	0.010674	0	0	3	1	1	0	0	0	0	0	0	0	1	0	0	0	0	0	294	0.0192081	0.109765	1	1	1	4	29436	27833	1	4.448e-05	1
2019	1	59.41	0.2351	0.4606	1.94591	3.13549	0.959733	0.102448	0.00206	0	3	1	1	0	0	0	0	0	0	0	0	0	0	1	0	0	294	0.591249	0.0962108	1	1	1	3	29409	27444	1	1.024e-05	1
2021	2	61.04	0.1624	0.266	1.79176	3.21888	0.522392	0.113565	0.004474	0	3	1	1	0	0	0	0	0	0	0	0	0	0	0	0	1	294	0.0153287	0.0512636	1	1	1	5	28553	16001	1	7.157e-06	1
2022	3	67.182	0.1569	0.2152	2.07944	3.2581	0.735009	0.033668	0.004232	0	3	1	1	0	0	0	0	0	0	0	0	0	0	0	0	0	294	0.276611	0.0841197	1	1	1	5	29355	26531	1	3.328e-07	1
2009	4	70.99	0.387	0.1338	2.30259	2.56495	0.446145	0.136533	0.004168	1	3	1	0	1	0	0	0	0	0	0	0	0	0	0	0	0	297	0.147854	0.0459922	1	1	1	5	28387	13010	1	2.03e-06	1
2010	3	66.76	0.387	0.146	2.30259	2.63906	0.441664	0.103967	0	1	3	1	0	0	1	0	0	0	0	0	0	0	0	0	0	0	297	0.613457	0.0480816	1	1	1	6	28449	14222	1	1.072e-06	1
2011	2	63.86	0.12097	0.04481	2.30259	2.70805	0.399416	0.041208	0	1	3	1	0	0	0	1	0	0	0	0	0	0	0	0	0	0	297	0.875344	0.0582615	1	1	1	3	28776	19494	1	5.502e-06	1
2012	3	65.82	0.3472	0.4446	2.30259	2.77259	0.374992	0.03306	0	1	3	1	1	0	0	0	1	0	0	0	0	0	0	0	0	0	297	0.310318	0.0512802	1	1	1	3	28554	16004	1	1.338e-06	1
2013	3	65.39	0.3472	0.1739	2.30259	2.83321	0.389315	0.065986	0	1	3	1	1	0	0	0	0	1	0	0	0	0	0	0	0	0	297	0.7991	0.048321	1	1	1	5	28461	14354	1	5.957e-07	1
2014	4	70.79	0.3468	0.12	2.30259	2.89037	0.439679	0.033609	0	1	3	1	1	0	0	0	0	0	1	0	0	0	0	0	0	0	297	0.235297	0.0542584	1	1	1	3	28656	17557	1	1.384e-06	1
2015	3	65.98	0.3429	0.0485	2.19722	2.94444	0.48522	0.057282	0	1	3	1	1	0	0	0	0	0	0	1	0	0	0	0	0	0	297	0.343592	0.0536256	1	1	1	5	28634	17236	1	1.95e-07	1
2016	3	66.02	0.3429	0.1025	2.30259	2.99573	0.529087	0.028391	0	1	3	1	1	0	0	0	0	0	0	0	1	0	0	0	0	0	297	0.759614	0.0615652	1	1	1	4	28882	20902	1	3.472e-06	1
2018	4	71.15	0.3429	0.0923	2.30259	3.09104	0.448544	0.007957	0	1	3	1	1	0	0	0	0	0	0	0	0	0	1	0	0	0	297	0.0040641	0.0566378	1	1	1	4	28722	18744	1	3.601e-07	1
2019	2	62.96	0.3429	0.0937	2.30259	3.13549	0.447337	0.005683	0	1	3	1	1	0	0	0	0	0	0	0	0	0	0	1	0	0	297	0.398442	0.0566155	1	1	1	6	28721	18736	1	8.606e-07	1
2020	3	65.74	0.3429	0.0871	2.30259	3.17805	0.330772	0.016154	0	1	3	1	1	0	0	0	0	0	0	0	0	0	0	0	1	0	297	0.257987	0.0472145	1	1	1	3	28418	13721	1	4.257e-07	1
2021	3	69.44	0.3429	0.1037	2.30259	3.21888	0.3386	0.015342	0	1	3	1	1	0	0	0	0	0	0	0	0	0	0	0	0	1	297	0.104475	0.0477437	1	1	1	4	28428	14020	1	2.886e-07	1
2009	3	68.71	0.1661	0.1517	2.30259	2.56495	0.377437	0.136614	0	0	3	0	0	0	0	0	0	0	0	0	0	0	0	0	0	0	300	0.156097	0.0477975	0	1		3	14048	29417	1	0.0499988	1
2016	4	73.02	0.2974	0.5316	2.30259	2.99573	0.050991	0.429241	0.013198	0	3	0	0	0	0	0	0	0	0	0	0	0	0	0	0	0	301	0.0424211	0.0170309	0	1		4	275	28237	1	0.0231498	1
2017	3	68.14	0.3014	0.5095	2.30259	3.04452	0.115503	0.37448	0.010634	0	3	0	0	0	0	0	0	0	0	0	0	0	0	0	0	0	301	0.676902	0.020364	0	1		5	766	28728	1	0.0364326	1
2022	2	64.29	0.1911	0.4534	2.30259	3.2581	0.068797	0.455352	0.009074	0	3	0	0	0	0	0	0	0	0	0	0	0	0	0	0	0	301	0.890845	0.017454	0	1		3	339	28301	1	0.0248293	1
2009	5	76.1	0.2346	0.2588	2.30259	2.63906	0.163806	0.529334	0	0	2	0	0	0	0	0	0	0	0	0	0	0	0	0	0	0	305	0.639026	0.0175285	0	1		3	347	28309	1	0.0249758	1
2010	5	77.17	0.2346	0.2619	2.30259	2.70805	0.137201	0.481603	0	0	2	0	0	0	0	0	0	0	0	0	0	0	0	0	0	0	305	0.81821	0.0182361	0	1		3	431	28393	1	0.027855	1
2011	5	75.08	0.2346	0.2422	2.30259	2.77259	0.100893	0.535255	0	0	2	0	0	0	0	0	0	0	0	0	0	0	0	0	0	0	305	0.240034	0.015705	0	1		5	130	28092	1	0.0176669	1
2012	4	74.59	0.2346	0.2488	2.30259	2.83321	0.093104	0.555724	0.005026	0	2	0	0	0	0	0	0	0	0	0	0	0	0	0	0	0	305	0.627801	0.0149478	0	1		4	53	28015	1	0.0127701	1
2013	3	68.38	0.2346	0.2424	2.30259	2.89037	0.113279	0.509942	0.002184	1	2	0	0	0	0	0	0	0	0	0	0	0	0	0	0	0	305	0.672569	0.0165771	0	1		1	217	28179	1	0.0212597	1
2020	5	77.8	0.2346	0.1737	2.30259	3.21888	0.132037	0.272596	0.006368	0	2	0	0	0	0	0	0	0	0	0	0	0	0	0	0	0	305	0.398502	0.0248859	0	1		3	1903	29225	1	0.0499978	1
2009	3	68.69	0.2476	0.0489	2.30259	2.56495	0.959733	0.019956	0	0	1	1	0	1	0	0	0	0	0	0	0	0	0	0	0	0	306	0.793021	0.119325	1	1	1	5	29443	27931	1	0.00010782	1
2013	1	59.19	0.107	0.2785	2.48491	2.83321	0.678808	0.040263	0	0	1	1	1	0	0	0	0	1	0	0	0	0	0	0	0	0	306	0.07792	0.091159	1	1	1	3	29392	27147	1	8.509e-06	1
2014	2	60.07	0.107	0.2624	2.3979	2.89037	0.666719	0.010192	0	0	1	1	1	0	0	0	0	0	1	0	0	0	0	0	0	0	306	0.926669	0.0915231	1	1	1	4	29394	27171	1	1.342e-05	1
2015	2	63.27	0.107	0.2466	2.3979	2.94444	0.622219	0.005683	0	0	1	1	1	0	0	0	0	0	0	1	0	0	0	0	0	0	306	0.453174	0.0865193	1	1	1	6	29369	26792	1	1.542e-06	1
2016	2	64.39	0.5483	0.1737	2.3979	2.99573	0.484575	0.212859	0.041442	0	1	1	1	0	0	0	0	0	0	0	1	0	0	0	0	0	306	0.402471	0.0389405	1	1	1	5	28209	8699	1	1.143e-07	1
2017	2	63.89	0.5483	0.176	2.30259	3.04452	0.719888	0.062857	0.02553	0	1	1	1	0	0	0	0	0	0	0	0	1	0	0	0	0	306	0.04335	0.0670977	1	1	1	4	29050	22897	1	3.421e-06	1
2018	4	70.05	0.5483	0.0959	2.07944	3.09104	0.959733	0.005683	0.005702	0	1	1	1	0	0	0	0	0	0	0	0	0	1	0	0	0	306	0.187601	0.0947097	1	1	1	2	29403	27364	1	2.992e-05	1
2009	4	73.19	0.449	0.1262	2.07944	2.56495	0.550894	0.072966	0.000956	1	2	1	0	1	0	0	0	0	0	0	0	0	0	0	0	0	311	0.433736	0.0534667	1	1	1	5	28627	17160	1	9.621e-07	1
2010	4	73.05	0.449	0.1746	2.07944	2.63906	0.533689	0.049405	0.000918	1	2	1	0	0	1	0	0	0	0	0	0	0	0	0	0	0	311	0.696997	0.0542497	1	1	1	3	28655	17554	1	7.278e-07	1
2011	4	71.96	0.449	0.1433	2.07944	2.70805	0.553005	0.094017	0.001602	1	2	1	0	0	0	1	0	0	0	0	0	0	0	0	0	0	311	0.377508	0.0514317	1	1	1	4	28560	16087	1	3.168e-07	1
2012	4	71.22	0.4471	0.129	2.07944	2.77259	0.379079	0.331019	0.010659	1	2	1	1	0	0	0	1	0	0	0	0	0	0	0	0	0	311	0.964231	0.0269849	1	1	1	4	28009	2624	1	1.27e-06	1
2013	5	75.76	0.448	0.1205	2.07944	2.83321	0.409096	0.235382	0.0105	1	2	1	1	0	0	0	0	1	0	0	0	0	0	0	0	0	311	0.487179	0.0329329	1	1	1	6	28084	5286	1	3.975e-07	1
2014	4	73.05	0.4495	0.081	2.07944	2.89037	0.447513	0.109089	0.012659	1	2	1	1	0	0	0	0	0	1	0	0	0	0	0	0	0	311	0.974453	0.0426329	1	1	1	4	28314	10952	1	3.322e-07	1
2015	5	78.26	0.1999	0.3351	2.30259	2.94444	0.602467	0.151739	0.012459	0	2	1	1	0	0	0	0	0	0	1	0	0	0	0	0	0	311	0.410396	0.0618491	1	1	1	4	28892	21034	1	7.33e-08	1
2016	5	77.99	0.1981	0.3538	2.30259	2.99573	0.634651	0.131301	0.006371	0	2	1	1	0	0	0	0	0	0	0	1	0	0	0	0	0	311	0.716236	0.0667867	1	1	1	5	29039	22793	1	2.4e-07	1
2017	6	80.38	0.1656	0.3906	2.30259	3.04452	0.538981	0.143075	0.00728	1	2	1	1	0	0	0	0	0	0	0	0	1	0	0	0	0	311	0.899445	0.0585964	1	1	1	4	28785	19615	1	2.474e-06	1
2018	5	79.19	0.1656	0.3767	2.30259	3.09104	0.608335	0.056218	0.005222	1	2	1	1	0	0	0	0	0	0	0	0	0	1	0	0	0	311	0.541666	0.0739002	1	1	1	6	29206	24798	1	5.518e-06	1
2019	5	78.04	0.1656	0.3625	2.30259	3.13549	0.616422	0.050035	0.003064	0	2	1	1	0	0	0	0	0	0	0	0	0	0	1	0	0	311	0.584238	0.0751876	1	1	1	5	29234	25094	1	2.783e-06	1
2020	5	77.8	0.1656	0.3416	2.30259	3.17805	0.633446	0.013422	0.003302	0	2	1	1	0	0	0	0	0	0	0	0	0	0	0	1	0	311	0.996713	0.0812594	1	1	1	4	29323	26167	1	1.583e-06	1
2021	1	55.27	0.1656	0.3282	2.30259	3.21888	0.651761	0.025744	0.005703	0	2	1	1	0	0	0	0	0	0	0	0	0	0	0	0	1	311	0.646123	0.0813831	1	1	1	4	29327	26189	1	6.135e-07	1
2022	2	61.579	0.1656	0.2426	2.30259	3.2581	0.610789	0.0384	0.003795	0	2	1	1	0	0	0	0	0	0	0	0	0	0	0	0	0	311	0.537165	0.0748117	1	1	1	5	29224	25007	1	2.125e-07	1
2010	4	70.42	0.4255	0.1782	2.30259	2.70805	0.442136	0.344611	0	0	1	0	0	0	0	0	0	0	0	0	0	0	0	0	0	0	321	0.839901	0.0313785	0	1		5	4527	29326	1	0.0499995	1
2014	5	76.03	0.4068	0.1721	2.19722	2.94444	0.276183	0.46786	0.007792	0	1	0	0	0	0	0	0	0	0	0	0	0	0	0	0	0	321	0.384901	0.0194432	0	1		4	615	28577	1	0.0323407	1
2015	4	73.3	0.4068	0.158	2.30259	2.99573	0.317129	0.602934	0.00777	0	1	0	0	0	0	0	0	0	0	0	0	0	0	0	0	0	321	0.0201556	0.0167986	0	1		4	244	28206	1	0.0218892	1
2016	4	73.38	0.4068	0.2067	2.30259	3.04452	0.351975	0.622248	0.004219	0	1	0	0	0	0	0	0	0	0	0	0	0	0	0	0	0	321	0.247549	0.0171028	0	1		5	290	28252	1	0.0234804	1
2017	4	73.81	0.4068	0.1562	2.30259	3.09104	0.276861	0.622248	0.00408	0	1	0	0	0	0	0	0	0	0	0	0	0	0	0	0	0	321	0.728803	0.0152484	0	1		4	84	28046	1	0.015017	1
2018	4	71.71	0.4068	0.2133	2.30259	3.13549	0.311757	0.622248	0.003995	0	1	0	0	0	0	0	0	0	0	0	0	0	0	0	0	0	321	0.0063762	0.0160637	0	1		4	168	28130	1	0.0192955	1
2019	3	69.31	0.4068	0.1741	2.30259	3.17805	0.346	0.622248	0.004407	0	1	0	0	0	0	0	0	0	0	0	0	0	0	0	0	0	321	0.112998	0.016776	0	1		5	238	28200	1	0.0216561	1
2020	4	70.19	0.4068	0.1354	2.19722	3.21888	0.276384	0.622248	0.00355	0	1	0	0	0	0	0	0	0	0	0	0	0	0	0	0	0	321	0.352491	0.0146429	0	1		3	25	27987	1	0.00864369	1
2021	3	69.56	0.4068	0.1491	2.30259	3.2581	0.318178	0.622248	0.005364	0	1	0	0	0	0	0	0	0	0	0	0	0	0	0	0	0	321	0.749943	0.0160089	0	1		5	163	28125	1	0.0192913	1
2022	4	70.252	0.4068	0.1001	2.30259	3.29584	0.267271	0.622248	0.005986	0	1	0	0	0	0	0	0	0	0	0	0	0	0	0	0	0	321	0.849118	0.0147866	0	1		6	39	28001	1	0.0103777	1
2010	6	83.19	0.5607	0.0373	2.3979	2.63906	0.359475	0.492945	0	1	3	0	0	0	0	0	0	0	0	0	0	0	0	0	0	0	326	0.899989	0.0203637	0	1		3	765	28727	1	0.0363848	1
2011	4	74.19	0.5607	0.0452	2.3979	2.70805	0.364689	0.583942	0	0	3	0	0	0	0	0	0	0	0	0	0	0	0	0	0	0	326	0.289444	0.0175009	0	1		3	343	28305	1	0.0248948	1
2012	5	77.87	0.36	0.2719	2.3979	2.77259	0.303365	0.615402	0.012574	0	3	0	0	0	0	0	0	0	0	0	0	0	0	0	0	0	326	0.0591227	0.0174512	0	1		4	337	28299	1	0.0247581	1
2013	3	66.81	0.36	0.2457	2.3979	2.83321	0.161122	0.583816	0.001404	0	3	0	0	0	0	0	0	0	0	0	0	0	0	0	0	0	326	0.662419	0.0149318	0	1		4	51	28013	1	0.012735	1
2014	5	76.82	0.36	0.242	2.07944	2.89037	0.130919	0.482281	0.001384	0	3	0	0	0	0	0	0	0	0	0	0	0	0	0	0	0	326	0.106252	0.015465	0	1		3	102	28064	1	0.0161095	1
2015	6	80.54	0.36	0.2651	1.94591	2.94444	0.15608	0.500968	0.001051	0	3	0	0	0	0	0	0	0	0	0	0	0	0	0	0	0	326	0.513388	0.0149213	0	1		6	50	28012	1	0.0126649	1
2016	6	80.59	0.36	0.2678	2.07944	2.99573	0.224667	0.557559	0.001368	0	3	0	0	0	0	0	0	0	0	0	0	0	0	0	0	0	326	0.530161	0.0154862	0	1		3	106	28068	1	0.0164327	1
2017	5	77.23	0.36	0.282	2.07944	3.04452	0.229099	0.572339	0.001098	0	3	0	0	0	0	0	0	0	0	0	0	0	0	0	0	0	326	0.902337	0.0151679	0	1		4	74	28036	1	0.0146687	1
2018	6	82.02	0.3521	0.3432	2.19722	3.09104	0.243626	0.56868	0.000977	0	3	0	0	0	0	0	0	0	0	0	0	0	0	0	0	0	326	0.0567123	0.016238	0	1		4	180	28142	1	0.0195051	1
2019	6	83.51	0.3521	0.3438	2.19722	3.13549	0.284791	0.594041	0.001188	0	3	0	0	0	0	0	0	0	0	0	0	0	0	0	0	0	326	0.678758	0.0164507	0	1		4	203	28165	1	0.0207349	1
2020	7	85.26	0.3443	0.3306	2.07944	3.17805	0.229469	0.587982	0.001153	0	3	0	0	0	0	0	0	0	0	0	0	0	0	0	0	0	326	0.0419498	0.0148577	0	1		4	46	28008	1	0.0119103	1
2021	6	83.99	0.3443	0.3309	2.19722	3.21888	0.252387	0.597071	0.001308	0	3	0	0	0	0	0	0	0	0	0	0	0	0	0	0	0	326	0.954466	0.015602	0	1		3	118	28080	1	0.0171185	1
2022	5	79.233	0.3443	0.3333	2.48491	3.2581	0.235934	0.593162	0.001544	0	3	0	0	0	0	0	0	0	0	0	0	0	0	0	0	0	326	0.327448	0.0166298	0	1		5	223	28185	1	0.0212992	1
2009	4	70.44	0.663	0.1242	2.07944	2.48491	0.631875	0.085296	0	1	2	1	0	1	0	0	0	0	0	0	0	0	0	0	0	0	342	0.638584	0.051796	1	1	1	3	28578	16277	1	4.219e-07	1
2010	4	73.52	0.663	0.1249	1.94591	2.56495	0.629553	0.050886	0	1	2	1	0	0	1	0	0	0	0	0	0	0	0	0	0	0	342	0.674919	0.0524161	1	1	1	3	28599	16618	1	2.401e-06	1
2011	4	70.85	0.663	0.0993	2.07944	2.63906	0.596891	0.059773	0	1	2	1	0	0	0	1	0	0	0	0	0	0	0	0	0	0	342	0.29348	0.050912	1	1	1	5	28542	15817	1	4.551e-09	1
2012	5	78.6	0.6535	0.1225	2.07944	2.70805	0.583469	0.033785	9.1e-05	1	2	1	1	0	0	0	1	0	0	0	0	0	0	0	0	0	342	0.896154	0.0523483	1	1	1	6	28597	16570	1	2.434e-06	1
2013	5	77.49	0.6535	0.1132	1.94591	2.77259	0.564793	0.027699	0.000304	1	2	1	1	0	0	0	0	1	0	0	0	0	0	0	0	0	342	0.753639	0.0494269	1	1	1	4	28492	14990	1	2.658e-07	1
2014	4	74.06	0.5874	0.3015	1.94591	2.83321	0.502502	0.00788	0.000282	1	2	1	1	0	0	0	0	0	1	0	0	0	0	0	0	0	342	0.0913406	0.0492932	1	1	1	3	28489	14904	1	1.048e-06	1
2015	4	73.28	0.5883	0.2755	2.30259	2.89037	0.524462	0.114922	0.00027	0	2	1	1	0	0	0	0	0	0	1	0	0	0	0	0	0	342	0.163088	0.0467299	1	1	1	4	28406	13440	1	1.021e-06	1
2016	3	67.81	0.5874	0.2717	2.30259	2.94444	0.541192	0.02331	0.000243	0	2	1	1	0	0	0	0	0	0	0	1	0	0	0	0	0	342	0.0829115	0.0554799	1	1	1	4	28688	18150	1	1.976e-07	1
2017	2	61.61	0.5619	0.1391	2.19722	2.99573	0.751749	0.045277	0	0	2	1	1	0	0	0	0	0	0	0	0	1	0	0	0	0	342	0.679662	0.0694907	1	1	1	3	29104	23640	1	3.237e-06	1
2018	2	64.09	0.5619	0.1282	2.30259	3.04452	0.675408	0.08476	0	0	2	1	1	0	0	0	0	0	0	0	0	0	1	0	0	0	342	0.478145	0.0602149	1	1	1	4	28836	20321	1	2.555e-06	1
2019	2	61.96	0.5619	0.1308	2.30259	3.09104	0.63013	0.084611	0	0	2	1	1	0	0	0	0	0	0	0	0	0	0	1	0	0	342	0.0988433	0.0564555	1	1	1	4	28715	18660	1	7.328e-08	1
2020	3	68.65	0.5647	0.1612	2.30259	3.13549	0.604563	0.138646	7.3e-05	0	2	1	1	0	0	0	0	0	0	0	0	0	0	0	1	0	342	0.984923	0.049757	1	1	1	5	28500	15183	1	7.368e-07	1
2021	3	68.13	0.5647	0.161	2.30259	3.17805	0.708167	0.056756	0.000492	0	2	1	1	0	0	0	0	0	0	0	0	0	0	0	0	1	342	0.0892866	0.0654718	1	1	1	5	28998	22317	1	1.635e-06	1
2022	4	70.684	0.5647	0.1356	2.30259	3.21888	0.709152	0.052278	0	0	2	1	1	0	0	0	0	0	0	0	0	0	0	0	0	0	342	0.855801	0.0657553	1	1	1	3	29006	22418	1	2.15e-06	1
2012	5	76.46	0.2016	0.0452	2.30259	2.77259	0.125291	0.4396	0.000127	1	1	0	0	0	0	0	0	0	0	0	0	0	0	0	0	0	343	0.126537	0.0192411	0	1		5	584	28546	1	0.0319323	1
2009	4	70.41	0.5922	0.1647	2.07944	2.56495	0.476566	0.069724	0	0	2	0	0	0	0	0	0	0	0	0	0	0	0	0	0	0	344	0.911193	0.0446297	0	1		4	12218	29402	1	0.0499983	1
2013	4	72.92	0.3537	0.2509	2.30259	2.89037	0.169348	0.329268	0	1	3	0	0	0	0	0	0	0	0	0	0	0	0	0	0	0	345	0.763688	0.0227312	0	1		3	1266	29185	1	0.0499979	1
2017	5	76.75	0.3259	0.1802	1.79176	3.09104	0.177993	0.27523	0	1	3	0	0	0	0	0	0	0	0	0	0	0	0	0	0	0	345	0.444462	0.0217834	0	1		4	1037	28999	1	0.0437446	1
2018	5	77.4	0.3259	0.1939	1.79176	3.13549	0.17385	0.343707	0	1	3	0	0	0	0	0	0	0	0	0	0	0	0	0	0	0	345	0.342301	0.0192377	0	1		5	582	28544	1	0.0317375	1
2019	4	74.98	0.3259	0.1606	1.79176	3.17805	0.171611	0.378746	0	1	3	0	0	0	0	0	0	0	0	0	0	0	0	0	0	0	345	0.729438	0.0179667	0	1		5	398	28360	1	0.0266328	1
2012	4	71.82	0.467	0.1234	2.30259	2.83321	0.406266	0.163138	0	1	1	0	0	0	0	0	0	0	0	0	0	0	0	0	0	0	346	0.630821	0.038996	0	1		1	8736	29384	1	0.0499995	1
2009	4	71.31	0.2066	0.0267	2.30259	2.48491	0.625225	0.197471	0.000128	0	1	1	0	1	0	0	0	0	0	0	0	0	0	0	0	0	347	0.792043	0.0591262	1	1	1	3	28810	19857	1	5.015e-07	1
2010	4	70.98	0.2066	0.0286	2.30259	2.56495	0.647268	0.154995	0	0	1	1	0	0	1	0	0	0	0	0	0	0	0	0	0	0	347	0.355871	0.0650236	1	1	1	5	28981	22178	1	1.126e-06	1
2011	3	67.06	0.2107	0.0455	2.30259	2.63906	0.643156	0.084629	0	0	1	1	0	0	0	1	0	0	0	0	0	0	0	0	0	0	347	0.866788	0.0720917	1	1	1	5	29168	24374	1	5.025e-06	1
2012	2	64.44	0.2107	0.0369	2.30259	2.70805	0.594345	0.046016	0.00436	0	1	1	1	0	0	0	1	0	0	0	0	0	0	0	0	0	347	0.509483	0.0714953	1	1	1	6	29153	24215	1	1.014e-05	1
2013	2	64.77	0.2107	0.0333	2.30259	2.77259	0.65088	0.071686	0.003284	0	1	1	1	0	0	0	0	1	0	0	0	0	0	0	0	0	347	0.166065	0.0737542	1	1	1	4	29204	24769	1	1.637e-06	1
2014	2	64.66	0.2107	0.0674	2.30259	2.83321	0.634225	0.069506	0.003581	0	1	1	1	0	0	0	0	0	1	0	0	0	0	0	0	0	347	0.15582	0.0723047	1	1	1	5	29175	24434	1	6.295e-07	1
2015	3	67.72	0.2107	0.1052	2.30259	2.89037	0.614575	0.044307	0.003448	0	1	1	1	0	0	0	0	0	0	1	0	0	0	0	0	0	347	0.791623	0.0733048	1	1	1	4	29196	24653	1	2.533e-06	1
2016	3	67.02	0.2107	0.2138	2.48491	2.94444	0.89653	0.043793	0.001341	0	1	1	1	0	0	0	0	0	0	0	1	0	0	0	0	0	347	0.945479	0.112488	1	1	1	4	29438	27867	1	1.957e-05	1
2017	3	65.97	0.2107	0.1986	2.48491	2.99573	0.902418	0.044494	0.002393	0	1	1	1	0	0	0	0	0	0	0	0	1	0	0	0	0	347	0.223875	0.112783	1	1	1	3	29439	27873	1	1.816e-06	1
2018	2	61.97	0.2134	0.2167	2.48491	3.04452	0.912945	0.005683	0	0	1	1	1	0	0	0	0	0	0	0	0	0	1	0	0	0	347	0.196139	0.121012	1	1	1	2	29445	27943	1	6.702e-05	1
2019	1	59.35	0.2134	0.1945	2.48491	3.09104	0.959733	0.043637	0.000202	0	1	1	1	0	0	0	0	0	0	0	0	0	0	1	0	0	347	0.511596	0.120746	1	1	1	5	29444	27942	1	0.0002458	1
2021	1	58.19	0.2882	0.2324	2.48491	3.17805	0.886119	0.044426	0.001875	0	1	1	1	0	0	0	0	0	0	0	0	0	0	0	0	1	347	0.236964	0.104933	1	1	1	2	29424	27733	1	2.737e-05	1
2022	3	66.126	0.2882	0.2076	2.3979	3.21888	0.884754	0.022388	0.010735	0	1	1	1	0	0	0	0	0	0	0	0	0	0	0	0	0	347	0.843963	0.10553	1	1	1	2	29428	27747	1	1.161e-05	1
2016	2	63.34	0.0728	0.3388	1.79176	2.94444	0.192653	0.536302	0	0	3	0	0	0	0	0	0	0	0	0	0	0	0	0	0	0	348	0.373326	0.0170233	0	1		4	272	28234	1	0.0230546	1
2020	5	77.04	0.7033	0.0778	2.19722	3.17805	0.30461	0.23427	0.016264	1	2	0	0	0	0	0	0	0	0	0	0	0	0	0	0	0	350	0.305616	0.0245646	0	1		3	1796	29220	1	0.0499955	1
2015	4	70.61	0.1949	0.4427	2.56495	2.89037	0.346886	0.150963	0.025425	0	2	0	0	0	0	0	0	0	0	0	0	0	0	0	0	0	360	0.585352	0.0474888	0	1		2	13882	29416	1	0.0499995	1
2009	4	73.34	0.2334	0.1363	2.30259	2.48491	0.525359	0.149994	0	0	1	1	0	1	0	0	0	0	0	0	0	0	0	0	0	0	366	0.726556	0.0553029	1	1	1	6	28683	18065	1	2.466e-08	1
2010	4	71.61	0.2181	0.2108	2.30259	2.56495	0.429433	0.167032	0.005334	0	1	1	0	0	1	0	0	0	0	0	0	0	0	0	0	0	366	0.741843	0.0475709	1	1	1	5	28426	13927	1	9.706e-08	1
2011	4	73.66	0.2214	0.1995	2.30259	2.63906	0.336616	0.105442	0	0	1	1	0	0	0	1	0	0	0	0	0	0	0	0	0	0	366	0.0190055	0.0459757	1	1	1	3	28386	13003	1	7.012e-07	1
2012	6	80.06	0.2229	0.1884	2.30259	2.70805	0.29498	0.182428	0.015976	0	1	1	1	0	0	0	1	0	0	0	0	0	0	0	0	0	366	0.647086	0.0379249	1	1	1	5	28184	8082	1	5.034e-07	1
2013	5	79.56	0.2229	0.3102	2.30259	2.77259	0.271167	0.161729	0.019842	0	1	1	1	0	0	0	0	1	0	0	0	0	0	0	0	0	366	0.753471	0.0381959	1	1	1	5	28188	8236	1	1.176e-06	1
2014	5	78.79	0.2229	0.1765	2.30259	2.83321	0.241689	0.208799	0.02527	0	1	1	1	0	0	0	0	0	1	0	0	0	0	0	0	0	366	0.87925	0.0333801	1	1	1	3	28093	5522	1	4.135e-07	1
2015	5	78.41	0.2155	0.159	2.19722	2.89037	0.192871	0.197737	0.024687	0	1	1	1	0	0	0	0	0	0	1	0	0	0	0	0	0	366	0.344133	0.0307993	1	1	1	4	28052	4250	1	5.555e-08	1
2016	5	77.31	0.2072	0.1522	2.19722	2.94444	0.214685	0.210626	0.023683	0	1	1	1	0	0	0	0	0	0	0	1	0	0	0	0	0	366	0.505872	0.0311216	1	1	1	4	28055	4405	1	1.406e-07	1
2017	5	79.34	0.2072	0.1488	2.19722	2.99573	0.200491	0.250222	0.018292	1	1	1	1	0	0	0	0	0	0	0	0	1	0	0	0	0	366	0.825441	0.0284339	1	1	1	4	28022	3199	1	9.509e-07	1
2018	6	80.25	0.2072	0.0899	2.30259	3.04452	0.19275	0.346402	0.020533	0	1	1	1	0	0	0	0	0	0	0	0	0	1	0	0	0	366	0.0566553	0.0244326	1	1	1	6	27999	1768	1	6.373e-06	1
2019	6	80.63	0.2072	0.1939	2.30259	3.09104	0.18567	0.293738	0.040469	0	1	1	1	0	0	0	0	0	0	0	0	0	0	1	0	0	366	0.816517	0.0265972	1	1	1	5	28007	2479	1	4.208e-06	1
2020	5	79.61	0.22	0.1717	2.19722	3.13549	0.20561	0.401279	0.032793	0	1	1	1	0	0	0	0	0	0	0	0	0	0	0	1	0	366	0.678039	0.0218462	1	1	1	4	27981	1046	1	9.993e-07	1
2021	6	80.36	0.22	0.1425	2.30259	3.17805	0.136206	0.305363	0.020863	0	1	1	1	0	0	0	0	0	0	0	0	0	0	0	0	1	366	0.189561	0.0238907	1	1	1	5	27993	1618	1	2.365e-06	1
2022	5	76.903	0.22	0.2012	2.19722	3.21888	0.134107	0.370566	0.014631	0	1	1	1	0	0	0	0	0	0	0	0	0	0	0	0	0	366	0.97946	0.0207307	1	1	1	5	27976	831	1	3.723e-07	1
2019	2	64.42	0.4523	0.1613	2.07944	3.09104	0.176422	0.349709	0.010561	0	1	0	0	0	0	0	0	0	0	0	0	0	0	0	0	0	369	0.113233	0.0191977	0	1		4	578	28540	1	0.0316534	1
2021	4	72.56	0.4523	0.1435	2.19722	3.17805	0.205298	0.333117	0.012819	1	1	0	0	0	0	0	0	0	0	0	0	0	0	0	0	0	369	0.207508	0.0211472	0	1		5	905	28867	1	0.0400384	1
2022	4	74.669	0.4466	0.1228	2.30259	3.21888	0.201679	0.324624	0.016325	1	1	0	0	0	0	0	0	0	0	0	0	0	0	0	0	0	369	0.337759	0.0219857	0	1		5	1086	29048	1	0.0450886	1
2009	5	76.14	0.4264	0.0299	1.79176	2.48491	0.334817	0.13268	0	0	3	1	0	1	0	0	0	0	0	0	0	0	0	0	0	0	370	0.0840992	0.0333719	1	1	1	4	28092	5518	1	4.233e-07	1
2010	4	73.72	0.4264	0.0346	1.79176	2.56495	0.336133	0.155155	0	0	3	1	0	0	1	0	0	0	0	0	0	0	0	0	0	0	370	0.413485	0.0320513	1	1	1	3	28070	4836	1	4.968e-06	1
2011	4	72.85	0.4264	0.0566	1.79176	2.63906	0.450982	0.215442	0	0	3	1	0	0	0	1	0	0	0	0	0	0	0	0	0	0	370	0.025242	0.0339625	1	1	1	3	28098	5832	1	4.134e-06	1
2012	4	74.11	0.4264	0.0668	1.79176	2.70805	0.402343	0.164809	0.034455	0	3	1	1	0	0	0	1	0	0	0	0	0	0	0	0	0	370	0.418313	0.0344177	1	1	1	3	28110	6078	1	9.92e-08	1
2013	4	73.78	0.4264	0.0406	1.79176	2.77259	0.456938	0.17942	0.030582	0	3	1	1	0	0	0	0	1	0	0	0	0	0	0	0	0	370	0.188911	0.0360524	1	1	1	5	28146	6977	1	7.872e-07	1
2014	5	76.08	0.4264	0.0404	1.79176	2.83321	0.30574	0.153263	0.065161	0	3	1	1	0	0	0	0	0	1	0	0	0	0	0	0	0	370	0.999015	0.0303275	1	1	1	3	28047	4009	1	2.185e-07	1
2015	4	70.66	0.4264	0.1175	1.79176	2.89037	0.356741	0.104017	0.063413	0	3	1	1	0	0	0	0	0	0	1	0	0	0	0	0	0	370	0.941443	0.0355073	1	1	1	3	28137	6643	1	3.235e-07	1
2016	4	74.31	0.4264	0.0929	1.79176	2.94444	0.4953	0.156792	0.057454	0	3	1	1	0	0	0	0	0	0	0	1	0	0	0	0	0	370	0.0209362	0.039282	1	1	1	6	28218	8934	1	1.483e-06	1
2017	5	76.3	0.4264	0.0649	1.79176	2.99573	0.46697	0.12554	0.029846	0	3	1	1	0	0	0	0	0	0	0	0	1	0	0	0	0	370	0.487953	0.03957	1	1	1	4	28222	9094	1	6.095e-08	1
2018	5	76.41	0.4264	0.0742	1.79176	3.04452	0.513245	0.117376	0.032961	0	3	1	1	0	0	0	0	0	0	0	0	0	1	0	0	0	370	0.248602	0.042705	1	1	1	3	28315	10995	1	4.08e-06	1
2019	4	74.08	0.4264	0.0983	1.79176	3.09104	0.422954	0.11334	0.028963	0	3	1	1	0	0	0	0	0	0	0	0	0	0	1	0	0	370	0.251128	0.0378553	1	1	1	3	28180	8029	1	8.306e-08	1
2020	5	76.21	0.4264	0.0932	1.79176	3.13549	0.445251	0.170482	0.029356	0	3	1	1	0	0	0	0	0	0	0	0	0	0	0	1	0	370	0.491189	0.0353829	1	1	1	5	28132	6585	1	1.364e-06	1
2021	5	76.96	0.4264	0.095	1.79176	3.17805	0.43147	0.211128	0.034921	0	3	1	1	0	0	0	0	0	0	0	0	0	0	0	0	1	370	0.0122602	0.0323314	1	1	1	5	28072	4982	1	2.519e-07	1
2022	4	74.191	0.4343	0.1144	2.07944	3.21888	0.356255	0.311475	0.031972	0	3	1	1	0	0	0	0	0	0	0	0	0	0	0	0	0	370	0.692918	0.0264689	1	1	1	3	28005	2448	1	2.335e-07	1
2009	4	70.09	0.3205	0.4155	2.48491	2.48491	0.747278	0.117259	0.009104	0	1	1	0	1	0	0	0	0	0	0	0	0	0	0	0	0	374	0.902347	0.0804962	1	1	1	4	29313	26069	1	1.092e-05	1
2010	5	75.39	0.3205	0.4025	2.48491	2.56495	0.734818	0.086763	0	0	1	1	0	0	1	0	0	0	0	0	0	0	0	0	0	0	374	0.566492	0.082663	1	1	1	4	29345	26358	1	1.904e-06	1
2011	4	72.13	0.2968	0.3672	2.48491	2.63906	0.639745	0.077088	0	0	1	1	0	0	0	1	0	0	0	0	0	0	0	0	0	0	374	0.221076	0.0743905	1	1	1	2	29214	24913	1	2.597e-06	1
2012	3	69.7	0.2878	0.33	2.48491	2.70805	0.655169	0.092505	0.019506	1	1	1	1	0	0	0	1	0	0	0	0	0	0	0	0	0	374	0.627543	0.07398	1	1	1	5	29207	24814	1	5.249e-06	1
2013	3	69.67	0.2388	0.3079	2.48491	2.77259	0.686386	0.090762	0.025511	1	1	1	1	0	0	0	0	1	0	0	0	0	0	0	0	0	374	0.046206	0.0791901	1	1	1	2	29301	25859	1	3.012e-06	1
2014	1	59.11	0.2193	0.3123	2.48491	2.83321	0.738767	0.108083	0.030745	1	1	1	1	0	0	0	0	0	1	0	0	0	0	0	0	0	374	0.425238	0.0833113	1	1	1	4	29349	26433	1	2.776e-06	1
2015	3	67.5	0.1956	0.2749	2.48491	2.89037	0.715811	0.102618	0.028004	1	1	1	1	0	0	0	0	0	0	1	0	0	0	0	0	0	374	0.846629	0.0821244	1	1	1	4	29336	26281	1	1.848e-06	1
2016	3	69.14	0.1666	0.3157	2.48491	2.94444	0.717116	0.091682	0.022649	0	1	1	1	0	0	0	0	0	0	0	1	0	0	0	0	0	374	0.607341	0.0851351	1	1	1	5	29362	26649	1	6.337e-06	1
2017	4	71.39	0.1042	0.2717	2.48491	2.99573	0.601057	0.106326	0.024755	1	1	1	1	0	0	0	0	0	0	0	0	1	0	0	0	0	374	0.744975	0.0733156	1	1	1	4	29197	24655	1	3.215e-06	1
2018	5	79.12	0.1042	0.241	2.48491	3.04452	0.622874	0.095222	0.015077	1	1	1	1	0	0	0	0	0	0	0	0	0	1	0	0	0	374	0.215755	0.076477	1	1	1	5	29256	25377	1	1.447e-05	1
2019	5	79.25	0.1043	0.233	2.48491	3.09104	0.659408	0.093437	0.017876	1	1	1	1	0	0	0	0	0	0	0	0	0	0	1	0	0	374	0.750281	0.0802935	1	1	1	4	29311	26033	1	7.176e-07	1
2020	5	77.3	0.0728	0.2504	2.56495	3.13549	0.588852	0.082258	0.023874	1	1	1	1	0	0	0	0	0	0	0	0	0	0	0	1	0	374	0.504748	0.0772832	1	1	1	6	29274	25514	1	3.083e-06	1
2021	5	77.3	0.0728	0.2273	2.3979	3.17805	0.616039	0.123623	0.023368	1	1	1	1	0	0	0	0	0	0	0	0	0	0	0	0	1	374	0.559742	0.071382	1	1	1	4	29147	24180	1	5.624e-07	1
2022	3	69.752	0.0728	0.192	2.3979	3.21888	0.584415	0.153875	0.026769	1	1	1	1	0	0	0	0	0	0	0	0	0	0	0	0	0	374	0.036841	0.0647728	1	1	1	4	28974	22089	1	2.68e-07	1
2014	4	70.84	0.2131	0.2137	2.30259	2.83321	0.277911	0.372318	0.001741	0	3	0	0	0	0	0	0	0	0	0	0	0	0	0	0	0	378	0.721415	0.0268979	0	1		3	2593	29265	1	0.0499886	1
2015	3	65.79	0.2129	0.1891	2.30259	2.89037	0.259101	0.408215	0.001853	0	3	0	0	0	0	0	0	0	0	0	0	0	0	0	0	0	378	0.786492	0.024511	0	1		3	1781	29218	1	0.0499903	1
2014	5	79.56	0.5145	0.2949	2.07944	2.77259	0.171602	0.292998	0	0	1	0	0	0	0	0	0	0	0	0	0	0	0	0	0	0	400	0.225648	0.0208266	0	1		5	851	28813	1	0.0384492	1
2015	4	73.24	0.5145	0.0874	2.07944	2.83321	0.333754	0.360133	0	0	1	0	0	0	0	0	0	0	0	0	0	0	0	0	0	0	400	0.690688	0.0229407	0	1		2	1338	29190	1	0.049999	1
2016	4	74.45	0.5145	0.0701	2.07944	2.89037	0.442019	0.583091	0	0	1	0	0	0	0	0	0	0	0	0	0	0	0	0	0	0	400	0.0078431	0.0182209	0	1		4	429	28391	1	0.0278638	1
2009	3	69.84	0.4021	0.0608	2.07944	2.3979	0.446595	0.079057	0	0	1	1	0	1	0	0	0	0	0	0	0	0	0	0	0	0	402	0.527581	0.0473301	1	1	1	5	28422	13801	1	1.142e-06	1
2010	3	68.13	0.4021	0.0589	2.07944	2.48491	0.518914	0.109295	0	0	1	1	0	0	1	0	0	0	0	0	0	0	0	0	0	0	402	0.362422	0.0495129	1	1	1	3	28495	15046	1	7.458e-07	1
2011	3	69.1	0.4021	0.0605	2.07944	2.56495	0.654647	0.058377	0	0	1	1	0	0	0	1	0	0	0	0	0	0	0	0	0	0	402	0.364886	0.0645979	1	1	1	5	28966	22033	1	7.495e-08	1
2012	3	68.74	0.4021	0.061	2.07944	2.63906	0.539878	0.05253	0.024285	0	1	1	1	0	0	0	1	0	0	0	0	0	0	0	0	0	402	0.991788	0.0554823	1	1	1	4	28689	18152	1	1.017e-06	1
2013	3	69.44	0.4021	0.0999	2.07944	2.70805	0.61507	0.040872	0.021278	0	1	1	1	0	0	0	0	1	0	0	0	0	0	0	0	0	402	0.240584	0.0626435	1	1	1	3	28912	21351	1	5.709e-07	1
2014	4	72.16	0.3908	0.1779	1.94591	2.77259	0.425011	0.028538	0.020116	0	1	1	1	0	0	0	0	0	1	0	0	0	0	0	0	0	402	0.439387	0.0478351	1	1	1	4	28433	14074	1	4.2e-07	1
2015	4	70.13	0.3223	0.3448	2.07944	2.83321	0.369212	0.075641	0.011727	0	1	1	1	0	0	0	0	0	0	1	0	0	0	0	0	0	402	0.0307601	0.0447013	1	1	1	3	28361	12256	1	1.595e-06	1
2016	4	71.48	0.3223	0.3326	2.07944	2.89037	0.429389	0.082145	0.019401	0	1	1	1	0	0	0	0	0	0	0	1	0	0	0	0	0	402	0.171811	0.0478773	1	1	1	3	28435	14101	1	1.635e-06	1
2017	3	66.45	0.3214	0.319	2.07944	2.94444	0.453738	0.128752	0.020082	0	1	1	1	0	0	0	0	0	0	0	0	1	0	0	0	0	402	0.110588	0.0456708	1	1	1	3	28378	12834	1	2.371e-06	1
2018	3	68.4	0.3082	0.3185	1.79176	2.99573	0.401826	0.070314	0.010463	0	1	1	1	0	0	0	0	0	0	0	0	0	1	0	0	0	402	0.432436	0.04341	1	1	1	4	28334	11458	1	2.607e-06	1
2019	4	70.36	0.3218	0.456	2.07944	3.04452	0.36562	0.105078	0.009883	0	1	1	1	0	0	0	0	0	0	0	0	0	0	1	0	0	402	0.872991	0.0422093	1	1	1	4	28299	10702	1	7.703e-07	1
2020	4	71.94	0.3218	0.4246	2.07944	3.09104	0.426413	0.154691	0.008771	0	1	1	1	0	0	0	0	0	0	0	0	0	0	0	1	0	402	0.664824	0.0420831	1	1	1	4	28294	10634	1	3.293e-08	1
2021	4	74.48	0.3202	0.421	2.07944	3.13549	0.39101	0.145374	0.010233	0	1	1	1	0	0	0	0	0	0	0	0	0	0	0	0	1	402	0.1245	0.0405986	1	1	1	4	28254	9712	1	9.185e-06	1
2022	4	72.013	0.3202	0.4205	2.07944	3.17805	0.394034	0.15649	0.012444	0	1	1	1	0	0	0	0	0	0	0	0	0	0	0	0	0	402	0.527857	0.0399186	1	1	1	4	28228	9303	1	1.68e-06	1
2009	5	79.29	0.4257	0.0778	2.30259	2.3979	0.444434	0.189947	0.005776	1	1	1	0	1	0	0	0	0	0	0	0	0	0	0	0	0	404	0.98544	0.0412304	1	1	1	5	28271	10102	1	7.078e-07	1
2010	5	75.63	0.4116	0.069	2.30259	2.48491	0.348614	0.153295	0.014592	1	1	1	0	0	1	0	0	0	0	0	0	0	0	0	0	0	404	0.793867	0.0384322	1	1	1	4	28200	8376	1	1.624e-06	1
2011	5	76.79	0.4097	0.072	2.30259	2.56495	0.43904	0.133397	0.014795	1	1	1	0	0	0	1	0	0	0	0	0	0	0	0	0	0	404	0.612014	0.0449361	1	1	1	4	28368	12395	1	5.523e-07	1
2012	5	78.89	0.4078	0.069	2.30259	2.63906	0.390952	0.185157	0.033161	1	1	1	1	0	0	0	1	0	0	0	0	0	0	0	0	0	404	0.882516	0.0384038	1	1	1	4	28199	8356	1	1.971e-08	1
2013	4	71.46	0.4078	0.0263	2.30259	2.70805	0.387118	0.131353	0.018364	1	1	1	1	0	0	0	0	1	0	0	0	0	0	0	0	0	404	0.393603	0.0414821	1	1	1	5	28275	10261	1	2.509e-07	1
2014	4	74.26	0.4078	0.0341	2.30259	2.77259	0.432293	0.113734	0.017007	1	1	1	1	0	0	0	0	0	1	0	0	0	0	0	0	0	404	0.601393	0.0453539	1	1	1	4	28370	12651	1	4.482e-08	1
2015	4	70.76	0.4078	0.0597	2.30259	2.83321	0.456296	0.119955	0.008765	1	1	1	1	0	0	0	0	0	0	1	0	0	0	0	0	0	404	0.804398	0.0463421	1	1	1	5	28398	13220	1	2.073e-07	1
2016	4	71.37	0.3551	0.1412	2.30259	2.89037	0.396827	0.12584	0.014773	1	1	1	1	0	0	0	0	0	0	0	1	0	0	0	0	0	404	0.0909679	0.0437379	1	1	1	3	28338	11655	1	3.13e-07	1
2017	4	74.08	0.3551	0.1389	2.30259	2.94444	0.419771	0.097718	0.017742	0	1	1	1	0	0	0	0	0	0	0	0	1	0	0	0	0	404	0.841209	0.0471609	1	1	1	4	28413	13686	1	4.358e-07	1
2018	2	60.02	0.3551	0.1406	2.30259	2.99573	0.447671	0.10408	0.026178	0	1	1	1	0	0	0	0	0	0	0	0	0	1	0	0	0	404	0.560905	0.0483719	1	1	1	5	28464	14382	1	2.16e-06	1
2019	3	67.32	0.3551	0.1288	2.30259	3.04452	0.418859	0.107347	0.023463	0	1	1	1	0	0	0	0	0	0	0	0	0	0	1	0	0	404	0.970469	0.0460464	1	1	1	4	28388	13042	1	3.477e-09	1
2020	3	67.6	0.3551	0.1113	2.30259	3.09104	0.392032	0.149233	0.030295	0	1	1	1	0	0	0	0	0	0	0	0	0	0	0	1	0	404	0.67733	0.0411958	1	1	1	3	28269	10085	1	4.901e-07	1
2021	5	77.35	0.3551	0.067	2.30259	3.13549	0.404743	0.158666	0.0371	0	1	1	1	0	0	0	0	0	0	0	0	0	0	0	0	1	404	0.124823	0.0410273	1	1	1	5	28263	9997	1	9.62e-07	1
2022	4	73.602	0.3551	0.0511	2.30259	3.17805	0.42623	0.164263	0.041079	0	1	1	1	0	0	0	0	0	0	0	0	0	0	0	0	0	404	0.824082	0.0417286	1	1	1	5	28286	10406	1	5.318e-07	1
2016	5	78.72	0.2317	0.1541	2.30259	2.89037	0.133647	0.288927	0.01622	1	1	0	0	0	0	0	0	0	0	0	0	0	0	0	0	0	405	0.0925611	0.0247482	0	1		5	1849	29223	1	0.0499973	1
2013	4	70.16	0.2439	0.4326	2.30259	2.70805	0.050991	0.299854	0	0	3	0	0	0	0	0	0	0	0	0	0	0	0	0	0	0	409	0.0143657	0.0221604	0	1		4	1127	29089	1	0.0465444	1
2016	4	70.89	0.1873	0.4826	2.30259	2.89037	0.050991	0.08724	0	0	3	0	0	0	0	0	0	0	0	0	0	0	0	0	0	0	409	0.636658	0.032666	0	1		5	5160	29345	1	0.049997	1
2021	3	67.52	0.077	0.2255	2.30259	3.13549	0.128557	0.622248	0.000575	0	3	0	0	0	0	0	0	0	0	0	0	0	0	0	0	0	415	0.140931	0.0151673	0	1		4	73	28035	1	0.0146526	1
2017	4	72.55	0.3934	0.2875	2.07944	2.94444	0.20967	0.323006	0.012819	0	2	0	0	0	0	0	0	0	0	0	0	0	0	0	0	0	417	0.332186	0.0222706	0	1		4	1155	29117	1	0.0477042	1
2020	4	71.99	0.3934	0.2827	2.07944	3.09104	0.167642	0.316532	0.012309	0	2	0	0	0	0	0	0	0	0	0	0	0	0	0	0	0	417	0.206635	0.0210119	0	1		4	881	28843	1	0.0393508	1
2021	4	70.85	0.5503	0.1175	2.07944	3.13549	0.160389	0.365948	0.101452	0	2	0	0	0	0	0	0	0	0	0	0	0	0	0	0	0	417	0.310735	0.0170666	0	1		5	282	28244	1	0.0233572	1
2022	3	69.938	0.5503	0.1424	2.07944	3.17805	0.14574	0.323886	0.116307	0	2	0	0	0	0	0	0	0	0	0	0	0	0	0	0	0	417	0.84828	0.017949	0	1		4	396	28358	1	0.0265821	1
2009	5	75.63	0.4035	0.113	2.07944	2.3979	0.185457	0.508975	0	0	2	0	0	0	0	0	0	0	0	0	0	0	0	0	0	0	419	0.0809874	0.0158544	0	1		4	143	28105	1	0.0183655	1
2010	4	74.57	0.4035	0.1107	2.07944	2.48491	0.206414	0.475009	0	0	2	0	0	0	0	0	0	0	0	0	0	0	0	0	0	0	419	0.107921	0.0172229	0	1		3	303	28265	1	0.0238568	1
2011	3	68.2	0.4035	0.0743	1.79176	2.56495	0.193524	0.415884	0	0	2	0	0	0	0	0	0	0	0	0	0	0	0	0	0	0	419	0.405587	0.0170871	0	1		6	286	28248	1	0.0233836	1
2012	3	68.67	0.4035	0.1002	1.94591	2.63906	0.202921	0.331569	0.015627	0	2	0	0	0	0	0	0	0	0	0	0	0	0	0	0	0	419	0.249797	0.020858	0	1		6	857	28819	1	0.0386864	1
2015	4	71.76	0.4233	0.3913	1.79176	2.83321	0.152761	0.28372	0.005978	0	2	0	0	0	0	0	0	0	0	0	0	0	0	0	0	0	419	0.661422	0.0201478	0	1		6	733	28695	1	0.0356303	1
2016	4	73.14	0.4233	0.3985	2.19722	2.89037	0.137648	0.322604	0.016302	1	2	0	0	0	0	0	0	0	0	0	0	0	0	0	0	0	419	0.916272	0.0206693	0	1		2	816	28778	1	0.0376049	1
2022	4	71.493	0.2633	0.4625	2.30259	1.09861	0.327492	0.349891	0.014968	0	1	1	1	0	0	0	0	0	0	0	0	0	0	0	0	0	435	0.173257	0.032878	1	1	1	4	28082	5256	1	4.029e-07	1
2022	4	73.743	0.765	0.1117	2.30259	1.09861	0.079038	0.261183	0	0	1	0	0	0	0	0	0	0	0	0	0	0	0	0	0	0	438	0.796206	0.0191694	0	1		4	574	28536	1	0.0316231	1
2010	6	81.04	0.5636	0.1007	2.48491	2.07944	0.212707	0.371022	0.016403	1	1	0	0	0	0	0	0	0	0	0	0	0	0	0	0	0	456	0.90051	0.0216253	0	1		4	994	28956	1	0.0427313	1
2011	5	79.51	0.5636	0.1119	2.48491	2.19722	0.212015	0.396898	0.020322	1	1	0	0	0	0	0	0	0	0	0	0	0	0	0	0	0	456	0.0965209	0.0205445	0	1		5	798	28760	1	0.0372158	1
2017	5	79.83	0.4855	0.1231	2.48491	2.70805	0.230256	0.397247	0.018492	0	1	0	0	0	0	0	0	0	0	0	0	0	0	0	0	0	456	0.561648	0.0214657	0	1		7	963	28925	1	0.0416593	1
2015	5	77.13	0.3084	0.1941	2.30259	2.56495	0.133027	0.133542	0.02542	0	1	0	0	0	0	0	0	0	0	0	0	0	0	0	0	0	458	0.497833	0.0313903	0	1		1	4531	29327	1	0.0499928	1
2019	6	80.78	0.3069	0.2252	2.30259	2.83321	0.270035	0.103211	0.037501	0	1	0	0	0	0	0	0	0	0	0	0	0	0	0	0	0	458	0.457767	0.0395597	0	1		5	9088	29387	1	0.0499986	1
2010	5	76.61	0.1783	0.4619	2.30259	2.07944	0.066022	0.418863	0.021794	1	2	0	0	0	0	0	0	0	0	0	0	0	0	0	0	0	462	0.980391	0.0200378	0	1		3	714	28676	1	0.0350274	1
2015	6	80.88	0.6056	0.2031	2.30259	2.56495	0.229641	0.449117	0.009972	1	1	0	0	0	0	0	0	0	0	0	0	0	0	0	0	0	465	0.0190119	0.0175578	0	1		3	350	28312	1	0.02502	1
2013	4	72.57	0.283	0.2545	2.48491	2.3979	0.205101	0.291478	0.037974	1	2	0	0	0	0	0	0	0	0	0	0	0	0	0	0	0	469	0.606933	0.0289026	0	1		6	3382	29298	1	0.0499995	1
2014	5	75.79	0.283	0.2083	2.48491	2.48491	0.206241	0.22784	0.043241	1	2	0	0	0	0	0	0	0	0	0	0	0	0	0	0	0	469	0.138654	0.0319474	0	1		6	4792	29334	1	0.0499998	1
2021	5	77.69	0.5357	0.247	1.94591	2.94444	0.324115	0.25777	0.000424	0	1	0	0	0	0	0	0	0	0	0	0	0	0	0	0	0	471	0.848169	0.0257413	0	1		5	2202	29244	1	0.0499993	1
2019	5	76.24	0.2938	0.1788	2.30259	2.83321	0.332927	0.538821	0.048936	0	1	0	0	0	0	0	0	0	0	0	0	0	0	0	0	0	472	0.370475	0.0207986	0	1		5	845	28807	1	0.0382559	1
2020	5	78.61	0.2938	0.1791	2.30259	2.89037	0.318641	0.59538	0.049277	0	1	0	0	0	0	0	0	0	0	0	0	0	0	0	0	0	472	0.882383	0.0184392	0	1		4	467	28429	1	0.0293173	1
2021	5	76.71	0.2938	0.1864	2.30259	2.94444	0.366409	0.622248	0.044931	0	1	0	0	0	0	0	0	0	0	0	0	0	0	0	0	0	472	0.934104	0.0188085	0	1		3	524	28486	1	0.0304702	1
2009	3	69.91	0.0812	0.288	1.94591	1.94591	0.143681	0.50587	0.022734	1	1	0	0	0	0	0	0	0	0	0	0	0	0	0	0	0	476	0.501842	0.0183885	0	1		5	454	28416	1	0.0288215	1
2010	4	70.06	0.0793	0.2625	1.94591	2.07944	0.143136	0.525931	0.020959	1	1	0	0	0	0	0	0	0	0	0	0	0	0	0	0	0	476	0.202143	0.0175964	0	1		4	352	28314	1	0.0250365	1
2011	5	79.12	0.0793	0.2581	2.19722	2.19722	0.146361	0.488994	0.024276	1	1	0	0	0	0	0	0	0	0	0	0	0	0	0	0	0	476	0.315733	0.0200891	0	1		4	722	28684	1	0.0352147	1
2012	4	70.93	0.0793	0.3005	2.07944	2.30259	0.154845	0.414037	0.030663	1	1	0	0	0	0	0	0	0	0	0	0	0	0	0	0	0	476	0.934938	0.022273	0	1		4	1156	29118	1	0.0477815	1
2016	3	69.93	0.2334	0.4197	2.07944	2.63906	0.327764	0.359938	0.013617	0	1	0	0	0	0	0	0	0	0	0	0	0	0	0	0	0	481	0.657782	0.0281045	0	1		3	3068	29285	1	0.0499905	1
2014	6	80.9	0.1573	0.3658	2.30259	2.48491	0.217771	0.479095	0	1	3	0	0	0	0	0	0	0	0	0	0	0	0	0	0	0	487	0.39282	0.0220329	0	1		4	1091	29053	1	0.0451589	1
2015	4	72.48	0.1573	0.2315	2.30259	2.56495	0.204788	0.5005	0	1	3	0	0	0	0	0	0	0	0	0	0	0	0	0	0	0	487	0.0491826	0.0205287	0	1		3	793	28755	1	0.0370491	1
2016	5	78.46	0.1573	0.3616	2.30259	2.63906	0.188413	0.525436	0	1	3	0	0	0	0	0	0	0	0	0	0	0	0	0	0	0	487	0.744981	0.0193355	0	1		4	598	28560	1	0.0320963	1
2017	6	81	0.1573	0.3368	2.30259	2.70805	0.089715	0.479998	0	1	3	0	0	0	0	0	0	0	0	0	0	0	0	0	0	0	487	0.31697	0.0180305	0	1		4	408	28370	1	0.0273234	1
2018	5	79.2	0.1573	0.3312	2.30259	2.77259	0.061058	0.413916	0	1	3	0	0	0	0	0	0	0	0	0	0	0	0	0	0	0	487	0.356537	0.0192901	0	1		3	590	28552	1	0.0319688	1
2009	3	69.6	0.3542	0.1563	2.30259	1.94591	0.565628	0.060506	0	1	1	1	0	1	0	0	0	0	0	0	0	0	0	0	0	0	488	0.457186	0.0650783	1	1	1	6	28983	22204	1	5.401e-07	1
2010	3	69.89	0.3542	0.2196	2.30259	2.07944	0.542444	0.036996	0	1	1	1	0	0	1	0	0	0	0	0	0	0	0	0	0	0	488	0.357393	0.0653303	1	1	1	5	28994	22280	1	4.429e-06	1
2011	4	70.62	0.3542	0.1528	2.30259	2.19722	0.535959	0.087068	0.003525	0	1	1	0	0	0	1	0	0	0	0	0	0	0	0	0	0	488	0.863786	0.0589587	1	1	1	5	28802	19777	1	1.799e-06	1
2012	3	69.25	0.3542	0.1724	2.30259	2.30259	0.575082	0.084168	0.017574	0	1	1	1	0	0	0	1	0	0	0	0	0	0	0	0	0	488	0.473141	0.0622187	1	1	1	5	28900	21191	1	1.613e-06	1
2013	4	72.7	0.3376	0.1732	2.30259	2.3979	0.541461	0.066155	0.020953	0	1	1	1	0	0	0	0	1	0	0	0	0	0	0	0	0	488	0.938336	0.0614633	1	1	1	6	28878	20848	1	2.095e-07	1
2014	4	71.62	0.3376	0.1657	2.30259	2.48491	0.582913	0.087486	0.021981	0	1	1	1	0	0	0	0	0	1	0	0	0	0	0	0	0	488	0.295795	0.0624737	1	1	1	4	28908	21295	1	2.894e-06	1
2015	4	71.44	0.3424	0.1806	2.30259	2.56495	0.380993	0.101367	0.036789	0	1	1	1	0	0	0	0	0	0	1	0	0	0	0	0	0	488	0.22237	0.0459114	1	1	1	4	28385	12967	1	1.318e-06	1
2016	4	73.29	0.4055	0.2244	2.30259	2.63906	0.222927	0.199372	0.032321	0	1	1	1	0	0	0	0	0	0	0	1	0	0	0	0	0	488	0.804927	0.0300005	1	1	1	3	28039	3855	1	1.1e-08	1
2017	5	75.84	0.343	0.3915	2.30259	2.70805	0.321558	0.224266	0.008649	1	1	1	1	0	0	0	0	0	0	0	0	1	0	0	0	0	488	0.215951	0.0346736	1	1	1	4	28112	6224	1	2.002e-06	1
2018	6	81.99	0.343	0.3788	2.19722	2.77259	0.411027	0.129576	0.005179	1	1	1	1	0	0	0	0	0	0	0	0	0	1	0	0	0	488	0.532934	0.0444922	1	1	1	4	28357	12140	1	1.288e-06	1
2019	6	81.33	0.343	0.3784	2.30259	2.83321	0.543869	0.089222	0.004238	0	1	1	1	0	0	0	0	0	0	0	0	0	0	1	0	0	488	0.376055	0.058651	1	1	1	3	28788	19640	1	2.603e-07	1
2020	6	80.73	0.3391	0.3443	2.30259	2.89037	0.601314	0.145364	0.003412	0	1	1	1	0	0	0	0	0	0	0	0	0	0	0	1	0	488	0.577623	0.0576761	1	1	1	4	28759	19233	1	1.396e-06	1
2021	6	81.39	0.3326	0.3356	2.30259	2.94444	0.573406	0.077937	0.004451	0	1	1	1	0	0	0	0	0	0	0	0	0	0	0	0	1	488	0.189623	0.0619908	1	1	1	5	28897	21100	1	2.517e-07	1
2022	4	71.561	0.3326	0.3528	2.30259	2.99573	0.567048	0.058048	0	0	1	1	1	0	0	0	0	0	0	0	0	0	0	0	0	0	488	0.701707	0.0633788	1	1	1	5	28929	21613	1	7.781e-07	1
2009	4	71.9	0.2336	0.3587	1.94591	1.94591	0.050991	0.410002	0.057659	0	1	0	0	0	0	0	0	0	0	0	0	0	0	0	0	0	492	0.598548	0.0173599	0	1		4	323	28285	1	0.0243605	1
2010	3	69.16	0.2229	0.3466	1.94591	2.07944	0.050991	0.357121	0.05594	0	1	0	0	0	0	0	0	0	0	0	0	0	0	0	0	0	492	0.377504	0.0189567	0	1		5	543	28505	1	0.0309077	1
2011	4	70.53	0.2251	0.3707	1.94591	2.19722	0.050991	0.329917	0.042666	0	1	0	0	0	0	0	0	0	0	0	0	0	0	0	0	0	492	0.673076	0.0197293	0	1		4	662	28624	1	0.033587	1
2012	4	71.9	0.2266	0.3322	1.94591	2.30259	0.050991	0.298139	0.048195	0	1	0	0	0	0	0	0	0	0	0	0	0	0	0	0	0	492	0.93705	0.0206131	0	1		4	810	28772	1	0.0375309	1
2013	4	74.95	0.2254	0.3242	1.94591	2.3979	0.050991	0.281323	0.044161	0	1	0	0	0	0	0	0	0	0	0	0	0	0	0	0	0	492	0.545272	0.0210933	0	1		4	894	28856	1	0.0396603	1
2014	5	76.31	0.2254	0.2789	1.94591	2.48491	0.050991	0.254653	0.023092	0	1	0	0	0	0	0	0	0	0	0	0	0	0	0	0	0	492	0.925374	0.0218783	0	1		7	1052	29014	1	0.0441078	1
2015	4	72.05	0.2255	0.2872	1.94591	2.56495	0.050991	0.390673	0.028043	0	1	0	0	0	0	0	0	0	0	0	0	0	0	0	0	0	492	0.901247	0.0172716	0	1		4	310	28272	1	0.0239766	1
2016	3	67.68	0.2255	0.2769	1.94591	2.63906	0.050991	0.287096	0.025002	0	1	0	0	0	0	0	0	0	0	0	0	0	0	0	0	0	492	0.691768	0.0205058	0	1		5	787	28749	1	0.0368293	1
2017	3	68.83	0.2257	0.2852	1.94591	2.70805	0.062305	0.313803	0.023364	1	1	0	0	0	0	0	0	0	0	0	0	0	0	0	0	0	492	0.994643	0.0198403	0	1		6	683	28645	1	0.0340731	1
2009	4	71.27	0.5295	0.213	2.48491	1.79176	0.391981	0.573807	0.014106	1	1	0	0	0	0	0	0	0	0	0	0	0	0	0	0	0	495	0.084036	0.0207342	0	1		5	832	28794	1	0.0380028	1
2010	4	73.49	0.5295	0.2307	2.30259	1.94591	0.333623	0.619313	0.014144	1	1	0	0	0	0	0	0	0	0	0	0	0	0	0	0	0	495	0.807236	0.0166129	0	1		3	220	28182	1	0.0212886	1
2011	4	72.78	0.5307	0.165	2.30259	2.07944	0.259739	0.531097	0.0117	1	1	0	0	0	0	0	0	0	0	0	0	0	0	0	0	0	495	0.745112	0.0171334	0	1		4	295	28257	1	0.0235334	1
2012	4	75	0.531	0.1429	2.30259	2.19722	0.28729	0.529342	0.010377	1	1	0	0	0	0	0	0	0	0	0	0	0	0	0	0	0	495	0.261405	0.0177156	0	1		4	365	28327	1	0.025604	1
2013	6	82.37	0.531	0.165	2.56495	2.30259	0.258106	0.426973	0.009556	1	1	0	0	0	0	0	0	0	0	0	0	0	0	0	0	0	495	0.913055	0.0217196	0	1		3	1021	28983	1	0.0433587	1
2009	2	62.1	0.274	0.3246	2.19722	1.79176	0.243415	0.549875	0.016918	1	1	0	0	0	0	0	0	0	0	0	0	0	0	0	0	0	498	0.921808	0.0190018	0	1		3	548	28510	1	0.0310616	1
2010	1	56.01	0.274	0.2865	2.07944	1.94591	0.191844	0.415254	0.004181	0	1	0	0	0	0	0	0	0	0	0	0	0	0	0	0	0	498	0.161094	0.0212064	0	1		3	915	28877	1	0.0402431	1
2014	5	75.98	0.2188	0.1847	2.30259	2.3979	0.487681	0.108859	0.040024	1	1	0	0	0	0	0	0	0	0	0	0	0	0	0	0	0	499	0.590797	0.0571709	0	1		4	18995	29432	1	0.0499964	1
2013	4	73.01	0.4138	0.2512	2.30259	2.30259	0.235945	0.294624	0.077334	0	1	0	0	0	0	0	0	0	0	0	0	0	0	0	0	0	503	0.128708	0.0264608	0	1		3	2442	29255	1	0.049998	1
2009	5	76.42	0.56	0.1177	2.07944	1.60944	0.128015	0.383819	0.031471	1	1	0	0	0	0	0	0	0	0	0	0	0	0	0	0	0	510	0.0632264	0.0172236	0	1		4	304	28266	1	0.0238646	1
2010	3	66.39	0.263	0.2086	2.30259	1.79176	0.182033	0.42386	0.030381	0	1	0	0	0	0	0	0	0	0	0	0	0	0	0	0	0	512	0.289593	0.022183	0	1		4	1132	29094	1	0.0465845	1
2016	3	67.7	0.123	0.3856	2.30259	2.48491	0.138146	0.427104	0.024121	0	1	0	0	0	0	0	0	0	0	0	0	0	0	0	0	0	512	0.795146	0.0219812	0	1		5	1084	29046	1	0.044973	1
2018	3	67.85	0.2441	0.3048	2.30259	2.63906	0.131286	0.356298	0.018462	0	1	0	0	0	0	0	0	0	0	0	0	0	0	0	0	0	512	0.233028	0.0224315	0	1		5	1195	29157	1	0.0492731	1
2009	6	82.75	0.2883	0.3504	2.30259	1.60944	0.154033	0.622248	0.101548	0	1	0	0	0	0	0	0	0	0	0	0	0	0	0	0	0	517	0.132946	0.0152876	0	1		4	87	28049	1	0.0153963	1
2010	5	75.07	0.272	0.3795	2.30259	1.79176	0.201879	0.616636	0.077736	1	1	0	0	0	0	0	0	0	0	0	0	0	0	0	0	0	517	0.913195	0.0165574	0	1		5	213	28175	1	0.0211117	1
2011	6	80.11	0.1348	0.4563	2.30259	1.94591	0.116626	0.522869	0.082637	1	1	0	0	0	0	0	0	0	0	0	0	0	0	0	0	0	517	0.222206	0.0186706	0	1		6	505	28467	1	0.0297536	1
2012	5	76.73	0.1334	0.4135	2.19722	2.07944	0.102402	0.609038	0.097123	1	1	0	0	0	0	0	0	0	0	0	0	0	0	0	0	0	517	0.74299	0.0151502	0	1		5	71	28033	1	0.0144689	1
2013	5	77.38	0.1151	0.3346	2.30259	2.19722	0.091072	0.547766	0.089962	1	1	0	0	0	0	0	0	0	0	0	0	0	0	0	0	0	517	0.891255	0.0170285	0	1		4	274	28236	1	0.0231499	1
2014	5	79.04	0.1152	0.2631	2.30259	2.30259	0.158224	0.556103	0.10736	1	1	0	0	0	0	0	0	0	0	0	0	0	0	0	0	0	517	0.231634	0.0182591	0	1		5	440	28402	1	0.028223	1
2015	5	76.82	0.1161	0.2387	2.19722	2.3979	0.156541	0.457771	0.112171	1	1	0	0	0	0	0	0	0	0	0	0	0	0	0	0	0	517	0.0861621	0.0207303	0	1	1	3	831	28793	1	0.0380013	1
2016	4	73.59	0.1142	0.2236	2.30259	2.48491	0.196583	0.456689	0.10425	1	1	0	0	0	0	0	0	0	0	0	0	0	0	0	0	0	517	0.940651	0.0225452	0	1		4	1217	29179	1	0.0499148	1
2018	6	82.19	0.1195	0.2351	2.30259	2.63906	0.130524	0.405779	0.110609	1	1	0	0	0	0	0	0	0	0	0	0	0	0	0	0	0	517	0.0525581	0.0221168	0	1		5	1113	29075	1	0.0459978	1
2020	5	76.63	0.2041	0.2632	2.3979	2.77259	0.469193	0.128545	0.061796	0	1	0	0	0	0	0	0	0	0	0	0	0	0	0	0	0	519	0.87991	0.0550215	0	1	1	3	17934	29425	1	0.0499971	1
2011	4	70.3	0.3699	0.2812	2.07944	1.94591	0.19696	0.411371	0.025421	1	1	0	0	0	0	0	0	0	0	0	0	0	0	0	0	0	531	0.668524	0.0202585	0	1		3	754	28716	1	0.0362104	1
2012	4	74.83	0.3699	0.2356	2.07944	2.07944	0.168997	0.38106	0.026021	1	1	0	0	0	0	0	0	0	0	0	0	0	0	0	0	0	531	0.936192	0.0202583	0	1		2	753	28715	1	0.0361972	1
2013	6	80.34	0.3674	0.1777	2.07944	2.19722	0.129936	0.232421	0.033654	1	1	0	0	0	0	0	0	0	0	0	0	0	0	0	0	0	531	0.801395	0.0244262	0	1	1	5	1768	29216	1	0.0499966	1
2014	6	81.8	0.3482	0.1307	2.07944	2.30259	0.131129	0.353376	0.035186	1	1	0	0	0	0	0	0	0	0	0	0	0	0	0	0	0	531	0.35719	0.0199478	0	1		3	696	28658	1	0.0343278	1
2018	3	69.89	0.4875	0.142	2.30259	2.63906	0.27151	0.512049	0.009843	0	1	0	0	0	0	0	0	0	0	0	0	0	0	0	0	0	547	0.0977657	0.0178429	0	1		4	379	28341	1	0.0259623	1
2019	3	67.09	0.4677	0.1001	2.30259	2.70805	0.285491	0.51375	0.010976	0	1	0	0	0	0	0	0	0	0	0	0	0	0	0	0	0	547	0.395208	0.0182366	0	1		5	433	28395	1	0.0279165	1
2020	3	67.54	0.4577	0.0708	2.30259	2.77259	0.286049	0.438548	0.01022	0	1	0	0	0	0	0	0	0	0	0	0	0	0	0	0	0	547	0.319753	0.0207498	0	1		4	838	28800	1	0.0381757	1
2009	4	72.2	0.7175	0.0823	2.48491	1.60944	0.329781	0.313069	0.026396	1	2	0	0	0	0	0	0	0	0	0	0	0	0	0	0	0	548	0.608265	0.0263399	0	1		6	2397	29252	1	0.0499999	1
2010	2	63.34	0.6797	0.0891	2.30259	1.79176	0.291447	0.283373	0.02661	1	2	0	0	0	0	0	0	0	0	0	0	0	0	0	0	0	548	0.476462	0.0252239	0	1		2	2027	29235	1	0.0499954	1
2009	4	70.62	0.3	0.2878	2.30259	1.60944	0.076737	0.325039	0.049328	0	1	0	0	0	0	0	0	0	0	0	0	0	0	0	0	0	556	0.485314	0.0224629	0	1		5	1203	29165	1	0.0495334	1
2011	5	77.95	0.2247	0.2876	2.56495	1.94591	0.116143	0.424652	0.019079	1	1	0	0	0	0	0	0	0	0	0	0	0	0	0	0	0	558	0.747899	0.0221945	0	1		3	1133	29095	1	0.0466985	1
2009	4	74.33	0.5027	0.1274	2.30259	1.60944	0.110367	0.483499	0	0	1	0	0	0	0	0	0	0	0	0	0	0	0	0	0	0	559	0.252509	0.0156561	0	1		4	127	28089	1	0.0176066	1
2012	3	67.18	0.5027	0.1028	2.30259	2.07944	0.076562	0.473977	0.026659	0	1	0	0	0	0	0	0	0	0	0	0	0	0	0	0	0	559	0.827118	0.0147046	0	1		3	32	27994	1	0.00921242	1
2017	4	71.6	0.5027	0.0659	2.30259	2.56495	0.233449	0.356372	0.03702	0	1	0	0	0	0	0	0	0	0	0	0	0	0	0	0	0	559	0.883828	0.0217968	0	1		4	1040	29002	1	0.0438382	1
2018	3	69.69	0.5027	0.0631	2.30259	2.63906	0.245668	0.349911	0.043902	0	1	0	0	0	0	0	0	0	0	0	0	0	0	0	0	0	559	0.195139	0.0223208	0	1		5	1174	29136	1	0.0486902	1
2021	3	68.99	0.5027	0.0592	2.30259	2.83321	0.199665	0.280954	0.040891	0	1	0	0	0	0	0	0	0	0	0	0	0	0	0	0	0	559	0.991656	0.023226	0	1		3	1420	29194	1	0.0499951	1
2020	4	72.94	0.4824	0.2396	2.19722	2.77259	0.091162	0.236266	0.015027	1	3	0	0	0	0	0	0	0	0	0	0	0	0	0	0	0	561	0.820827	0.0214801	0	1		4	967	28929	1	0.0418987	1
2021	5	75.14	0.4824	0.2299	2.30259	2.83321	0.075567	0.32027	0.019541	1	3	0	0	0	0	0	0	0	0	0	0	0	0	0	0	0	561	0.329381	0.0186771	0	1		5	507	28469	1	0.0297774	1
2022	4	70.137	0.4824	0.2482	2.30259	2.89037	0.064856	0.328508	0.020092	1	3	0	0	0	0	0	0	0	0	0	0	0	0	0	0	0	561	0.0112802	0.0181	0	1		4	418	28380	1	0.0276933	1
2010	4	71.56	0.4902	0.2693	2.07944	1.79176	0.380453	0.548209	0	1	2	0	0	0	0	0	0	0	0	0	0	0	0	0	0	0	570	0.229829	0.0195204	0	1		5	626	28588	1	0.0325285	1
2009	5	79.39	0.1645	0.364	2.30259	1.38629	0.350721	0.276339	0.043821	1	1	0	0	0	0	0	0	0	0	0	0	0	0	0	0	0	575	0.9784	0.0398078	0	1		3	9238	29388	1	0.0499991	1
2009	4	71.83	0.5832	0.1081	2.30259	1.38629	0.572254	0.139667	0.014105	0	2	1	0	1	0	0	0	0	0	0	0	0	0	0	0	0	577	0.0210363	0.0518054	1	1	1	4	28579	16283	1	4.144e-07	1
2010	3	69.53	0.5832	0.0723	2.30259	1.60944	0.580354	0.134301	0.016874	0	2	1	0	0	1	0	0	0	0	0	0	0	0	0	0	0	577	0.0798284	0.0520264	1	1	1	3	28587	16403	1	6.136e-07	1
2011	4	71.25	0.517	0.1549	2.30259	1.79176	0.593942	0.06218	0.022219	0	2	1	0	0	0	1	0	0	0	0	0	0	0	0	0	0	577	0.641068	0.0618157	1	1	1	3	28889	21015	1	3.63e-06	1
2012	4	73.73	0.4676	0.0838	2.19722	1.94591	0.702003	0.050791	0.010077	0	2	1	1	0	0	0	1	0	0	0	0	0	0	0	0	0	577	0.799509	0.071936	1	1	1	4	29162	24334	1	2.348e-06	1
2013	4	70.69	0.4676	0.0598	2.19722	2.07944	0.691014	0.034474	0.011188	0	2	1	1	0	0	0	0	1	0	0	0	0	0	0	0	0	577	0.114043	0.0720819	1	1	1	4	29167	24372	1	1.347e-06	1
2014	4	70.04	0.4676	0.0422	2.30259	2.19722	0.796821	0.016895	0.008586	0	2	1	1	0	0	0	0	0	1	0	0	0	0	0	0	0	577	0.648955	0.0872279	1	1	1	4	29375	26869	1	1.067e-05	1
2015	4	70.25	0.4019	0.2452	2.30259	2.30259	0.596999	0.253736	0.007325	0	2	1	1	0	0	0	0	0	0	1	0	0	0	0	0	0	577	0.100373	0.0474175	1	1	1	4	28424	13841	1	2.21e-06	1
2016	4	71.82	0.2951	0.3345	2.30259	2.3979	0.501184	0.055244	0.00951	0	2	1	1	0	0	0	0	0	0	0	1	0	0	0	0	0	577	0.366619	0.0614848	1	1	1	4	28879	20859	1	2.492e-06	1
2017	5	78.14	0.2951	0.3295	2.30259	2.48491	0.554595	0.033998	0.008919	0	2	1	1	0	0	0	0	0	0	0	0	1	0	0	0	0	577	0.495325	0.0680946	1	1	1	4	29074	23211	1	1.849e-07	1
2018	5	76.87	0.2951	0.3316	2.30259	2.56495	0.632338	0.044002	0.008024	0	2	1	1	0	0	0	0	0	0	0	0	0	1	0	0	0	577	0.847601	0.0741209	1	1	1	4	29209	24841	1	1.497e-06	1
2019	5	77.07	0.2993	0.2814	2.30259	2.63906	0.659071	0.037087	0.013662	0	2	1	1	0	0	0	0	0	0	0	0	0	0	1	0	0	577	0.67398	0.0768915	1	1	1	1	29266	25445	1	4.962e-07	1
2020	5	75.61	0.2859	0.1997	2.19722	2.70805	0.512295	0.04492	0.013243	0	2	1	1	0	0	0	0	0	0	0	0	0	0	0	1	0	577	0.717498	0.0602796	1	1	1	4	28839	20353	1	4.489e-07	1
2021	4	72.23	0.2859	0.1572	2.30259	2.77259	0.542776	0.043808	0.015332	0	2	1	1	0	0	0	0	0	0	0	0	0	0	0	0	1	577	0.405765	0.0643566	1	1	1	5	28956	21962	1	1.478e-07	1
2022	3	68.56	0.2859	0.1664	2.19722	2.83321	0.527288	0.039731	0.016792	0	2	1	1	0	0	0	0	0	0	0	0	0	0	0	0	0	577	0.504349	0.0614495	1	1	1	4	28877	20843	1	1.298e-06	1
2009	3	68.56	0.49	0.1664	2.30259	1.38629	0.53441	0.07932	0.033378	1	1	1	0	1	0	0	0	0	0	0	0	0	0	0	0	0	578	0.899869	0.0576704	1	1	1	4	28758	19228	1	1.457e-07	1
2010	3	69.46	0.1547	0.1819	2.30259	1.60944	0.58747	0.081845	0.031838	1	1	1	0	0	1	0	0	0	0	0	0	0	0	0	0	0	578	0.409033	0.0743623	1	1	1	6	29213	24906	1	6.963e-07	1
2011	4	72.57	0.1265	0.2453	2.30259	1.79176	0.458387	0.192091	0.027548	1	1	1	0	0	0	1	0	0	0	0	0	0	0	0	0	0	578	0.181304	0.0526484	1	1	1	4	28607	16738	1	4.601e-08	1
2012	5	76.17	0.1265	0.2493	2.48491	1.94591	0.456921	0.164457	0.022737	1	1	1	1	0	0	0	1	0	0	0	0	0	0	0	0	0	578	0.744813	0.057335	1	1	1	3	28749	19071	1	4.498e-07	1
2013	5	78.78	0.1232	0.1712	2.48491	2.07944	0.535541	0.14288	0.020456	0	1	1	1	0	0	0	0	1	0	0	0	0	0	0	0	0	578	0.789243	0.0653701	1	1	1	5	28996	22288	1	2.149e-06	1
2014	5	77.58	0.1228	0.1531	2.30259	2.19722	0.534978	0.075889	0.025267	0	1	1	1	0	0	0	0	0	1	0	0	0	0	0	0	0	578	0.552598	0.0687437	1	1	1	5	29090	23411	1	3.616e-06	1
2015	5	77.86	0.1116	0.2046	2.30259	2.30259	0.436793	0.056925	0.023107	0	1	1	1	0	0	0	0	0	0	1	0	0	0	0	0	0	578	0.866855	0.0622946	1	1	1	4	28902	21213	1	1.862e-06	1
2016	5	76.5	0.1116	0.2183	2.30259	2.3979	0.466098	0.03947	0.022315	0	1	1	1	0	0	0	0	0	0	0	1	0	0	0	0	0	578	0.878927	0.0664139	1	1	1	5	29031	22665	1	2.411e-07	1
2017	5	78.35	0.1004	0.2288	2.30259	2.48491	0.447673	0.037966	0.022699	0	1	1	1	0	0	0	0	0	0	0	0	1	0	0	0	0	578	0.381235	0.065082	1	1	1	3	28984	22205	1	6.529e-06	1
2018	6	81.15	0.1004	0.2595	2.30259	2.56495	0.478686	0.056148	0.02366	0	1	1	1	0	0	0	0	0	0	0	0	0	1	0	0	0	578	0.741336	0.0657682	1	1	1	5	29008	22422	1	2.509e-06	1
2019	5	79.99	0.1016	0.2883	2.30259	2.63906	0.515216	0.060232	0.026143	0	1	1	1	0	0	0	0	0	0	0	0	0	0	1	0	0	578	0.023464	0.0684772	1	1	1	3	29082	23340	1	2.36e-07	1
2020	5	79.14	0.1016	0.2494	2.30259	2.70805	0.55747	0.06793	0.027319	0	1	1	1	0	0	0	0	0	0	0	0	0	0	0	1	0	578	0.676696	0.071126	1	1	1	5	29140	24110	1	5.157e-06	1
2021	6	80.35	0.1016	0.219	2.30259	2.77259	0.593458	0.058265	0.02722	0	1	1	1	0	0	0	0	0	0	0	0	0	0	0	0	1	578	0.786151	0.0753929	1	1	1	3	29237	25138	1	1.026e-06	1
2022	4	74.598	0.0728	0.1737	2.30259	2.83321	0.613072	0.052182	0.028552	0	1	1	1	0	0	0	0	0	0	0	0	0	0	0	0	0	578	0.638545	0.0789463	1	1	1	4	29299	25811	1	2.532e-06	1
2015	4	71.22	0.2074	0.3752	2.19722	2.30259	0.100113	0.496969	0.008165	0	1	0	0	0	0	0	0	0	0	0	0	0	0	0	0	0	579	0.251754	0.0171875	0	1		3	299	28261	1	0.0238306	1
2017	3	68.89	0.2664	0.3014	2.30259	2.48491	0.201666	0.382461	0.007725	0	1	0	0	0	0	0	0	0	0	0	0	0	0	0	0	0	579	0.531951	0.023607	0	1		3	1542	29202	1	0.0499995	1
2017	4	74.09	0.3091	0.1763	2.30259	2.48491	0.304874	0.058883	0.040466	0	2	0	0	0	0	0	0	0	0	0	0	0	0	0	0	0	588	0.896753	0.0454084	0	1		2	12681	29407	1	0.0499993	1
2012	3	69.7	0.2354	0.1517	2.19722	1.94591	0.050991	0.463334	0.045259	0	1	0	0	0	0	0	0	0	0	0	0	0	0	0	0	0	597	0.679691	0.0167315	0	1		2	235	28197	1	0.0216271	1
2016	4	71.3	0.3832	0.2898	2.07944	2.3979	0.215407	0.518991	0.010928	0	1	0	0	0	0	0	0	0	0	0	0	0	0	0	0	0	599	0.493644	0.0167144	0	1		4	231	28193	1	0.0215232	1
2018	5	76	0.3832	0.2516	2.07944	2.56495	0.18881	0.413061	0.004713	0	1	0	0	0	0	0	0	0	0	0	0	0	0	0	0	0	599	0.995754	0.0190318	0	1		4	554	28516	1	0.0311441	1
2019	4	73.41	0.3832	0.2404	2.07944	2.63906	0.174232	0.466077	0.004282	0	1	0	0	0	0	0	0	0	0	0	0	0	0	0	0	0	599	0.54993	0.0169317	0	1		4	259	28221	1	0.0224295	1
2020	5	75.29	0.3832	0.2458	2.07944	2.70805	0.175823	0.46486	0.004551	0	1	0	0	0	0	0	0	0	0	0	0	0	0	0	0	0	599	0.946596	0.0169425	0	1		4	264	28226	1	0.0227901	1
2021	4	74.21	0.3834	0.2389	2.07944	2.77259	0.198028	0.34102	0.003794	0	1	0	0	0	0	0	0	0	0	0	0	0	0	0	0	0	599	0.163934	0.0215103	0	1		6	973	28935	1	0.042179	1
2022	4	70.829	0.3834	0.2433	2.07944	2.83321	0.177319	0.385882	0.001049	0	1	0	0	0	0	0	0	0	0	0	0	0	0	0	0	0	599	0.732908	0.0192809	0	1		6	586	28548	1	0.0319454	1
2009	4	72.63	0.5726	0.1816	1.79176	1.38629	0.303697	0.346252	0.068254	0	1	0	0	0	0	0	0	0	0	0	0	0	0	0	0	0	600	0.883471	0.0219773	0	1		6	1081	29043	1	0.0449483	1
2010	4	74.03	0.5179	0.2061	1.79176	1.60944	0.25127	0.383669	0.058239	0	1	0	0	0	0	0	0	0	0	0	0	0	0	0	0	0	600	0.135276	0.0195628	0	1		4	632	28594	1	0.0327298	1
2009	5	75.28	0.5023	0.1845	2.30259	1.38629	0.244996	0.489561	0.03731	0	1	0	0	0	0	0	0	0	0	0	0	0	0	0	0	0	601	0.141079	0.0191425	0	1		4	571	28533	1	0.0315201	1
2012	5	75.17	0.477	0.2006	2.19722	1.94591	0.255358	0.49834	0.038608	0	1	0	0	0	0	0	0	0	0	0	0	0	0	0	0	0	601	0.36247	0.0182595	0	1		5	441	28403	1	0.0282932	1
2015	4	73.1	0.477	0.1588	2.30259	2.30259	0.381416	0.323461	0.043281	0	1	0	0	0	0	0	0	0	0	0	0	0	0	0	0	0	601	0.434383	0.0295779	0	1		3	3666	29304	1	0.0499998	1
2018	4	74.58	0.5252	0.1092	2.30259	2.56495	0.292452	0.31503	0.033733	0	1	0	0	0	0	0	0	0	0	0	0	0	0	0	0	0	601	0.968107	0.0251733	0	1		4	2013	29233	1	0.0499959	1
2020	4	72.85	0.5296	0.0754	2.30259	2.70805	0.303278	0.419224	0.04615	0	1	0	0	0	0	0	0	0	0	0	0	0	0	0	0	0	601	0.562758	0.0211143	0	1		4	898	28860	1	0.0396912	1
2010	3	69.75	0.63	0.2111	2.07944	1.60944	0.153494	0.459338	0.04727	0	1	0	0	0	0	0	0	0	0	0	0	0	0	0	0	0	602	0.654229	0.0151449	0	1		4	69	28031	1	0.0140686	1
2011	5	78.48	0.63	0.2278	1.94591	1.79176	0.135856	0.336261	0.041068	0	1	0	0	0	0	0	0	0	0	0	0	0	0	0	0	0	602	0.139862	0.0173748	0	1		4	324	28286	1	0.0243538	1
2013	6	81.76	0.63	0.1864	1.94591	2.07944	0.221789	0.167993	0.039783	0	1	0	0	0	0	0	0	0	0	0	0	0	0	0	0	0	602	0.58044	0.0256326	0	1		6	2169	29242	1	0.0499973	1
2014	6	82.08	0.63	0.1505	1.94591	2.19722	0.226189	0.279986	0.038484	0	1	0	0	0	0	0	0	0	0	0	0	0	0	0	0	0	602	0.989633	0.0211092	0	1		4	896	28858	1	0.0396807	1
2015	5	75.77	0.5477	0.2865	1.94591	2.30259	0.115754	0.372894	0.018228	0	1	0	0	0	0	0	0	0	0	0	0	0	0	0	0	0	602	0.149804	0.0162552	0	1		4	182	28144	1	0.0195968	1
2016	6	80.17	0.5477	0.2787	2.07944	2.3979	0.153444	0.433377	0.025591	0	1	0	0	0	0	0	0	0	0	0	0	0	0	0	0	0	602	0.650751	0.0159746	0	1		4	158	28120	1	0.019073	1
2019	6	80.58	0.5462	0.269	2.07944	2.63906	0.145365	0.335684	0.051122	0	1	0	0	0	0	0	0	0	0	0	0	0	0	0	0	0	602	0.366218	0.0183967	0	1		1	458	28420	1	0.0288213	1
2020	6	83.64	0.5454	0.2829	2.07944	2.70805	0.13502	0.223867	0.061144	0	1	0	0	0	0	0	0	0	0	0	0	0	0	0	0	0	602	0.860177	0.0218811	0	1		3	1056	29018	1	0.0442896	1
2009	5	77.57	0.42005	0.325474	2.30259	1.38629	0.198297	0.47129	0.007276	0	1	0	0	0	0	0	0	0	0	0	0	0	0	0	0	0	603	0.105944	0.0196601	0	1		7	655	28617	1	0.0333793	1
2009	4	74.39	0.3681	0.4398	2.30259	1.38629	0.208484	0.432443	0.024559	0	1	0	0	0	0	0	0	0	0	0	0	0	0	0	0	0	607	0.877626	0.0222137	0	1		4	1140	29102	1	0.0472073	1
2015	5	79.33	0.3297	0.4106	2.30259	2.30259	0.192609	0.416386	0.021608	0	1	0	0	0	0	0	0	0	0	0	0	0	0	0	0	0	607	0.532434	0.0215775	0	1		6	984	28946	1	0.0425573	1
2016	5	76.74	0.3297	0.3946	2.19722	2.3979	0.192324	0.39114	0.027072	0	1	0	0	0	0	0	0	0	0	0	0	0	0	0	0	0	607	0.921108	0.0216939	0	1		4	1014	28976	1	0.0430962	1
2011	4	73.18	0.3017	0.231	2.07944	1.79176	0.060335	0.357318	0.02642	0	1	0	0	0	0	0	0	0	0	0	0	0	0	0	0	0	610	0.125504	0.0191589	0	1		5	573	28535	1	0.0316172	1
2010	4	72.55	0.2595	0.4031	2.07944	1.60944	0.224192	0.46549	0.013104	1	1	0	0	0	0	0	0	0	0	0	0	0	0	0	0	0	617	0.710433	0.0211899	0	1	1	4	911	28873	1	0.0401782	1
2009	4	72.85	0.631	0.0255	2.07944	1.38629	0.331411	0.39472	0.066124	1	2	0	0	0	0	0	0	0	0	0	0	0	0	0	0	0	620	0.147387	0.0217754	0	1		3	1033	28995	1	0.0435885	1
2016	3	69.73	0.4951	0.1321	2.07944	2.3979	0.266338	0.355809	0.040719	1	2	0	0	0	0	0	0	0	0	0	0	0	0	0	0	0	620	0.182048	0.0218855	0	1		5	1057	29019	1	0.0442911	1
2017	5	76.6	0.1702	0.4707	2.30259	2.48491	0.213806	0.120603	0	1	1	0	0	0	0	0	0	0	0	0	0	0	0	0	0	0	622	0.224233	0.0401565	0	1		4	9426	29390	1	0.0499985	1
2014	4	71.65	0.2344	0.2735	2.07944	2.19722	0.125252	0.235654	0.009231	1	2	0	0	0	0	0	0	0	0	0	0	0	0	0	0	0	625	0.767629	0.0263901	0	1		5	2419	29254	1	0.0499987	1
2009	4	72.02	0.5399	0.1752	1.94591	1.38629	0.127444	0.32373	0.018845	0	1	0	0	0	0	0	0	0	0	0	0	0	0	0	0	0	626	0.922032	0.018923	0	1		5	536	28498	1	0.0306274	1
2009	4	73.27	0.4114	0.3446	2.30259	1.38629	0.104327	0.41811	0	1	1	0	0	0	0	0	0	0	0	0	0	0	0	0	0	0	629	0.0398917	0.0189502	0	1		4	540	28502	1	0.0308426	1
2010	3	69.22	0.3634	0.2932	2.30259	1.60944	0.10967	0.342607	0.030545	1	1	0	0	0	0	0	0	0	0	0	0	0	0	0	0	0	629	0.0201735	0.0219834	0	1		5	1085	29047	1	0.0450176	1
2015	4	71.42	0.6874	0.1996	2.30259	2.30259	0.375347	0.426279	0.040514	0	1	0	0	0	0	0	0	0	0	0	0	0	0	0	0	0	629	0.573384	0.0217127	0	1		3	1018	28980	1	0.0432058	1
2009	4	70.73	0.3773	0.1205	2.30259	1.38629	0.133351	0.36207	0	0	1	0	0	0	0	0	0	0	0	0	0	0	0	0	0	0	630	0.777699	0.0217977	0	1		3	1042	29004	1	0.0439271	1
2010	4	70.63	0.3773	0.075	2.30259	1.60944	0.13695	0.417338	0	1	1	0	0	0	0	0	0	0	0	0	0	0	0	0	0	0	630	0.0331944	0.0196012	0	1		5	641	28603	1	0.0329099	1
2011	3	68.88	0.3773	0.0812	2.30259	1.79176	0.138932	0.311569	0	1	1	0	0	0	0	0	0	0	0	0	0	0	0	0	0	0	630	0.627267	0.0232936	0	1		3	1441	29195	1	0.0499988	1
2012	3	68.06	0.494	0.227	2.19722	1.94591	0.116921	0.404199	0	1	1	0	0	0	0	0	0	0	0	0	0	0	0	0	0	0	630	0.65488	0.0174419	0	1		4	332	28294	1	0.0246412	1
2013	4	72.85	0.494	0.2265	2.30259	2.07944	0.103193	0.434873	0	1	1	0	0	0	0	0	0	0	0	0	0	0	0	0	0	0	630	0.772542	0.0165918	0	1		4	218	28180	1	0.0212635	1
2009	5	79.92	0.4882	0.1286	2.30259	1.38629	0.275933	0.24773	0.001024	0	1	0	0	0	0	0	0	0	0	0	0	0	0	0	0	0	635	0.866796	0.0302943	0	1		5	3986	29311	1	0.0499991	1
2015	4	74.44	0.4267	0.1779	2.56495	2.30259	0.211021	0.419475	0.000154	0	1	0	0	0	0	0	0	0	0	0	0	0	0	0	0	0	635	0.569443	0.0219586	0	1		4	1072	29034	1	0.0445807	1
2016	5	75.8	0.4267	0.1661	2.56495	2.3979	0.222546	0.45141	0.000171	0	1	0	0	0	0	0	0	0	0	0	0	0	0	0	0	0	635	0.243795	0.021	0	1		4	876	28838	1	0.0392736	1
2017	6	80.67	0.4267	0.1677	2.56495	2.48491	0.225301	0.496494	0.000273	0	1	0	0	0	0	0	0	0	0	0	0	0	0	0	0	0	635	0.885953	0.0194226	0	1		4	611	28573	1	0.032205	1
2018	5	79.13	0.4267	0.159	2.56495	2.56495	0.207678	0.490855	0.000344	0	1	0	0	0	0	0	0	0	0	0	0	0	0	0	0	0	635	0.49108	0.0190167	0	1		4	551	28513	1	0.0310847	1
2017	5	78.34	0.5323	0.128	1.79176	2.48491	0.384643	0.379161	0	1	1	0	0	0	0	0	0	0	0	0	0	0	0	0	0	0	636	0.0675765	0.0222867	0	1		5	1160	29122	1	0.0481636	1
2019	5	77.53	0.5323	0.1347	2.07944	2.63906	0.354834	0.400902	0	1	1	0	0	0	0	0	0	0	0	0	0	0	0	0	0	0	636	0.290648	0.022156	0	1		6	1124	29086	1	0.0464577	1
2020	5	77.53	0.5323	0.1297	2.07944	2.70805	0.336602	0.388125	0	1	1	0	0	0	0	0	0	0	0	0	0	0	0	0	0	0	636	0.545988	0.0219616	0	1		4	1073	29035	1	0.0446257	1
2012	4	73.99	0.1606	0.3485	2.30259	1.94591	0.128002	0.290093	0.030672	0	1	0	0	0	0	0	0	0	0	0	0	0	0	0	0	0	637	0.766864	0.0275117	0	1		4	2846	29280	1	0.0499993	1
2011	4	72.58	0.5133	0.2054	2.30259	1.79176	0.194548	0.353833	0.011708	0	3	0	0	0	0	0	0	0	0	0	0	0	0	0	0	0	639	0.334121	0.0217973	0	1		5	1041	29003	1	0.0438795	1
2009	4	71.48	0.298	0.4759	2.30259	1.38629	0.157235	0.42549	0.043838	0	2	0	0	0	0	0	0	0	0	0	0	0	0	0	0	0	643	0.342777	0.0218799	0	1		4	1053	29015	1	0.0441578	1
2010	4	70.31	0.298	0.4713	2.30259	1.60944	0.12869	0.26135	0.025264	0	2	0	0	0	0	0	0	0	0	0	0	0	0	0	0	0	643	0.447256	0.0273844	0	1	1	4	2796	29278	1	0.0499982	1
2021	3	69.75	0.2796	0.2862	2.30259	2.77259	0.225078	0.469492	0.034173	0	2	0	0	0	0	0	0	0	0	0	0	0	0	0	0	0	643	0.488457	0.0204932	0	1		5	786	28748	1	0.0368378	1
2022	4	74.319	0.2786	0.1714	2.30259	2.83321	0.214801	0.446425	0.036175	0	2	0	0	0	0	0	0	0	0	0	0	0	0	0	0	0	643	0.84238	0.0207471	0	1		5	837	28799	1	0.0381668	1
2009	4	70.83	0.1868	0.47	2.30259	1.38629	0.117571	0.622248	0.02281	0	1	0	0	0	0	0	0	0	0	0	0	0	0	0	0	0	644	0.0218553	0.0158145	0	1	1	4	138	28100	1	0.0181708	1
2010	4	72.03	0.1794	0.4273	2.30259	1.60944	0.105059	0.622248	0.035462	0	1	0	0	0	0	0	0	0	0	0	0	0	0	0	0	0	644	0.922341	0.0153416	0	1		5	93	28055	1	0.01578	1
2011	4	71.83	0.1794	0.3753	2.30259	1.79176	0.096101	0.584236	0.041353	0	1	0	0	0	0	0	0	0	0	0	0	0	0	0	0	0	644	0.873035	0.0159202	0	1		6	152	28114	1	0.0189043	1
2012	4	72.5	0.1762	0.3357	2.30259	1.94591	0.055253	0.586904	0.041667	0	1	0	0	0	0	0	0	0	0	0	0	0	0	0	0	0	644	0.366883	0.014787	0	1		5	40	28002	1	0.0110419	1
2013	4	71.91	0.1583	0.2608	2.30259	2.07944	0.050991	0.594744	0.043545	0	1	0	0	0	0	0	0	0	0	0	0	0	0	0	0	0	644	0.149782	0.0144559	0	1		4	12	27974	1	0.00609307	1
2016	4	72.2	0.1485	0.4065	2.19722	2.3979	0.097009	0.435876	0.026659	0	1	0	0	0	0	0	0	0	0	0	0	0	0	0	0	0	644	0.382169	0.0196369	0	1		3	649	28611	1	0.0331532	1
2009	5	75.59	0.2863	0.252	2.19722	1.38629	0.427405	0.138033	0	0	3	1	0	1	0	0	0	0	0	0	0	0	0	0	0	0	649	0.844166	0.0498644	1	1	1	4	28505	15236	1	1.074e-06	1
2010	3	65.04	0.2863	0.2444	1.94591	1.60944	0.603747	0.062879	0	1	3	1	0	0	1	0	0	0	0	0	0	0	0	0	0	0	649	0.938017	0.0661708	1	1	1	5	29018	22577	1	2.216e-08	1
2014	3	66.18	0.2105	0.3162	2.19722	2.19722	0.632279	0.043466	7.9e-05	0	3	1	1	0	0	0	0	0	1	0	0	0	0	0	0	0	649	0.188832	0.0772451	1	1	1	1	29272	25508	1	8.772e-07	1
2015	4	71.52	0.211	0.3158	2.30259	2.30259	0.679151	0.101472	0.000279	0	3	1	1	0	0	0	0	0	0	1	0	0	0	0	0	0	649	0.220608	0.0766371	1	1	1	4	29259	25400	1	2.065e-07	1
2016	5	77.07	0.211	0.3136	2.30259	2.3979	0.710116	0.045635	0.000961	0	3	1	1	0	0	0	0	0	0	0	1	0	0	0	0	0	649	0.654821	0.0868617	1	1	1	6	29371	26824	1	2.475e-06	1
2017	4	71.05	0.211	0.3059	2.30259	2.48491	0.828097	0.069654	0	0	3	1	1	0	0	0	0	0	0	0	0	1	0	0	0	0	649	0.371571	0.0972462	1	1	1	3	29415	27494	1	8.862e-07	1
2018	4	71.15	0.2318	0.3062	2.30259	2.56495	0.902368	0.059417	0.00144	0	3	1	1	0	0	0	0	0	0	0	0	0	1	0	0	0	649	0.99237	0.107167	1	1	1	3	29432	27782	1	3.415e-05	1
2009	5	76.42	0.4186	0.4067	2.30259	1.38629	0.681725	0.17349	0	0	1	1	0	1	0	0	0	0	0	0	0	0	0	0	0	0	652	0.496255	0.0643031	1	1	1	5	28955	21939	1	1.345e-06	1
2010	5	77.78	0.4186	0.4053	2.30259	1.60944	0.712349	0.098344	0.008129	1	1	1	0	0	1	0	0	0	0	0	0	0	0	0	0	0	652	0.341378	0.0747455	1	1	1	3	29223	24986	1	1.372e-06	1
2011	4	71.3	0.422	0.3614	2.30259	1.79176	0.63453	0.198791	0.006954	1	1	1	0	0	0	1	0	0	0	0	0	0	0	0	0	0	652	0.174667	0.0561777	1	1	1	3	28706	18528	1	2.037e-06	1
2012	4	73.46	0.4276	0.3614	2.30259	1.94591	0.581455	0.086965	0.03213	1	1	1	1	0	0	0	1	0	0	0	0	0	0	0	0	0	652	0.839171	0.061968	1	1	1	6	28896	21087	1	3.321e-07	1
2013	4	71.22	0.3877	0.4082	2.30259	2.07944	0.605727	0.050421	0.033027	0	1	1	1	0	0	0	0	1	0	0	0	0	0	0	0	0	652	0.0487291	0.0693133	1	1	1	6	29100	23586	1	5.319e-07	1
2014	4	72.61	0.4575	0.3188	2.30259	2.19722	0.605384	0.260225	0.044264	0	1	1	1	0	0	0	0	0	1	0	0	0	0	0	0	0	652	0.375014	0.0464529	1	1	1	5	28401	13279	1	2.158e-06	1
2015	4	70.97	0.4901	0.2993	2.30259	2.30259	0.551686	0.123197	0.031982	0	1	1	1	0	0	0	0	0	0	1	0	0	0	0	0	0	652	0.490909	0.0526416	1	1	1	4	28606	16737	1	5.342e-06	1
2016	4	72.5	0.4841	0.2877	2.30259	2.3979	0.635792	0.102949	0.019526	0	1	1	1	0	0	0	0	0	0	0	1	0	0	0	0	0	652	0.850842	0.0609273	1	1	1	4	28864	20629	1	4.09e-07	1
2017	5	76.07	0.4831	0.2849	2.30259	2.48491	0.638635	0.034898	0.026607	0	1	1	1	0	0	0	0	0	0	0	0	1	0	0	0	0	652	0.264316	0.0680192	1	1	1	5	29071	23188	1	1.047e-06	1
2018	5	77.89	0.4512	0.3128	2.30259	2.56495	0.563383	0.061924	0.027235	0	1	1	1	0	0	0	0	0	0	0	0	0	1	0	0	0	652	0.377503	0.0596989	1	1	1	4	28824	20105	1	1.038e-06	1
2019	5	79.97	0.4513	0.2755	2.30259	2.63906	0.601858	0.109845	0.025396	0	1	1	1	0	0	0	0	0	0	0	0	0	0	1	0	0	652	0.454815	0.0577645	1	1	1	5	28762	19277	1	3.058e-06	1
2020	6	80.76	0.4001	0.2943	2.30259	2.70805	0.60894	0.097771	0.023703	0	1	1	1	0	0	0	0	0	0	0	0	0	0	0	1	0	652	0.462447	0.0611736	1	1	1	4	28866	20719	1	4.665e-07	1
2021	5	79.01	0.3385	0.2697	2.30259	2.77259	0.634994	0.077779	0.022524	0	1	1	1	0	0	0	0	0	0	0	0	0	0	0	0	1	652	0.366011	0.0675319	1	1	1	4	29060	23059	1	4.089e-06	1
2022	5	77.874	0.2946	0.2725	2.30259	2.83321	0.600521	0.073671	0.02265	0	1	1	1	0	0	0	0	0	0	0	0	0	0	0	0	0	652	0.419537	0.0663476	1	1	1	5	29029	22641	1	3.384e-06	1
2009	4	71.92	0.383	0.3693	2.30259	1.38629	0.541834	0.190534	0	0	3	1	0	1	0	0	0	0	0	0	0	0	0	0	0	0	654	0.0850718	0.0525431	1	1	1	5	28604	16685	1	6.88e-08	1
2010	4	73.93	0.3297	0.2675	2.30259	1.60944	0.367841	0.336243	0.012346	0	3	1	0	0	1	0	0	0	0	0	0	0	0	0	0	0	654	0.974669	0.0326637	1	1	1	5	28078	5159	1	7.351e-07	1
2011	4	72.93	0.3021	0.2145	2.19722	1.79176	0.398183	0.265296	0.015491	0	3	1	0	0	0	1	0	0	0	0	0	0	0	0	0	0	654	0.40661	0.0373444	1	1	1	4	28168	7734	1	5.858e-07	1
2012	5	77.34	0.3021	0.1464	2.19722	1.94591	0.39647	0.230521	0.01667	0	3	1	1	0	0	0	1	0	0	0	0	0	0	0	0	0	654	0.937399	0.0389192	1	1	1	5	28208	8687	1	1.032e-07	1
2013	5	76.3	0.3021	0.1134	2.19722	2.07944	0.4934	0.224718	0.017482	0	3	1	1	0	0	0	0	1	0	0	0	0	0	0	0	0	654	0.808014	0.0445338	1	1	1	4	28359	12160	1	2.874e-08	1
2014	5	76.41	0.3021	0.0647	2.19722	2.19722	0.408358	0.154166	0.020668	0	3	1	1	0	0	0	0	0	1	0	0	0	0	0	0	0	654	0.76716	0.0440038	1	1	1	3	28348	11798	1	1.427e-06	1
2015	4	73.5	0.3021	0.1751	2.19722	2.30259	0.428097	0.20421	0.020988	0	3	1	1	0	0	0	0	0	0	1	0	0	0	0	0	0	654	0.212495	0.0417205	1	1	1	3	28285	10400	1	2.16e-06	1
2016	4	72	0.3021	0.1542	2.07944	2.3979	0.550707	0.139498	0.014666	0	3	1	1	0	0	0	0	0	0	0	1	0	0	0	0	0	654	0.213487	0.0529185	1	1	1	4	28615	16880	1	7.954e-07	1
2017	4	72.25	0.3021	0.1281	2.07944	2.48491	0.55395	0.090118	0.014327	0	3	1	1	0	0	0	0	0	0	0	0	1	0	0	0	0	654	0.533339	0.0572471	1	1	1	4	28746	19031	1	1.054e-06	1
2018	4	74.25	0.3021	0.1166	2.07944	2.56495	0.672298	0.093859	0.010968	0	3	1	1	0	0	0	0	0	0	0	0	0	1	0	0	0	654	0.437926	0.0665394	1	1	1	4	29034	22720	1	6.585e-07	1
2019	5	76.24	0.3021	0.1289	2.19722	2.63906	0.714503	0.077129	0.010134	0	3	1	1	0	0	0	0	0	0	0	0	0	0	1	0	0	654	0.0615391	0.0745077	1	1	1	2	29219	24942	1	9.427e-06	1
2020	5	77.98	0.3021	0.1337	2.30259	2.70805	0.72716	0.054343	0.009697	0	3	1	1	0	0	0	0	0	0	0	0	0	0	0	1	0	654	0.166452	0.0805972	1	1	1	5	29317	26084	1	1.269e-06	1
2021	5	75.16	0.3021	0.1084	2.30259	2.77259	0.738781	0.007227	0.010776	0	3	1	1	0	0	0	0	0	0	0	0	0	0	0	0	1	654	0.648061	0.0877578	1	1	1	4	29378	26895	1	1.191e-05	1
2022	4	71.436	0.3021	0.0765	2.30259	2.83321	0.781316	0.021469	0.006489	0	3	1	1	0	0	0	0	0	0	0	0	0	0	0	0	0	654	0.581073	0.090264	1	1	1	3	29391	27078	1	1.705e-05	1
2009	4	71.88	0.6353	0.1075	2.30259	1.38629	0.848991	0.147347	0	1	1	1	0	1	0	0	0	0	0	0	0	0	0	0	0	0	659	0.692074	0.07246	1	1	1	3	29179	24467	1	1.194e-06	1
2010	3	69.46	0.6353	0.0964	2.30259	1.60944	0.897785	0.083888	0	1	1	1	0	0	1	0	0	0	0	0	0	0	0	0	0	0	659	0.0153705	0.084522	1	1	1	4	29356	26573	1	8.267e-06	1
2011	4	71.13	0.6176	0.1055	2.30259	1.79176	0.926979	0.069582	0	1	1	1	0	0	0	1	0	0	0	0	0	0	0	0	0	0	659	0.292412	0.089953	1	1	1	3	29389	27061	1	1.998e-05	1
2012	3	68.39	0.6176	0.0906	2.30259	1.94591	0.940262	0.075592	0.001686	1	1	1	1	0	0	0	1	0	0	0	0	0	0	0	0	0	659	0.359238	0.0898069	1	1	1	3	29388	27055	1	3.305e-06	1
2013	3	67.31	0.6275	0.0737	2.30259	2.07944	0.944441	0.096111	0.001335	0	1	1	1	0	0	0	0	1	0	0	0	0	0	0	0	0	659	0.0421595	0.0861582	1	1	1	2	29366	26755	1	1.231e-05	1
2014	3	66.57	0.6275	0.1223	2.30259	2.19722	0.952604	0.026431	0.000996	0	1	1	1	0	0	0	0	0	1	0	0	0	0	0	0	0	659	0.865351	0.0969615	1	1	1	3	29412	27481	1	2.842e-05	1
2015	3	66.57	0.5006	0.2538	2.30259	2.30259	0.848495	0.055253	0.00084	0	1	1	1	0	0	0	0	0	0	1	0	0	0	0	0	0	659	0.463557	0.0871357	1	1	1	4	29373	26861	1	1.905e-06	1
2016	3	69.85	0.5006	0.3545	2.30259	2.3979	0.792935	0.122524	0.00185	0	1	1	1	0	0	0	0	0	0	0	1	0	0	0	0	0	659	0.449033	0.0727729	1	1	1	5	29186	24541	1	2.803e-06	1
2017	4	71.23	0.4848	0.2947	2.30259	2.48491	0.799787	0.114316	0.000939	0	1	1	1	0	0	0	0	0	0	0	0	1	0	0	0	0	659	0.378379	0.0744064	1	1	1	4	29215	24915	1	3.461e-06	1
2018	3	65.22	0.4753	0.2563	2.30259	2.56495	0.880301	0.005783	0.000737	0	1	1	1	0	0	0	0	0	0	0	0	0	1	0	0	0	659	0.761757	0.0982759	1	1	1	5	29420	27551	1	3.503e-05	1
2022	4	70.606	0.299	0.181	1.79176	2.83321	0.785756	0.101462	0.001622	0	1	1	1	0	0	0	0	0	0	0	0	0	0	0	0	0	659	0.986099	0.0702905	1	1	1	6	29121	23849	1	1.134e-06	1
2022	4	70.742	0.2972	0.1478	2.07944	2.83321	0.152809	0.5473	0.015896	0	1	0	0	0	0	0	0	0	0	0	0	0	0	0	0	0	662	0.507207	0.0147809	0	1		6	37	27999	1	0.00965171	1
2021	4	73.74	0.2673	0.0786	1.94591	2.77259	0.113641	0.140471	0.061367	0	1	0	0	0	0	0	0	0	0	0	0	0	0	0	0	0	663	0.0302072	0.0273693	0	1		5	2788	29277	1	0.0499983	1
2011	3	69.97	0.5792	0.1306	2.30259	1.60944	0.205792	0.353831	0.015968	0	3	0	0	0	0	0	0	0	0	0	0	0	0	0	0	0	668	0.445282	0.021372	0	1		4	939	28901	1	0.04089	1
2012	4	71.46	0.5792	0.1197	1.79176	1.79176	0.354907	0.346011	0	0	3	0	0	0	0	0	0	0	0	0	0	0	0	0	0	0	668	0.5141	0.0228749	0	1		4	1311	29189	1	0.0499947	1
2009	5	76.97	0.3553	0.1901	2.30259	1.38629	0.087776	0.436273	0.019144	0	1	0	0	0	0	0	0	0	0	0	0	0	0	0	0	0	670	0.475611	0.0183431	0	1		5	450	28412	1	0.0287931	1
2010	3	69.09	0.3553	0.158	2.30259	1.60944	0.09855	0.331728	0.02818	0	1	0	0	0	0	0	0	0	0	0	0	0	0	0	0	0	670	0.447495	0.0219112	0	1		4	1062	29024	1	0.0443522	1
2016	4	74.42	0.2653	0.2818	2.30259	2.30259	0.150889	0.402837	0.020678	0	1	0	0	0	0	0	0	0	0	0	0	0	0	0	0	0	671	0.381738	0.0214232	0	1		3	948	28910	1	0.0411549	1
2012	4	70.43	0.4987	0.2155	1.79176	1.79176	0.241865	0.299054	0.037455	1	1	0	0	0	0	0	0	0	0	0	0	0	0	0	0	0	672	0.6438	0.0223336	0	1		5	1178	29140	1	0.0487925	1
2013	5	76.29	0.3652	0.3058	1.79176	1.94591	0.086935	0.403711	0.025856	1	1	0	0	0	0	0	0	0	0	0	0	0	0	0	0	0	672	0.811431	0.0162194	0	1		5	179	28141	1	0.0194211	1
2014	5	76.01	0.3515	0.1731	1.79176	2.07944	0.083129	0.450649	0.022267	1	1	0	0	0	0	0	0	0	0	0	0	0	0	0	0	0	672	0.30739	0.0147301	0	1		5	34	27996	1	0.00953873	1
2016	4	70.98	0.3499	0.0866	2.19722	2.30259	0.085926	0.401262	0.019269	0	1	0	0	0	0	0	0	0	0	0	0	0	0	0	0	0	672	0.313897	0.0177397	0	1		4	367	28329	1	0.0256058	1
2017	3	68.07	0.3497	0.0838	2.07944	2.3979	0.124712	0.309173	0.020918	0	1	0	0	0	0	0	0	0	0	0	0	0	0	0	0	0	672	0.837261	0.0210915	0	1		5	892	28854	1	0.039641	1
2019	4	70.06	0.3196	0.0882	2.07944	2.56495	0.175111	0.338694	0.01257	0	1	0	0	0	0	0	0	0	0	0	0	0	0	0	0	0	672	0.751201	0.021746	0	1		3	1024	28986	1	0.0433646	1
2020	3	66.23	0.3154	0.0801	2.07944	2.63906	0.167844	0.363732	0.011966	0	1	0	0	0	0	0	0	0	0	0	0	0	0	0	0	0	672	0.690699	0.0205704	0	1		3	804	28766	1	0.0373861	1
2021	1	55.78	0.3154	0.0733	2.07944	2.70805	0.199309	0.392645	0.011871	0	1	0	0	0	0	0	0	0	0	0	0	0	0	0	0	0	672	0.565265	0.0203853	0	1		5	770	28732	1	0.0365204	1
2022	3	69.484	0.3154	0.0745	2.07944	2.77259	0.16818	0.354307	0.011255	0	1	0	0	0	0	0	0	0	0	0	0	0	0	0	0	0	672	0.313934	0.0207369	0	1		4	833	28795	1	0.0381058	1
2022	4	74.024	0.1309	0.2844	2.30259	2.77259	0.554743	0.030508	0.026458	1	2	0	0	0	0	0	0	0	0	0	0	0	0	0	0	0	673	0.519571	0.073926	0	1		3	24802	29447	1	0.0499938	1
2009	4	73.57	0.3821	0.3139	2.07944	1.09861	0.080543	0.537066	0.016831	1	2	0	0	0	0	0	0	0	0	0	0	0	0	0	0	0	674	0.526455	0.0144803	0	1		5	14	27976	1	0.00625039	1
2009	6	81.31	0.2663	0.4484	2.30259	1.09861	0.253682	0.546533	0.013003	1	1	0	0	0	0	0	0	0	0	0	0	0	0	0	0	0	677	0.702838	0.0211512	0	1		4	907	28869	1	0.0400715	1
2019	7	85.08	0.143	0.2118	2.30259	2.56495	0.154984	0.385957	0.011051	0	1	0	0	0	0	0	0	0	0	0	0	0	0	0	0	0	677	0.353975	0.0234069	0	1		5	1480	29200	1	0.0499983	1
2020	3	67.05	0.143	0.2253	1.94591	2.63906	0.169687	0.423212	0.009895	0	1	0	0	0	0	0	0	0	0	0	0	0	0	0	0	0	677	0.655782	0.0201863	0	1		5	740	28702	1	0.0359096	1
2009	4	72.08	0.3514	0.4053	1.79176	1.09861	0.175697	0.442377	0.038688	1	1	0	0	0	0	0	0	0	0	0	0	0	0	0	0	0	679	0.554784	0.0184515	0	1		6	469	28431	1	0.0293524	1
2011	4	70.26	0.3161	0.4756	1.79176	1.60944	0.190964	0.40756	0.043001	1	1	0	0	0	0	0	0	0	0	0	0	0	0	0	0	0	679	0.341518	0.0199496	0	1		5	697	28659	1	0.0343487	1
2019	2	64.2	0.2795	0.2286	1.79176	2.56495	0.234825	0.346771	0.015599	0	1	0	0	0	0	0	0	0	0	0	0	0	0	0	0	0	679	0.585334	0.0223	0	1		4	1166	29128	1	0.0483989	1
2016	2	62.69	0.4867	0.1149	2.30259	2.30259	0.342281	0.476538	0.038349	1	2	0	0	0	0	0	0	0	0	0	0	0	0	0	0	0	680	0.852185	0.0213714	0	1		3	938	28900	1	0.0408473	1
2019	3	68.44	0.4867	0.1058	2.30259	2.56495	0.338104	0.505343	0.022852	0	2	0	0	0	0	0	0	0	0	0	0	0	0	0	0	0	680	0.767542	0.0198944	0	1		4	689	28651	1	0.0342537	1
2011	3	68.01	0.3785	0.3301	2.30259	1.60944	0.240729	0.511107	0.00519	0	1	0	0	0	0	0	0	0	0	0	0	0	0	0	0	0	682	0.681651	0.0197657	0	1		3	674	28636	1	0.0339247	1
2012	5	77.8	0.3785	0.2897	2.30259	1.79176	0.334521	0.441314	0.005326	0	1	0	0	0	0	0	0	0	0	0	0	0	0	0	0	0	682	0.602212	0.0250871	0	1		2	1989	29231	1	0.0499996	1
2010	4	74.08	0.6142	0.1804	2.48491	1.38629	0.237925	0.426684	0.016101	0	1	0	0	0	0	0	0	0	0	0	0	0	0	0	0	0	686	0.61494	0.0207373	0	1		5	834	28796	1	0.0381233	1
2014	5	79.73	0.5777	0.1808	2.48491	2.07944	0.196265	0.400215	0.010147	1	1	0	0	0	0	0	0	0	0	0	0	0	0	0	0	0	686	0.338467	0.0200531	0	1		3	719	28681	1	0.0351949	1
2015	5	76.69	0.5777	0.1798	2.48491	2.19722	0.269948	0.44695	0.018633	1	1	0	0	0	0	0	0	0	0	0	0	0	0	0	0	0	686	0.906994	0.0204265	0	1		4	779	28741	1	0.0365653	1
2016	5	75.66	0.5777	0.1858	2.48491	2.30259	0.266338	0.416739	0.018012	1	1	0	0	0	0	0	0	0	0	0	0	0	0	0	0	0	686	0.69569	0.0212706	0	1		4	921	28883	1	0.0403409	1
2009	3	67.76	0.4254	0.3689	2.30259	1.09861	0.085761	0.479969	0	0	1	0	0	0	0	0	0	0	0	0	0	0	0	0	0	0	687	0.370464	0.0167783	0	1		6	239	28201	1	0.0217066	1
2010	3	65.88	0.4254	0.3193	2.30259	1.38629	0.07976	0.541126	0	0	1	0	0	0	0	0	0	0	0	0	0	0	0	0	0	0	687	0.373587	0.0146613	0	1		6	30	27992	1	0.00908266	1
2011	3	67.79	0.4254	0.3359	2.30259	1.60944	0.11183	0.497878	0	0	1	0	0	0	0	0	0	0	0	0	0	0	0	0	0	0	687	0.78145	0.0163344	0	1		4	193	28155	1	0.0201178	1
2012	3	66.61	0.4254	0.3295	2.30259	1.79176	0.145049	0.350183	0	0	1	0	0	0	0	0	0	0	0	0	0	0	0	0	0	0	687	0.0461354	0.0217936	0	1		6	1039	29001	1	0.0437831	1
2009	5	75.75	0.4971	0.2759	2.30259	1.09861	0.294671	0.622248	0.025685	0	1	0	0	0	0	0	0	0	0	0	0	0	0	0	0	0	690	0.525417	0.016848	0	1		4	250	28212	1	0.0222099	1
2010	5	75.75	0.4971	0.2958	2.30259	1.38629	0.300825	0.527763	0.024931	0	1	0	0	0	0	0	0	0	0	0	0	0	0	0	0	0	690	0.456741	0.0196647	0	1		5	656	28618	1	0.033384	1
2009	5	79	0.384	0.2649	1.94591	1.09861	0.192881	0.479442	0.017615	1	1	0	0	0	0	0	0	0	0	0	0	0	0	0	0	0	695	0.394503	0.0179778	0	1		4	400	28362	1	0.0267854	1
2010	5	78.11	0.384	0.2826	1.94591	1.38629	0.165298	0.329721	0.021411	1	1	0	0	0	0	0	0	0	0	0	0	0	0	0	0	0	695	0.0308162	0.0219617	0	1		4	1074	29036	1	0.0446389	1
2009	4	71.2	0.375	0.4159	2.30259	1.09861	0.074991	0.56155	0.023771	1	1	0	0	0	0	0	0	0	0	0	0	0	0	0	0	0	700	0.515089	0.0148787	0	1		4	47	28009	1	0.0121062	1
2010	3	65.2	0.375	0.4119	2.30259	1.38629	0.106539	0.486065	0.019514	1	1	0	0	0	0	0	0	0	0	0	0	0	0	0	0	0	700	0.545949	0.0174061	0	1		4	327	28289	1	0.0244865	1
2011	3	68.36	0.375	0.4183	2.30259	1.60944	0.081481	0.359246	0.018224	1	1	0	0	0	0	0	0	0	0	0	0	0	0	0	0	0	700	0.15607	0.0205866	0	1		5	805	28767	1	0.0374296	1
2012	4	70.35	0.3776	0.4099	2.30259	1.79176	0.156247	0.299499	0.020187	1	1	0	0	0	0	0	0	0	0	0	0	0	0	0	0	0	700	0.581974	0.0250207	0	1		5	1965	29230	1	0.0499994	1
2011	4	74.98	0.1064	0.3509	2.30259	1.60944	0.129123	0.494158	0.024846	0	3	0	0	0	0	0	0	0	0	0	0	0	0	0	0	0	701	0.213654	0.0205554	0	1		5	803	28765	1	0.0373115	1
2014	4	72.6	0.3931	0.0425	2.30259	2.07944	0.215306	0.080311	0.025553	0	1	0	0	0	0	0	0	0	0	0	0	0	0	0	0	0	702	0.126062	0.0372286	0	1		4	7670	29375	1	0.0499994	1
2009	4	74.11	0.2483	0.297	2.30259	1.09861	0.441443	0.369689	0	0	1	1	0	1	0	0	0	0	0	0	0	0	0	0	0	0	703	0.662921	0.0371857	1	1	1	5	28165	7643	1	1.365e-06	1
2010	4	70.44	0.2483	0.2924	2.30259	1.38629	0.419011	0.308553	0	0	1	1	0	0	1	0	0	0	0	0	0	0	0	0	0	0	703	0.818312	0.0392304	1	1	1	3	28216	8892	1	6.9e-07	1
2011	4	73.58	0.2483	0.2219	2.19722	1.60944	0.395213	0.188017	0	0	1	1	0	0	0	1	0	0	0	0	0	0	0	0	0	0	703	0.372564	0.0442119	1	1	1	6	28354	11961	1	5.492e-07	1
2012	4	73.58	0.2483	0.2027	2.30259	1.79176	0.392677	0.129865	0.019834	0	1	1	1	0	0	0	1	0	0	0	0	0	0	0	0	0	703	0.222857	0.0493634	1	1	1	6	28490	14945	1	4.203e-07	1
2013	4	73.95	0.2485	0.2051	2.30259	1.94591	0.436005	0.080931	0.016975	0	1	1	1	0	0	0	0	1	0	0	0	0	0	0	0	0	703	0.624488	0.0563118	1	1	1	4	28710	18601	1	1.333e-06	1
2014	4	72.12	0.2485	0.1005	2.30259	2.07944	0.483799	0.028829	0.019782	0	1	1	1	0	0	0	0	0	1	0	0	0	0	0	0	0	703	0.211863	0.0644474	1	1	1	2	28960	21985	1	4.335e-06	1
2015	4	71.03	0.2067	0.1823	2.30259	2.19722	0.358462	0.068614	0.01315	0	1	1	1	0	0	0	0	0	0	1	0	0	0	0	0	0	703	0.763958	0.0520759	1	1	1	5	28589	16429	1	2.296e-07	1
2016	4	71.05	0.155	0.1961	2.30259	2.30259	0.339084	0.065521	0.013468	0	1	1	1	0	0	0	0	0	0	0	1	0	0	0	0	0	703	0.0491712	0.0522926	1	1	1	3	28594	16542	1	4.018e-07	1
2017	4	71.77	0.134	0.2887	2.30259	2.3979	0.486502	0.053193	0.010746	0	1	1	1	0	0	0	0	0	0	0	0	1	0	0	0	0	703	0.80228	0.066264	1	1	1	5	29025	22620	1	9.968e-06	1
2018	3	66.51	0.1142	0.3548	2.30259	2.48491	0.473721	0.07216	0.011103	0	1	1	1	0	0	0	0	0	0	0	0	0	1	0	0	0	703	0.988271	0.0638874	1	1	1	3	28939	21789	1	8.521e-08	1
2019	3	69.21	0.1142	0.2954	2.30259	2.56495	0.632833	0.049505	0.017239	0	1	1	1	0	0	0	0	0	0	0	0	0	0	1	0	0	703	0.714714	0.08145	1	1	1	5	29328	26203	1	2.833e-06	1
2021	2	60.34	0.1142	0.2575	2.30259	2.70805	0.435911	0.076251	0.028634	0	1	1	1	0	0	0	0	0	0	0	0	0	0	0	0	1	703	0.854508	0.0590405	1	1	1	5	28806	19811	1	4.439e-07	1
2022	3	67.141	0.1142	0.2333	2.30259	2.77259	0.43325	0.126579	0.016733	0	1	1	1	0	0	0	0	0	0	0	0	0	0	0	0	0	703	0.743871	0.0538521	1	1	1	5	28640	17356	1	6.371e-07	1
2011	2	64.3	0.3915	0.1323	2.19722	1.60944	0.176661	0.211251	0.017529	1	1	0	0	0	0	0	0	0	0	0	0	0	0	0	0	0	704	0.378479	0.0284523	0	1		3	3202	29291	1	0.0499966	1
2013	3	67.45	0.3915	0.1376	2.07944	1.94591	0.202361	0.489432	0.026605	0	1	0	0	0	0	0	0	0	0	0	0	0	0	0	0	0	704	0.660004	0.0174253	0	1		3	329	28291	1	0.0245489	1
2009	4	73.69	0.2726	0.4635	2.19722	1.09861	0.050991	0.454506	0.023706	0	3	0	0	0	0	0	0	0	0	0	0	0	0	0	0	0	705	0.0650197	0.0179189	0	1		4	390	28352	1	0.0262374	1
2009	5	77.06	0.4973	0.1176	2.30259	1.09861	0.66542	0.119354	0.001624	1	3	1	0	1	0	0	0	0	0	0	0	0	0	0	0	0	706	0.64289	0.0651864	1	1	1	5	28987	22234	1	4.656e-07	1
2010	5	75.48	0.4188	0.1016	2.30259	1.38629	0.576424	0.205505	0.000655	1	3	1	0	0	1	0	0	0	0	0	0	0	0	0	0	0	706	0.0253702	0.0515407	1	1	1	5	28569	16136	1	7.868e-07	1
2011	4	73.56	0.4188	0.1748	2.30259	1.60944	0.657538	0.091252	0.000457	1	3	1	0	0	0	1	0	0	0	0	0	0	0	0	0	0	706	0.251045	0.0689573	1	1	1	3	29097	23465	1	2.024e-06	1
2012	2	64.56	0.3722	0.1106	2.30259	1.79176	0.658094	0.046412	0.000542	1	3	1	1	0	0	0	1	0	0	0	0	0	0	0	0	0	706	0.355415	0.0750866	1	1	1	3	29231	25068	1	6.282e-07	1
2013	3	66.56	0.3085	0.128	2.19722	1.94591	0.670508	0.05	0.000339	1	3	1	1	0	0	0	0	1	0	0	0	0	0	0	0	0	706	0.551874	0.0760052	1	1	1	5	29248	25272	1	1.317e-06	1
2014	3	68.83	0.3333	0.1017	2.19722	2.07944	0.486588	0.122954	0.000461	1	3	1	1	0	0	0	0	0	1	0	0	0	0	0	0	0	706	0.70532	0.0512053	1	1	1	5	28547	15968	1	2.868e-06	1
2015	2	64.84	0.2902	0.1313	2.07944	2.19722	0.616891	0.146648	0.0003	1	3	1	1	0	0	0	0	0	0	1	0	0	0	0	0	0	706	0.22453	0.0582741	1	1	1	4	28778	19496	1	7.212e-06	1
2016	4	71.99	0.2534	0.239	2.07944	2.30259	0.489309	0.270102	0.000216	1	3	1	1	0	0	0	0	0	0	0	1	0	0	0	0	0	706	0.278828	0.0407754	1	1	1	2	28259	9819	1	1.939e-07	1
2017	4	71	0.2534	0.2241	2.07944	2.3979	0.334685	0.457898	0	1	3	1	1	0	0	0	0	0	0	0	0	1	0	0	0	0	706	0.653436	0.0237123	1	1	1	4	27991	1578	1	7.389e-07	1
2010	4	74.06	0.2287	0.4243	2.30259	1.38629	0.109766	0.395133	0.046297	0	2	0	0	0	0	0	0	0	0	0	0	0	0	0	0	0	707	0.718969	0.0223781	0	1		2	1191	29153	1	0.0491172	1
2011	5	75.67	0.2287	0.402	2.30259	1.60944	0.105248	0.273126	0.045718	0	2	0	0	0	0	0	0	0	0	0	0	0	0	0	0	0	707	0.184795	0.026942	0	1		3	2611	29268	1	0.0499986	1
2019	5	76.22	0.3474	0.2227	2.30259	2.56495	0.142016	0.323991	0.044978	0	1	0	0	0	0	0	0	0	0	0	0	0	0	0	0	0	708	0.849992	0.0225308	0	1		3	1212	29174	1	0.0497659	1
2010	4	74.61	0.4378	0.2771	2.07944	1.38629	0.355794	0.185798	0.014276	1	1	0	0	0	0	0	0	0	0	0	0	0	0	0	0	0	709	0.520448	0.0368647	0	1		5	7441	29371	1	0.049997	1
2021	4	73.18	0.2791	0.05	2.07944	2.70805	0.105761	0.315847	0.012771	0	1	0	0	0	0	0	0	0	0	0	0	0	0	0	0	0	709	0.575729	0.0207513	0	1		2	839	28801	1	0.0381891	1
2022	4	70.664	0.2791	0.0524	2.07944	2.77259	0.082171	0.343994	0.013554	0	1	0	0	0	0	0	0	0	0	0	0	0	0	0	0	0	709	0.181776	0.0190515	0	1		5	558	28520	1	0.0312658	1
2009	5	75.1	0.4285	0.2003	2.56495	1.09861	0.434486	0.162122	0.022879	1	1	1	0	1	0	0	0	0	0	0	0	0	0	0	0	0	712	0.998692	0.0498554	1	1	1	4	28504	15231	1	7.475e-07	1
2010	4	72	0.41	0.2004	2.56495	1.38629	0.457688	0.116485	0.015673	1	1	1	0	0	1	0	0	0	0	0	0	0	0	0	0	0	712	0.549817	0.0551918	1	1	1	5	28680	18016	1	1.449e-06	1
2011	5	75.94	0.4107	0.2517	2.56495	1.60944	0.374443	0.097086	0.019397	1	1	1	0	0	0	1	0	0	0	0	0	0	0	0	0	0	712	0.970899	0.0503173	1	1	1	4	28520	15473	1	1.956e-06	1
2012	5	76.81	0.411	0.1941	2.48491	1.79176	0.379961	0.059356	0.016615	1	1	1	1	0	0	0	1	0	0	0	0	0	0	0	0	0	712	0.429198	0.0519741	1	1	1	2	28586	16378	1	4.219e-06	1
2013	4	72	0.2965	0.2504	2.30259	1.94591	0.398887	0.146508	0.01597	1	1	1	1	0	0	0	0	1	0	0	0	0	0	0	0	0	712	0.404292	0.0468079	1	1	1	4	28407	13490	1	9.998e-07	1
2014	4	72.7	0.2322	0.1236	2.56495	2.07944	0.395535	0.041786	0.011962	1	1	1	1	0	0	0	0	0	1	0	0	0	0	0	0	0	712	0.743269	0.0607899	1	1	1	3	28858	20573	1	4.933e-06	1
2015	4	71.12	0.2001	0.1214	2.3979	2.19722	0.397482	0.039053	0.011021	1	1	1	1	0	0	0	0	0	0	1	0	0	0	0	0	0	712	0.0776168	0.0591827	1	1	1	5	28811	19881	1	7.039e-08	1
2016	4	72.1	0.2022	0.1281	2.30259	2.30259	0.481028	0.061655	0.006769	0	1	1	1	0	0	0	0	0	0	0	1	0	0	0	0	0	712	0.988066	0.061878	1	1	1	4	28893	21048	1	2.93e-06	1
2017	5	77.94	0.2022	0.1291	2.3979	2.3979	0.480939	0.092636	0.00404	0	1	1	1	0	0	0	0	0	0	0	0	1	0	0	0	0	712	0.694633	0.0600501	1	1	1	3	28829	20261	1	3.559e-06	1
2018	5	77.55	0.2143	0.1311	2.3979	2.48491	0.471292	0.112192	0.006958	0	1	1	1	0	0	0	0	0	0	0	0	0	1	0	0	0	712	0.753605	0.0567012	1	1	1	5	28725	18773	1	7.447e-07	1
2019	5	76.76	0.2143	0.1233	2.3979	2.56495	0.398665	0.084271	0.006571	0	1	1	1	0	0	0	0	0	0	0	0	0	0	1	0	0	712	0.164124	0.0534276	1	1	1	6	28625	17141	1	3.862e-06	1
2020	4	74.65	0.2562	0.4776	2.3979	2.63906	0.523764	0.052829	0.017639	0	1	1	1	0	0	0	0	0	0	0	0	0	0	0	1	0	712	0.132168	0.0666776	1	1	1	5	29037	22771	1	8.64e-07	1
2021	5	75.97	0.2562	0.4501	2.3979	2.70805	0.523403	0.072164	0.032665	0	1	1	1	0	0	0	0	0	0	0	0	0	0	0	0	1	712	0.362479	0.0641886	1	1	1	3	28949	21895	1	2.912e-06	1
2022	4	72.254	0.2562	0.394	2.3979	2.77259	0.55985	0.087084	0.026748	0	1	1	1	0	0	0	0	0	0	0	0	0	0	0	0	0	712	0.0663416	0.065315	1	1	1	6	28992	22275	1	2.949e-06	1
2009	4	73.13	0.6219	0.1992	2.56495	1.09861	0.273571	0.145031	0.000611	0	3	1	0	1	0	0	0	0	0	0	0	0	0	0	0	0	713	0.104736	0.0364522	1	1	1	3	28155	7211	1	1.283e-06	1
2010	4	74.3	0.6219	0.1896	2.56495	1.38629	0.379443	0.13085	0	0	3	1	0	0	1	0	0	0	0	0	0	0	0	0	0	0	713	0.464026	0.0425375	1	1	1	3	28310	10897	1	1.9e-07	1
2011	4	71.97	0.6055	0.2163	2.56495	1.60944	0.534375	0.069042	0	0	3	1	0	0	0	1	0	0	0	0	0	0	0	0	0	0	713	0.213116	0.0583404	1	1	1	4	28780	19516	1	6.425e-07	1
2012	2	60.78	0.6055	0.2062	2.56495	1.79176	0.605137	0.122387	3.1e-05	0	3	1	1	0	0	0	1	0	0	0	0	0	0	0	0	0	713	0.0558524	0.0582493	1	1	1	5	28775	19491	1	1.966e-06	1
2013	3	67.92	0.6055	0.2255	2.56495	1.94591	0.627982	0.104696	0.000405	0	3	1	1	0	0	0	0	1	0	0	0	0	0	0	0	0	713	0.064319	0.0614136	1	1	1	4	28876	20817	1	4.563e-07	1
2014	4	70.25	0.5536	0.2367	2.56495	2.07944	0.528042	0.131216	0.000966	0	3	1	1	0	0	0	0	0	1	0	0	0	0	0	0	0	713	0.662284	0.0524854	1	1	1	2	28601	16656	1	3.556e-07	1
2015	4	70.5	0.5536	0.1674	2.56495	2.19722	0.494487	0.103795	0.000865	0	3	1	1	0	0	0	0	0	0	1	0	0	0	0	0	0	713	0.900071	0.0517839	1	1	1	5	28577	16269	1	2.172e-06	1
2016	4	70.5	0.5536	0.1646	2.48491	2.30259	0.472902	0.085417	0.001046	0	3	1	1	0	0	0	0	0	0	0	1	0	0	0	0	0	713	0.219145	0.0503472	1	1	1	4	28521	15487	1	1.512e-06	1
2017	4	71.33	0.5536	0.1513	2.56495	2.3979	0.469142	0.080894	0.000923	0	3	1	1	0	0	0	0	0	0	0	0	1	0	0	0	0	713	0.31873	0.0512574	1	1	1	6	28551	15999	1	3.282e-06	1
2018	4	72.34	0.5536	0.1451	2.56495	2.48491	0.505924	0.077241	0.001118	0	3	1	1	0	0	0	0	0	0	0	0	0	1	0	0	0	713	0.522475	0.053957	1	1	1	4	28647	17404	1	4.688e-07	1
2019	4	72.34	0.5536	0.1347	2.3979	2.56495	0.487001	0.06814	0.004029	0	3	1	1	0	0	0	0	0	0	0	0	0	0	1	0	0	713	0.0196457	0.0506626	1	1	1	4	28533	15667	1	5.377e-07	1
2020	4	71.72	0.5536	0.1344	2.56495	2.63906	0.519294	0.086885	0.00327	0	3	1	1	0	0	0	0	0	0	0	0	0	0	0	1	0	713	0.0096112	0.0535684	1	1	1	5	28630	17213	1	2.899e-07	1
2021	4	70.62	0.6443	0.0529	2.56495	2.70805	0.489192	0.086212	0.003108	0	3	1	1	0	0	0	0	0	0	0	0	0	0	0	0	1	713	0.211007	0.0482143	1	1	1	5	28458	14294	1	1.308e-06	1
2022	3	68.675	0.6443	0.0634	2.56495	2.77259	0.49306	0.074491	0.004096	0	3	1	1	0	0	0	0	0	0	0	0	0	0	0	0	0	713	0.497496	0.0492787	1	1	1	4	28486	14895	1	1.247e-06	1
2009	4	74.46	0.3736	0.3557	2.07944	1.09861	0.181996	0.531361	0.093975	0	3	0	0	0	0	0	0	0	0	0	0	0	0	0	0	0	714	0.274249	0.017064	0	1		2	281	28243	1	0.0233565	1
2010	4	70.25	0.3736	0.2733	2.19722	1.38629	0.261817	0.523673	0.069697	0	3	0	0	0	0	0	0	0	0	0	0	0	0	0	0	0	714	0.315873	0.0195755	0	1		4	636	28598	1	0.0328181	1
2011	4	73.89	0.3483	0.2339	2.07944	1.60944	0.20974	0.470043	0.079698	0	3	0	0	0	0	0	0	0	0	0	0	0	0	0	0	0	714	0.356377	0.0192306	0	1		4	580	28542	1	0.0316814	1
2012	5	78.7	0.3483	0.1471	2.30259	1.79176	0.277136	0.465066	0.061866	0	3	0	0	0	0	0	0	0	0	0	0	0	0	0	0	0	714	0.935793	0.0223605	0	1		5	1186	29148	1	0.0490486	1
2013	2	64.42	0.3483	0.1258	2.30259	1.94591	0.291013	0.467139	0.069414	0	3	0	0	0	0	0	0	0	0	0	0	0	0	0	0	0	714	0.862691	0.0224789	0	1	1	4	1204	29166	1	0.0495669	1
2009	3	68.16	0.3148	0.3225	2.30259	1.09861	0.086986	0.536651	0.023423	0	1	0	0	0	0	0	0	0	0	0	0	0	0	0	0	0	719	0.71514	0.0162746	0	1		4	184	28146	1	0.0197778	1
2011	5	75.79	0.3003	0.3198	2.30259	1.60944	0.079793	0.48373	0.019792	1	1	0	0	0	0	0	0	0	0	0	0	0	0	0	0	0	719	0.89278	0.0172497	0	1		3	307	28269	1	0.0239461	1
2012	5	76.45	0.6111	0.1846	2.30259	1.60944	0.163879	0.417141	0.016088	1	1	0	0	0	0	0	0	0	0	0	0	0	0	0	0	0	721	0.345657	0.0177909	0	1		3	372	28334	1	0.0256191	1
2015	4	73.07	0.6111	0.1688	2.30259	2.07944	0.150954	0.256037	0.02059	1	1	0	0	0	0	0	0	0	0	0	0	0	0	0	0	0	721	0.550468	0.0223209	0	1		4	1175	29137	1	0.0486901	1
2016	5	76.81	0.6111	0.1659	2.30259	2.19722	0.154802	0.250718	0.022869	1	1	0	0	0	0	0	0	0	0	0	0	0	0	0	0	0	721	0.124209	0.0224829	0	1		3	1206	29168	1	0.0496088	1
2018	4	74.15	0.6129	0.1698	2.30259	2.3979	0.175996	0.357395	0.018985	1	1	0	0	0	0	0	0	0	0	0	0	0	0	0	0	0	721	0.424009	0.0190731	0	1		4	564	28526	1	0.0314052	1
2010	4	73	0.1852	0.3769	2.30259	1.09861	0.132776	0.464026	0	1	1	0	0	0	0	0	0	0	0	0	0	0	0	0	0	0	724	0.90492	0.0214106	0	1		4	944	28906	1	0.0410339	1
2011	4	72.68	0.257	0.4089	2.19722	1.38629	0.050991	0.485832	0.116307	0	1	0	0	0	0	0	0	0	0	0	0	0	0	0	0	0	725	0.398224	0.0167788	0	1		4	240	28202	1	0.021715	1
2012	4	74.25	0.257	0.4048	2.19722	1.60944	0.052488	0.323204	0.116307	0	1	0	0	0	0	0	0	0	0	0	0	0	0	0	0	0	725	0.726873	0.0218937	0	1		6	1058	29020	1	0.044325	1
2013	4	73.94	0.257	0.412	2.07944	1.79176	0.068833	0.295457	0.116307	0	1	0	0	0	0	0	0	0	0	0	0	0	0	0	0	0	725	0.792083	0.0224807	0	1		4	1205	29167	1	0.0496012	1
2014	4	73.39	0.257	0.4559	1.94591	1.94591	0.079428	0.336302	0.116307	0	1	0	0	0	0	0	0	0	0	0	0	0	0	0	0	0	725	0.197344	0.0203728	0	1		4	768	28730	1	0.0364627	1
2010	5	75.52	0.2159	0.4942	2.07944	1.09861	0.14369	0.556146	0	0	1	0	0	0	0	0	0	0	0	0	0	0	0	0	0	0	726	0.239564	0.0172641	0	1		5	308	28270	1	0.0239332	1
2011	5	75.14	0.2159	0.4901	2.07944	1.38629	0.121262	0.539934	0	0	1	0	0	0	0	0	0	0	0	0	0	0	0	0	0	0	726	0.391738	0.0168862	0	1		1	257	28219	1	0.0224359	1
2017	4	72.93	0.2242	0.3811	2.07944	2.30259	0.448249	0.122167	0.014188	0	1	0	0	0	0	0	0	0	0	0	0	0	0	0	0	0	726	0.715897	0.0506802	0	1		2	15672	29423	1	0.0499995	1
2010	4	73.36	0.1687	0.5418	2.30259	1.09861	0.087233	0.430043	0.022422	1	1	0	0	0	0	0	0	0	0	0	0	0	0	0	0	0	728	0.0420449	0.0217646	0	1		6	1031	28993	1	0.0435549	1
2010	5	79.88	0.4801	0.2951	2.30259	1.09861	0.238021	0.622248	0	0	1	0	0	0	0	0	0	0	0	0	0	0	0	0	0	0	731	0.131152	0.0157213	0	1		4	132	28094	1	0.0176932	1
2011	5	78.8	0.4801	0.3247	2.30259	1.38629	0.208346	0.50929	0	0	1	0	0	0	0	0	0	0	0	0	0	0	0	0	0	0	731	0.750683	0.0180083	0	1		5	404	28366	1	0.0268139	1
2011	4	74.85	0.6922	0.2122	2.30259	1.38629	0.058936	0.383876	0.020756	1	3	0	0	0	0	0	0	0	0	0	0	0	0	0	0	0	733	0.192862	0.0156503	0	1		5	125	28087	1	0.0175019	1
2012	5	78.38	0.6922	0.2097	2.30259	1.60944	0.056471	0.359828	0.023375	1	3	0	0	0	0	0	0	0	0	0	0	0	0	0	0	0	733	0.0957509	0.0160299	0	1		4	165	28127	1	0.0192847	1
2018	5	78.34	0.6916	0.2225	2.07944	2.3979	0.115679	0.171012	0.020872	1	3	0	0	0	0	0	0	0	0	0	0	0	0	0	0	0	733	0.470544	0.0215763	0	1		5	983	28945	1	0.0424901	1
2019	6	81.61	0.6876	0.2233	2.07944	2.48491	0.242014	0.451305	0.0213	1	3	0	0	0	0	0	0	0	0	0	0	0	0	0	0	0	733	0.6085	0.0159725	0	1		5	157	28119	1	0.019075	1
2020	6	80.02	0.6874	0.1994	2.07944	2.56495	0.409166	0.410374	0.021489	1	3	0	0	0	0	0	0	0	0	0	0	0	0	0	0	0	733	0.131649	0.0216183	0	1		5	992	28954	1	0.0426527	1
2022	4	71.157	0.2042	0.2695	1.94591	2.70805	0.14871	0.351613	0.014971	0	1	0	0	0	0	0	0	0	0	0	0	0	0	0	0	0	735	0.912419	0.0213007	0	1		4	927	28889	1	0.040515	1
2011	4	73.6	0.51	0.2973	2.07944	1.38629	0.1014	0.400436	0.029529	1	1	0	0	0	0	0	0	0	0	0	0	0	0	0	0	0	738	0.097276	0.0170944	0	1		4	288	28250	1	0.0234247	1
2012	3	69.22	0.51	0.3155	2.07944	1.60944	0.179179	0.32122	0.038393	1	1	0	0	0	0	0	0	0	0	0	0	0	0	0	0	0	738	0.222603	0.0216145	0	1		4	991	28953	1	0.042644	1
2010	4	70.89	0.3918	0.4145	2.56495	1.09861	0.212972	0.563519	0.002394	1	1	0	0	0	0	0	0	0	0	0	0	0	0	0	0	0	739	0.162024	0.0192884	0	1		3	587	28549	1	0.0319401	1
2012	4	73.37	0.3918	0.441	2.3979	1.60944	0.191279	0.408606	0.035474	1	1	0	0	0	0	0	0	0	0	0	0	0	0	0	0	0	739	0.585329	0.0225585	0	1		4	1219	29181	1	0.0499951	1
2010	3	67.15	0.7156	0.0551	2.30259	1.09861	0.142307	0.460187	0.031654	1	1	0	0	0	0	0	0	0	0	0	0	0	0	0	0	0	740	0.168207	0.0153257	0	1	1	5	90	28052	1	0.0154737	1
2011	5	77.75	0.7156	0.0684	2.30259	1.38629	0.126993	0.36365	0.03609	1	1	0	0	0	0	0	0	0	0	0	0	0	0	0	0	0	740	0.698332	0.0174019	0	1		5	325	28287	1	0.0243462	1
2012	5	76.75	0.7156	0.0992	2.30259	1.60944	0.125481	0.321557	0.042581	1	1	0	0	0	0	0	0	0	0	0	0	0	0	0	0	0	740	0.946772	0.0184567	0	1		4	470	28432	1	0.0293672	1
2016	5	76.87	0.6773	0.0853	2.30259	2.19722	0.164378	0.26228	0.04592	0	1	0	0	0	0	0	0	0	0	0	0	0	0	0	0	0	740	0.599499	0.0213142	0	1		5	930	28892	1	0.0405349	1
2021	4	74.9	0.5699	0.1352	2.30259	2.63906	0.129625	0.348557	0.074804	1	1	0	0	0	0	0	0	0	0	0	0	0	0	0	0	0	740	0.540412	0.0182878	0	1		4	442	28404	1	0.0283967	1
2022	5	75.306	0.5699	0.1367	2.19722	2.70805	0.182322	0.261501	0.094053	1	1	0	0	0	0	0	0	0	0	0	0	0	0	0	0	0	740	0.184448	0.0221059	0	1		6	1111	29073	1	0.0459774	1
2010	3	67.72	0.1821	0.5758	2.07944	1.09861	0.160881	0.508356	0.017013	0	2	0	0	0	0	0	0	0	0	0	0	0	0	0	0	0	742	0.914021	0.0197367	0	1		5	664	28626	1	0.0337285	1
2013	4	70.76	0.1461	0.3521	2.07944	1.79176	0.171096	0.477245	0.019672	0	2	0	0	0	0	0	0	0	0	0	0	0	0	0	0	0	742	0.501594	0.020339	0	1		3	764	28726	1	0.0363852	1
2017	4	71.97	0.1261	0.2097	1.79176	2.30259	0.371909	0.389112	0.026585	0	2	0	0	0	0	0	0	0	0	0	0	0	0	0	0	0	742	0.426462	0.0281137	0	1		5	3075	29286	1	0.0499988	1
2010	4	74.78	0.4941	0.2631	2.30259	1.09861	0.229955	0.547614	0.01297	1	1	0	0	0	0	0	0	0	0	0	0	0	0	0	0	0	747	0.793497	0.0174606	0	1		4	340	28302	1	0.0248235	1
2011	5	75.05	0.4815	0.2565	2.30259	1.38629	0.234668	0.524519	0.013279	1	1	0	0	0	0	0	0	0	0	0	0	0	0	0	0	0	747	0.61941	0.0181035	0	1		3	419	28381	1	0.0277035	1
2012	4	72.69	0.4809	0.2127	2.19722	1.60944	0.290586	0.322908	0.010595	1	1	0	0	0	0	0	0	0	0	0	0	0	0	0	0	0	747	0.673478	0.0263764	0	1		5	2414	29253	1	0.0499978	1
2014	3	69.66	0.4908	0.1807	2.30259	1.94591	0.411668	0.184594	0.010603	1	1	0	0	0	0	0	0	0	0	0	0	0	0	0	0	0	747	0.0585173	0.0395537	0	1		3	9085	29386	1	0.0499894	1
2010	4	74.16	0.4954	0.2654	2.07944	1.09861	0.172521	0.547091	0.009408	0	1	0	0	0	0	0	0	0	0	0	0	0	0	0	0	0	749	0.631637	0.0150816	0	1		3	65	28027	1	0.0139765	1
2011	5	76.33	0.4971	0.2761	2.07944	1.38629	0.147879	0.308162	0.010915	0	1	0	0	0	0	0	0	0	0	0	0	0	0	0	0	0	749	0.0997659	0.0215227	0	1		5	976	28938	1	0.0423417	1
2012	4	74.16	0.4971	0.2807	2.07944	1.60944	0.164087	0.308749	0.010098	0	1	0	0	0	0	0	0	0	0	0	0	0	0	0	0	0	749	0.96235	0.0217194	0	1		3	1020	28982	1	0.0433075	1
2016	3	69.22	0.4244	0.2469	1.79176	2.19722	0.161779	0.431199	0.014081	0	1	0	0	0	0	0	0	0	0	0	0	0	0	0	0	0	749	0.340524	0.0162786	0	1		3	185	28147	1	0.0197901	1
2017	4	70.97	0.4309	0.2348	1.79176	2.30259	0.250059	0.363045	0.01907	0	1	0	0	0	0	0	0	0	0	0	0	0	0	0	0	0	749	0.305618	0.020521	0	1		3	788	28750	1	0.0368279	1
2010	4	73.91	0.277	0.3718	2.30259	1.09861	0.16156	0.44429	0.002702	1	1	0	0	0	0	0	0	0	0	0	0	0	0	0	0	0	752	0.417812	0.0217921	0	1		4	1038	29000	1	0.0437665	1
2020	5	76.37	0.2422	0.1886	2.30259	2.56495	0.106814	0.534787	0.037258	0	1	0	0	0	0	0	0	0	0	0	0	0	0	0	0	0	754	0.247263	0.0159071	0	1		4	148	28110	1	0.0185107	1
2021	5	78.34	0.2422	0.1649	2.19722	2.63906	0.179907	0.622248	0.029933	0	1	0	0	0	0	0	0	0	0	0	0	0	0	0	0	0	754	0.0157003	0.0146587	0	1		4	29	27991	1	0.00905352	1
2022	4	73.929	0.2422	0.1419	2.30259	2.70805	0.15622	0.539852	0.021477	0	1	0	0	0	0	0	0	0	0	0	0	0	0	0	0	0	754	0.958873	0.0167192	0	1		4	233	28195	1	0.0215857	1
2010	3	69.54	0.5377	0.1815	2.30259	1.09861	0.329178	0.256127	0	0	1	1	0	0	1	0	0	0	0	0	0	0	0	0	0	0	756	0.966995	0.031919	1	1	1	5	28068	4784	1	7.276e-07	1
2011	3	69.56	0.5382	0.2052	2.48491	1.38629	0.523045	0.224306	0.02281	0	1	1	0	0	0	1	0	0	0	0	0	0	0	0	0	0	756	0.380521	0.045807	1	1	1	4	28381	12906	1	5.018e-07	1
2012	3	68.37	0.5375	0.2138	2.48491	1.60944	0.601159	0.118475	0.023061	0	1	1	1	0	0	0	1	0	0	0	0	0	0	0	0	0	756	0.10379	0.0600457	1	1	1	5	28827	20259	1	9.324e-07	1
2013	3	67.44	0.4844	0.1911	2.48491	1.79176	0.57052	0.241234	0.016945	0	1	1	1	0	0	0	0	1	0	0	0	0	0	0	0	0	756	0.486301	0.0479356	1	1	1	6	28440	14133	1	4.303e-07	1
2014	2	62.56	0.4821	0.1809	2.56495	1.94591	0.562198	0.207303	0.015761	0	1	1	1	0	0	0	0	0	1	0	0	0	0	0	0	0	756	0.517889	0.0508223	1	1	1	5	28538	15760	1	3.885e-08	1
2015	3	68.42	0.4721	0.1604	2.56495	2.07944	0.638299	0.121299	0.012312	1	1	1	1	0	0	0	0	0	0	1	0	0	0	0	0	0	756	0.0782561	0.0647637	1	1	1	3	28973	22086	1	9.315e-07	1
2016	4	72.3	0.416	0.22	2.30259	2.19722	0.606844	0.088423	0.010238	0	1	1	1	0	0	0	0	0	0	0	1	0	0	0	0	0	756	0.949621	0.062827	1	1	1	6	28915	21409	1	3.302e-07	1
2017	4	74.42	0.4154	0.2323	2.3979	2.30259	0.676196	0.061057	0.01228	1	1	1	1	0	0	0	0	0	0	0	0	1	0	0	0	0	756	0.822144	0.0737276	1	1	1	4	29203	24758	1	1.121e-07	1
2018	5	76.01	0.3839	0.22	2.3979	2.3979	0.693329	0.018299	0.00889	1	1	1	1	0	0	0	0	0	0	0	0	0	1	0	0	0	756	0.442424	0.0817843	1	1	1	3	29332	26241	1	1.064e-05	1
2019	4	71.53	0.3339	0.2227	2.30259	2.48491	0.710368	0.017011	0.005415	0	1	1	1	0	0	0	0	0	0	0	0	0	0	1	0	0	756	0.713929	0.0837277	1	1	1	5	29351	26482	1	2.681e-06	1
2020	3	67.23	0.3184	0.2476	2.30259	2.56495	0.707064	0.025665	0.004228	0	1	1	1	0	0	0	0	0	0	0	0	0	0	0	1	0	756	0.975917	0.0827379	1	1	1	5	29346	26372	1	6.148e-06	1
2021	2	61.94	0.2903	0.2448	2.30259	2.63906	0.7309	0.020167	0.003759	0	1	1	1	0	0	0	0	0	0	0	0	0	0	0	0	1	756	0.0247084	0.0871913	1	1	1	1	29374	26867	1	2.621e-06	1
2022	3	68.74	0.1791	0.2247	2.19722	2.70805	0.851505	0.010241	0.002777	0	1	1	1	0	0	0	0	0	0	0	0	0	0	0	0	0	756	0.251649	0.106999	1	1	1	1	29430	27777	1	8.575e-06	1
2014	4	72.91	0.5875	0.1267	2.30259	1.94591	0.145128	0.38769	0.033421	0	1	0	0	0	0	0	0	0	0	0	0	0	0	0	0	0	761	0.931257	0.0180254	0	1		3	407	28369	1	0.0272486	1
2015	4	71.86	0.5861	0.0922	2.30259	2.07944	0.176108	0.376071	0.031335	0	1	0	0	0	0	0	0	0	0	0	0	0	0	0	0	0	761	0.17909	0.01903	0	1		3	553	28515	1	0.0310991	1
2016	4	74.1	0.5669	0.1033	2.19722	2.19722	0.211823	0.374794	0.03583	0	1	0	0	0	0	0	0	0	0	0	0	0	0	0	0	0	761	0.139763	0.0195843	0	1		6	638	28600	1	0.0328377	1
2018	4	72.62	0.5277	0.1145	2.30259	2.3979	0.269857	0.350649	0.044006	0	1	0	0	0	0	0	0	0	0	0	0	0	0	0	0	0	761	0.61825	0.0231499	0	1		2	1403	29193	1	0.0499996	1
2022	5	75.342	0.4737	0.1223	2.30259	2.70805	0.362781	0.455583	0.048134	0	1	0	0	0	0	0	0	0	0	0	0	0	0	0	0	0	761	0.0564091	0.0224491	0	1		4	1199	29161	1	0.0494517	1
2012	4	72.58	0.3274	0.2755	2.30259	1.60944	0.086588	0.522114	0.017905	0	1	0	0	0	0	0	0	0	0	0	0	0	0	0	0	0	763	0.805305	0.0159812	0	1		5	159	28121	1	0.0191107	1
2013	3	68.68	0.5091	0.1971	2.3979	1.79176	0.050991	0.341187	0	0	1	0	0	0	0	0	0	0	0	0	0	0	0	0	0	0	766	0.344268	0.0186785	0	1		5	508	28470	1	0.0298408	1
2016	3	69.47	0.5138	0.1865	2.48491	2.19722	0.091458	0.303426	0	0	1	0	0	0	0	0	0	0	0	0	0	0	0	0	0	0	766	0.145542	0.0210414	0	1		2	886	28848	1	0.0395701	1
2017	3	69.68	0.5853	0.1937	2.48491	2.30259	0.08292	0.32755	0	1	1	0	0	0	0	0	0	0	0	0	0	0	0	0	0	0	766	0.880053	0.0189757	0	1		4	544	28506	1	0.0309759	1
2018	4	72.59	0.5853	0.1641	2.48491	2.3979	0.06337	0.352339	0	1	1	0	0	0	0	0	0	0	0	0	0	0	0	0	0	0	766	0.158453	0.0175424	0	1		4	349	28311	1	0.0250349	1
2019	4	70.45	0.5853	0.1752	2.48491	2.48491	0.06333	0.399739	0	1	1	0	0	0	0	0	0	0	0	0	0	0	0	0	0	0	766	0.902482	0.016104	0	1		3	171	28133	1	0.0192855	1
2020	4	71.61	0.5853	0.1604	2.48491	2.56495	0.063154	0.438542	0	0	1	0	0	0	0	0	0	0	0	0	0	0	0	0	0	0	766	0.918068	0.0149731	0	1		3	57	28019	1	0.0129843	1
2010	4	70.86	0.3841	0.3301	2.30259	1.09861	0.061476	0.525701	0.022984	1	1	1	0	0	1	0	0	0	0	0	0	0	0	0	0	0	768	0.290148	0.0153227	1	1	1	3	27965	90	1	2.973e-06	1
2011	4	71.29	0.3841	0.2251	2.30259	1.38629	0.069931	0.484783	0.041173	1	1	1	0	0	0	1	0	0	0	0	0	0	0	0	0	0	768	0.999596	0.0162104	1	1	1	5	27968	178	1	8.362e-06	1
2012	4	73.94	0.3627	0.1738	2.30259	1.60944	0.050991	0.450359	0.038338	1	1	1	1	0	0	0	1	0	0	0	0	0	0	0	0	0	768	0.0658414	0.0166604	1	1	1	5	27970	226	1	3.964e-06	1
2013	5	75.8	0.3627	0.1389	2.30259	1.79176	0.050991	0.472762	0.028827	1	1	1	1	0	0	0	0	1	0	0	0	0	0	0	0	0	768	0.685576	0.0158124	1	1	1	4	27966	138	1	2.061e-06	1
2014	3	68.66	0.3627	0.1125	2.30259	1.94591	0.061373	0.422016	0.026951	1	1	1	1	0	0	0	0	0	1	0	0	0	0	0	0	0	768	0.0654271	0.0173072	1	1	1	4	27971	314	1	4.749e-06	1
2015	3	68.02	0.3117	0.2154	2.30259	2.07944	0.12212	0.209902	0.015194	1	1	1	1	0	0	0	0	0	0	1	0	0	0	0	0	0	768	0.719692	0.0279573	1	1	1	5	28019	3022	1	8.308e-07	1
2016	4	71.43	0.3156	0.2381	2.30259	2.19722	0.087932	0.13781	0.017553	1	1	1	1	0	0	0	0	0	0	0	1	0	0	0	0	0	768	0.740184	0.0298604	1	1	1	5	28037	3785	1	4.974e-08	1
2017	4	74.58	0.3182	0.2247	2.30259	2.30259	0.103466	0.140282	0.018296	1	1	1	1	0	0	0	0	0	0	0	0	1	0	0	0	0	768	0.0631292	0.0301264	1	1	1	5	28042	3910	1	3.935e-08	1
2018	5	76.06	0.3193	0.2135	2.30259	2.3979	0.171462	0.140589	0.030187	1	1	1	1	0	0	0	0	0	0	0	0	0	1	0	0	0	768	0.143282	0.0329089	1	1	1	6	28083	5276	1	5.964e-07	1
2019	3	65.95	0.3193	0.2076	2.30259	2.48491	0.20334	0.10942	0.032954	1	1	1	1	0	0	0	0	0	0	0	0	0	0	1	0	0	768	0.248732	0.0360687	1	1	1	4	28147	6985	1	4.864e-08	1
2020	3	69.12	0.2747	0.2769	2.30259	2.56495	0.162649	0.103263	0.037728	1	1	1	1	0	0	0	0	0	0	0	0	0	0	0	1	0	768	0.641111	0.0353895	1	1	1	5	28133	6587	1	1.622e-07	1
2021	4	71.26	0.2834	0.2174	2.30259	2.63906	0.12719	0.14101	0.047085	1	1	1	1	0	0	0	0	0	0	0	0	0	0	0	0	1	768	0.929724	0.0311365	1	1	1	5	28056	4410	1	4.613e-07	1
2022	4	73.175	0.2874	0.1912	2.30259	2.70805	0.119666	0.167327	0.047083	1	1	1	1	0	0	0	0	0	0	0	0	0	0	0	0	0	768	0.550556	0.0292135	1	1	1	6	28031	3524	1	1.13e-06	1
2010	3	67.34	0.2985	0.4418	2.30259	1.09861	0.056619	0.574661	0	1	1	0	0	0	0	0	0	0	0	0	0	0	0	0	0	0	769	0.483974	0.0148897	0	1		4	49	28011	1	0.0126024	1
2011	4	72.95	0.2985	0.4358	2.19722	1.38629	0.077405	0.435353	0.010499	1	1	0	0	0	0	0	0	0	0	0	0	0	0	0	0	0	769	0.174082	0.0185561	0	1		3	487	28449	1	0.0295255	1
2010	5	76.35	0.5143	0.1874	2.30259	1.09861	0.114003	0.432732	0.018123	0	1	0	0	0	0	0	0	0	0	0	0	0	0	0	0	0	770	0.749655	0.0176645	0	1		4	357	28319	1	0.0253405	1
2010	4	72.39	0.4047	0.335	2.07944	1.09861	0.229004	0.458489	0.013336	0	1	0	0	0	0	0	0	0	0	0	0	0	0	0	0	0	773	0.922654	0.0202445	0	1		4	751	28713	1	0.0361003	1
2010	4	72.89	0.3243	0.4121	2.30259	1.09861	0.083702	0.588406	0.019248	1	1	0	0	0	0	0	0	0	0	0	0	0	0	0	0	0	774	0.868321	0.0148437	0	1		4	44	28006	1	0.0116732	1
2011	3	66.92	0.3243	0.4008	2.30259	1.38629	0.109568	0.401883	0.019355	1	1	0	0	0	0	0	0	0	0	0	0	0	0	0	0	0	774	0.203799	0.0208094	0	1		5	846	28808	1	0.038252	1
2010	5	76.28	0.425	0.3623	1.79176	1.09861	0.188445	0.400715	0	0	1	0	0	0	0	0	0	0	0	0	0	0	0	0	0	0	775	0.887333	0.019212	0	1		3	579	28541	1	0.0316439	1
2011	5	75.4	0.425	0.3252	1.79176	1.38629	0.199234	0.220319	0	0	1	0	0	0	0	0	0	0	0	0	0	0	0	0	0	0	775	0.87985	0.0259896	0	1		5	2276	29247	1	0.0499953	1
2010	4	71.12	0.5168	0.3018	1.79176	1.09861	0.112865	0.278265	0	1	1	0	0	0	0	0	0	0	0	0	0	0	0	0	0	0	776	0.24785	0.0199806	0	1		4	704	28666	1	0.0347413	1
2010	4	70.14	0.1766	0.4581	2.30259	1.09861	0.139973	0.594122	0.022116	0	2	0	0	0	0	0	0	0	0	0	0	0	0	0	0	0	777	0.312805	0.017531	0	1		4	348	28310	1	0.0250065	1
2019	6	83.16	0.1373	0.3046	2.30259	2.48491	0.299409	0.258943	0.02432	0	2	0	0	0	0	0	0	0	0	0	0	0	0	0	0	0	777	0.338787	0.0361614	0	1		3	7040	29366	1	0.0499968	1
2012	4	74.65	0.6996	0.0565	1.79176	1.60944	0.099833	0.364938	0.036435	0	1	0	0	0	0	0	0	0	0	0	0	0	0	0	0	0	779	0.110624	0.0143476	0	1		4	2	27964	1	0.00064503	1
2013	5	76.08	0.7023	0.0608	1.79176	1.79176	0.104368	0.221688	0.032196	0	1	0	0	0	0	0	0	0	0	0	0	0	0	0	0	0	779	0.678293	0.018231	0	1		2	430	28392	1	0.0278548	1
2015	3	68.59	0.6546	0.083	1.79176	2.07944	0.095869	0.128116	0.031646	0	1	0	0	0	0	0	0	0	0	0	0	0	0	0	0	0	779	0.709397	0.0214265	0	1		5	951	28913	1	0.0413275	1
2016	3	68.03	0.6546	0.1096	1.79176	2.19722	0.114523	0.113668	0.029342	0	1	0	0	0	0	0	0	0	0	0	0	0	0	0	0	0	779	0.582985	0.022442	0	1		4	1198	29160	1	0.0494469	1
2010	4	74.91	0.1862	0.3572	2.30259	1.09861	0.082708	0.622248	0.026795	0	1	0	0	0	0	0	0	0	0	0	0	0	0	0	0	0	780	0.844162	0.0151716	0	1		4	75	28037	1	0.0146888	1
2011	4	71.37	0.1862	0.3572	2.30259	1.38629	0.083335	0.522723	0.053509	0	1	0	0	0	0	0	0	0	0	0	0	0	0	0	0	0	780	0.0666073	0.0176968	0	1		4	363	28325	1	0.0255052	1
2012	2	60.52	0.1862	0.3572	2.30259	1.60944	0.102329	0.480365	0.067841	0	1	0	0	0	0	0	0	0	0	0	0	0	0	0	0	0	780	0.792052	0.0192887	0	1		3	588	28550	1	0.0319435	1
2010	5	75.32	0.3936	0.3496	2.07944	1.09861	0.275737	0.543624	0.030947	1	1	0	0	0	0	0	0	0	0	0	0	0	0	0	0	0	781	0.544404	0.0188678	0	1		4	529	28491	1	0.030527	1
2010	4	73.19	0.675	0.0984	1.79176	1.09861	0.213661	0.43595	0.019176	0	1	0	0	0	0	0	0	0	0	0	0	0	0	0	0	0	783	0.26769	0.0157215	0	1		2	133	28095	1	0.0180015	1
2011	4	72.44	0.675	0.0967	1.79176	1.38629	0.208672	0.326576	0.020787	0	1	0	0	0	0	0	0	0	0	0	0	0	0	0	0	0	783	0.12435	0.0184958	0	1		4	477	28439	1	0.0294188	1
2012	4	72.64	0.675	0.0927	1.79176	1.60944	0.245301	0.274689	0.020095	0	1	0	0	0	0	0	0	0	0	0	0	0	0	0	0	0	783	0.662989	0.0210045	0	1		5	879	28841	1	0.0392907	1
2013	3	65.32	0.6232	0.0856	1.79176	1.79176	0.261304	0.218769	0.01898	0	1	0	0	0	0	0	0	0	0	0	0	0	0	0	0	0	783	0.222186	0.0241225	0	1		5	1688	29209	1	0.0499984	1
2018	5	76.74	0.3215	0.0668	1.79176	2.3979	0.145606	0.078621	0.021849	1	1	0	0	0	0	0	0	0	0	0	0	0	0	0	0	0	783	0.0174509	0.0300749	0	1		5	3889	29310	1	0.0499994	1
2011	2	61.44	0.4583	0.333	2.30259	1.38629	0.181275	0.486938	0.017097	0	2	0	0	0	0	0	0	0	0	0	0	0	0	0	0	0	784	0.27534	0.0182549	0	1		4	437	28399	1	0.0281727	1
2010	5	75.93	0.2283	0.5291	2.30259	1.09861	0.452546	0.085195	0.00734	0	1	1	0	0	1	0	0	0	0	0	0	0	0	0	0	0	786	0.968263	0.062353	1	1	1	5	28904	21234	1	1.691e-06	1
2011	5	78.54	0.1911	0.3923	2.30259	1.38629	0.44063	0.259886	0.013345	0	1	1	0	0	0	1	0	0	0	0	0	0	0	0	0	0	786	0.0416032	0.0457535	1	1	1	6	28379	12880	1	8.605e-07	1
2012	5	75.77	0.1911	0.3642	2.30259	1.60944	0.607939	0.184466	0.011274	0	1	1	1	0	0	0	1	0	0	0	0	0	0	0	0	0	786	0.996627	0.064271	1	1	1	4	28954	21930	1	1.383e-06	1
2013	5	78.9	0.1911	0.2486	1.94591	1.79176	0.657158	0.092996	0.012149	0	1	1	1	0	0	0	0	1	0	0	0	0	0	0	0	0	786	0.956189	0.0709383	1	1	1	6	29134	24048	1	4.574e-08	1
2014	5	76.29	0.152	0.2734	1.94591	1.94591	0.591146	0.093548	0.011153	0	1	1	1	0	0	0	0	0	1	0	0	0	0	0	0	0	786	0.348296	0.0658402	1	1	1	3	29009	22449	1	3.823e-08	1
2015	5	78.63	0.1254	0.2143	1.94591	2.07944	0.574428	0.083178	0.010323	0	1	1	1	0	0	0	0	0	0	1	0	0	0	0	0	0	786	0.0415946	0.0656767	1	1	1	3	29003	22392	1	2.08e-07	1
2016	5	75.32	0.1254	0.1923	1.94591	2.19722	0.622371	0.07755	0.010666	0	1	1	1	0	0	0	0	0	0	0	1	0	0	0	0	0	786	0.145616	0.070151	1	1	1	4	29119	23820	1	5.867e-07	1
2017	4	71.19	0.1244	0.1818	1.94591	2.30259	0.645108	0.096629	0.016415	1	1	1	1	0	0	0	0	0	0	0	0	1	0	0	0	0	786	0.194059	0.0697118	1	1	1	5	29108	23700	1	6.014e-07	1
2018	2	62.78	0.1143	0.1781	1.94591	2.3979	0.590395	0.136823	0.023871	1	1	1	1	0	0	0	0	0	0	0	0	0	1	0	0	0	786	0.325207	0.0606115	1	1	1	3	28848	20503	1	1.409e-06	1
2019	5	76.59	0.1144	0.1708	1.94591	2.48491	0.5876	0.107388	0.024885	1	1	1	1	0	0	0	0	0	0	0	0	0	0	1	0	0	786	0.412079	0.0629977	1	1	1	5	28921	21453	1	1.029e-06	1
2020	6	80.58	0.0992	0.1066	2.19722	2.56495	0.525858	0.132037	0.020789	1	1	1	1	0	0	0	0	0	0	0	0	0	0	0	1	0	786	0.256453	0.0595444	1	1	1	4	28819	20038	1	1.259e-06	1
2021	5	79.05	0.0905	0.0969	2.19722	2.63906	0.540163	0.092882	0.028973	1	1	1	1	0	0	0	0	0	0	0	0	0	0	0	0	1	786	0.1534	0.0647391	1	1	1	2	28972	22072	1	7.651e-07	1
2022	6	81.601	0.0843	0.1017	1.94591	2.70805	0.527041	0.118238	0.033458	1	1	1	1	0	0	0	0	0	0	0	0	0	0	0	0	0	786	0.993471	0.056931	1	1	1	4	28733	18875	1	1.757e-07	1
2010	5	77.79	0.1257	0.4648	2.30259	1.09861	0.165436	0.496821	0.038699	0	1	0	0	0	0	0	0	0	0	0	0	0	0	0	0	0	789	0.578556	0.0221641	0	1		5	1128	29090	1	0.0465796	1
2010	3	68.99	0.3523	0.4338	2.30259	1.09861	0.071073	0.327795	0.017855	0	1	0	0	0	0	0	0	0	0	0	0	0	0	0	0	0	791	0.83795	0.0224064	0	1		3	1192	29154	1	0.0490932	1
2012	4	71.93	0.7044	0.0744	2.30259	1.60944	0.144601	0.37152	0.014076	0	1	0	0	0	0	0	0	0	0	0	0	0	0	0	0	0	792	0.747604	0.0175021	0	1		2	344	28306	1	0.0249227	1
2010	4	73.19	0.4888	0.2268	2.30259	1.09861	0.244961	0.422338	0.019403	0	2	0	0	0	0	0	0	0	0	0	0	0	0	0	0	0	793	0.577496	0.0221001	0	1		5	1109	29071	1	0.0459191	1
2010	2	63.76	0.3116	0.4481	2.48491	1.09861	0.055345	0.57321	0.00915	0	1	0	0	0	0	0	0	0	0	0	0	0	0	0	0	0	794	0.297125	0.0155847	0	1		6	115	28077	1	0.0170427	1
2011	4	70.73	0.413	0.3165	2.30259	1.38629	0.184786	0.46886	0.014265	0	1	0	0	0	0	0	0	0	0	0	0	0	0	0	0	0	795	0.911593	0.0194343	0	1		4	614	28576	1	0.0322497	1
2014	5	75.8	0.413	0.3266	2.30259	1.94591	0.186562	0.458502	0.010767	0	1	0	0	0	0	0	0	0	0	0	0	0	0	0	0	0	795	0.862562	0.0191894	0	1		2	576	28538	1	0.0316328	1
2022	4	72.783	0.3439	0.1723	2.07944	2.70805	0.137402	0.304904	0.022554	1	1	0	0	0	0	0	0	0	0	0	0	0	0	0	0	0	795	0.256326	0.0214637	0	1		4	962	28924	1	0.0416434	1
2010	4	72.88	0.4748	0.2881	2.30259	1.09861	0.19382	0.55341	0.024105	0	1	0	0	0	0	0	0	0	0	0	0	0	0	0	0	0	796	0.23278	0.0166464	0	1		4	225	28187	1	0.0214645	1
2011	5	75.7	0.4763	0.3133	2.30259	1.38629	0.293552	0.455879	0.025392	0	1	0	0	0	0	0	0	0	0	0	0	0	0	0	0	0	796	0.528714	0.0223144	0	1		4	1171	29133	1	0.0485606	1
2012	4	70.34	0.327	0.4407	2.30259	1.60944	0.078717	0.327913	0.022274	0	1	0	0	0	0	0	0	0	0	0	0	0	0	0	0	0	797	0.918809	0.0223208	0	1		3	1173	29135	1	0.0486712	1
2022	4	73.582	0.2766	0.3392	2.30259	2.70805	0.17136	0.42454	0.049021	0	1	0	0	0	0	0	0	0	0	0	0	0	0	0	0	0	797	0.5171	0.0206974	0	1		3	824	28786	1	0.0379419	1
2010	2	63.93	0.4614	0.2958	2.30259	1.09861	0.116906	0.329974	0.005774	1	2	0	0	0	0	0	0	0	0	0	0	0	0	0	0	0	798	0.606707	0.022034	0	1		6	1092	29054	1	0.0451899	1
2010	5	79.38	0.6375	0.1412	2.30259	1.09861	0.220753	0.575295	0.019683	0	1	0	0	0	0	0	0	0	0	0	0	0	0	0	0	0	802	0.184749	0.0148859	0	1		6	48	28010	1	0.0124989	1
2011	5	77.67	0.6375	0.1691	2.30259	1.38629	0.251672	0.461276	0.016467	0	1	0	0	0	0	0	0	0	0	0	0	0	0	0	0	0	802	0.658118	0.018632	0	1		3	499	28461	1	0.029689	1
2012	5	76.83	0.6375	0.1574	2.30259	1.60944	0.323401	0.394392	0.019859	0	1	0	0	0	0	0	0	0	0	0	0	0	0	0	0	0	802	0.360213	0.022807	0	1		3	1296	29187	1	0.0499986	1
2010	4	72.17	0.2882	0.5346	2.19722	1.09861	0.281044	0.579892	0.003004	0	2	0	0	0	0	0	0	0	0	0	0	0	0	0	0	0	804	0.30021	0.0200284	0	1		6	709	28671	1	0.0349511	1
2022	4	73.48	0.1879	0.1392	2.07944	2.63906	0.467888	0.157766	0.027579	1	2	0	0	0	0	0	0	0	0	0	0	0	0	0	0	0	806	0.0476453	0.0482763	0	1		3	14333	29420	1	0.0499996	1
2011	4	73.59	0.2243	0.3626	2.63906	1.09861	0.247312	0.237835	0.116307	1	1	1	0	0	0	1	0	0	0	0	0	0	0	0	0	0	807	0.746647	0.0395994	1	1	1	4	28223	9117	1	7.579e-07	1
2012	3	68.72	0.2243	0.3386	2.48491	1.38629	0.141362	0.181939	0.054271	1	1	1	1	0	0	0	1	0	0	0	0	0	0	0	0	0	807	0.894755	0.035208	1	1	1	5	28124	6501	1	4.822e-07	1
2013	3	65.94	0.2243	0.2317	2.19722	1.60944	0.148639	0.110496	0.069934	1	1	1	1	0	0	0	0	1	0	0	0	0	0	0	0	0	807	0.745616	0.0361784	1	1	1	6	28150	7056	1	6.242e-07	1
2014	1	59.35	0.2243	0.2173	2.07944	1.79176	0.138509	0.232089	0.058491	1	1	1	1	0	0	0	0	0	1	0	0	0	0	0	0	0	807	0.950634	0.0277646	1	1	1	3	28016	2959	1	1.2e-06	1
2015	2	64.03	0.2243	0.2274	2.30259	1.94591	0.119788	0.124135	0.064119	0	1	1	1	0	0	0	0	0	0	1	0	0	0	0	0	0	807	0.705665	0.0342748	1	1	1	5	28109	6004	1	5.919e-07	1
2016	2	64.96	0.2243	0.2052	2.30259	2.07944	0.166682	0.164677	0.059624	1	1	1	1	0	0	0	0	0	0	0	1	0	0	0	0	0	807	0.860782	0.0338733	1	1	1	3	28097	5781	1	2.675e-07	1
2017	3	67.22	0.2212	0.18	2.30259	2.19722	0.205834	0.104988	0.073934	1	1	1	1	0	0	0	0	0	0	0	0	1	0	0	0	0	807	0.482313	0.0392798	1	1	1	3	28217	8933	1	6.927e-07	1
2018	3	68.1	0.2213	0.1939	2.30259	2.30259	0.235954	0.129448	0.088616	1	1	1	1	0	0	0	0	0	0	0	0	0	1	0	0	0	807	0.377658	0.0391283	1	1	1	6	28213	8823	1	6.287e-07	1
2019	4	72.52	0.2214	0.1723	2.30259	2.3979	0.263904	0.209197	0.095944	1	1	1	1	0	0	0	0	0	0	0	0	0	0	1	0	0	807	0.44825	0.0353396	1	1	1	4	28128	6569	1	1.071e-06	1
2020	4	73.13	0.2214	0.2212	2.30259	2.48491	0.202466	0.302085	0.073825	1	1	1	1	0	0	0	0	0	0	0	0	0	0	0	1	0	807	0.172198	0.0276669	1	1	1	4	28013	2912	1	1.173e-06	1
2021	3	69.72	0.1965	0.2142	2.48491	2.56495	0.196044	0.169416	0.101341	1	1	1	1	0	0	0	0	0	0	0	0	0	0	0	0	1	807	0.504661	0.036466	1	1	1	4	28156	7215	1	5.5e-07	1
2022	5	77.536	0.1965	0.1974	2.48491	2.63906	0.217059	0.164256	0.116307	1	1	1	1	0	0	0	0	0	0	0	0	0	0	0	0	0	807	0.749293	0.0376691	1	1	1	3	28175	7941	1	1.444e-06	1
2011	4	72.65	0.4109	0.2349	2.30259	1.09861	0.136766	0.575044	0.021028	0	1	0	0	0	0	0	0	0	0	0	0	0	0	0	0	0	809	0.622057	0.0153103	0	1		3	89	28051	1	0.0154809	1
2012	4	72.77	0.3951	0.2996	2.30259	1.38629	0.163206	0.400091	0.025672	0	1	0	0	0	0	0	0	0	0	0	0	0	0	0	0	0	809	0.879189	0.0213953	0	1		5	942	28904	1	0.0409577	1
2015	4	74.61	0.383	0.231	2.30259	1.94591	0.243313	0.087364	0.034053	0	1	0	0	0	0	0	0	0	0	0	0	0	0	0	0	0	809	0.739279	0.0393931	0	1		4	8995	29385	1	0.0499989	1
2014	4	74.83	0.2263	0.2604	2.07944	1.79176	0.066673	0.0258	0.019875	0	2	0	0	0	0	0	0	0	0	0	0	0	0	0	0	0	810	0.922388	0.0355995	0	1		4	6709	29363	1	0.0499991	1
2011	4	70.5	0.45	0.3012	2.30259	1.09861	0.145086	0.421196	0.016571	0	1	0	0	0	0	0	0	0	0	0	0	0	0	0	0	0	815	0.176913	0.0197829	0	1		5	676	28638	1	0.0340267	1
2013	3	68.1	0.45	0.2813	2.30259	1.60944	0.114778	0.337148	0.021827	0	1	0	0	0	0	0	0	0	0	0	0	0	0	0	0	0	815	0.222205	0.0211677	0	1		4	909	28871	1	0.0400964	1
2022	5	76.592	0.379	0.3753	2.30259	2.63906	0.214503	0.426826	0.027268	0	1	0	0	0	0	0	0	0	0	0	0	0	0	0	0	0	817	0.65095	0.0207303	0	1		3	830	28792	1	0.0379973	1
2021	5	75.04	0.1516	0.3262	2.30259	2.56495	0.341786	0.189243	0.06012	0	1	0	0	0	0	0	0	0	0	0	0	0	0	0	0	0	818	0.0663112	0.0426198	0	1		1	10942	29396	1	0.049999	1
2011	5	76.6	0.3016	0.4423	2.19722	1.09861	0.080662	0.452864	0.023486	0	1	0	0	0	0	0	0	0	0	0	0	0	0	0	0	0	825	0.406013	0.0183843	0	1		3	453	28415	1	0.0288216	1
2012	5	79.75	0.3016	0.4422	2.07944	1.38629	0.100166	0.401403	0.026622	0	1	0	0	0	0	0	0	0	0	0	0	0	0	0	0	0	825	0.334417	0.0196117	0	1		4	644	28606	1	0.0330299	1
2013	5	77.29	0.3016	0.4154	2.07944	1.60944	0.146083	0.35552	0.029815	0	1	0	0	0	0	0	0	0	0	0	0	0	0	0	0	0	825	0.0562336	0.0222948	0	1		4	1163	29125	1	0.0482414	1
2016	6	82.03	0.2546	0.3776	2.07944	2.07944	0.120763	0.367277	0.023408	0	1	0	0	0	0	0	0	0	0	0	0	0	0	0	0	0	825	0.475585	0.0210281	0	1		5	884	28846	1	0.0394363	1
2019	7	85.26	0.2546	0.3601	2.07944	2.3979	0.179156	0.364461	0.029206	1	1	0	0	0	0	0	0	0	0	0	0	0	0	0	0	0	825	0.794498	0.0224987	0	1		6	1207	29169	1	0.049618	1
2011	5	75.58	0.4513	0.3373	2.07944	1.09861	0.094277	0.496421	0.020609	0	1	0	0	0	0	0	0	0	0	0	0	0	0	0	0	0	828	0.530046	0.015198	0	1		4	79	28041	1	0.0148262	1
2012	4	73.1	0.4513	0.3277	2.07944	1.38629	0.076777	0.382774	0.044335	0	1	0	0	0	0	0	0	0	0	0	0	0	0	0	0	0	828	0.494973	0.0176813	0	1		4	361	28323	1	0.02551	1
2013	4	72.21	0.4015	0.2382	1.94591	1.60944	0.187073	0.187932	0.050428	0	1	0	0	0	0	0	0	0	0	0	0	0	0	0	0	0	828	0.597432	0.0280309	0	1		4	3052	29284	1	0.0499997	1
2022	3	69.059	0.2221	0.2709	2.19722	2.63906	0.681316	0.091019	0.043006	0	1	0	0	0	0	0	0	0	0	0	0	0	0	0	0	0	828	0.610117	0.0737931	0	1		3	24781	29446	1	0.049998	1
2011	4	71.78	0.4449	0.181	2.30259	1.09861	0.24206	0.453635	0.007882	0	1	0	0	0	0	0	0	0	0	0	0	0	0	0	0	0	830	0.556435	0.0213598	0	1		5	937	28899	1	0.0408039	1
2016	4	72.09	0.4215	0.1563	1.79176	2.07944	0.342768	0.120942	0.034376	0	1	0	0	0	0	0	0	0	0	0	0	0	0	0	0	0	830	0.149091	0.0357227	0	1		4	6770	29365	1	0.0499909	1
2011	4	73.67	0.4719	0.2699	2.30259	1.09861	0.089151	0.421583	0.001324	0	1	0	0	0	0	0	0	0	0	0	0	0	0	0	0	0	832	0.652785	0.0179569	0	1		5	397	28359	1	0.0265769	1
2011	3	69.36	0.5676	0.2074	2.30259	1.09861	0.083922	0.396685	0.006872	0	1	0	0	0	0	0	0	0	0	0	0	0	0	0	0	0	833	0.765186	0.0174387	0	1		5	331	28293	1	0.0246075	1
2013	2	60.84	0.535	0.1728	2.19722	1.60944	0.055117	0.328551	0.015529	0	1	0	0	0	0	0	0	0	0	0	0	0	0	0	0	0	833	0.957322	0.0179964	0	1		5	402	28364	1	0.0267856	1
2011	5	77.36	0.3662	0.4084	2.07944	1.09861	0.060019	0.407629	0.025227	0	1	0	0	0	0	0	0	0	0	0	0	0	0	0	0	0	836	0.729641	0.017861	0	1		4	383	28345	1	0.026115	1
2012	3	69.26	0.5136	0.1233	2.30259	1.38629	0.050991	0.462483	0.013842	0	1	0	0	0	0	0	0	0	0	0	0	0	0	0	0	0	838	0.252198	0.0149988	0	1		5	60	28022	1	0.0134351	1
2013	4	72.21	0.5136	0.0542	2.30259	1.60944	0.092549	0.423425	0.012194	0	1	0	0	0	0	0	0	0	0	0	0	0	0	0	0	0	838	0.0966455	0.0167009	0	1		5	229	28191	1	0.0215261	1
2014	3	67.8	0.5136	0.059	2.19722	1.79176	0.104035	0.315303	0.012775	0	1	0	0	0	0	0	0	0	0	0	0	0	0	0	0	0	838	0.923233	0.0196065	0	1		5	643	28605	1	0.0329779	1
2015	3	67.66	0.5136	0.0591	2.30259	1.94591	0.128907	0.287637	0.009745	0	1	0	0	0	0	0	0	0	0	0	0	0	0	0	0	0	838	0.21846	0.0217483	0	1		2	1026	28988	1	0.0434554	1
2017	3	68.93	0.5136	0.0526	2.30259	2.19722	0.163583	0.400408	0.027754	0	1	0	0	0	0	0	0	0	0	0	0	0	0	0	0	0	838	0.279304	0.0185609	0	1		4	488	28450	1	0.029521	1
2018	3	68.54	0.5136	0.0545	2.19722	2.30259	0.179936	0.378056	0.024073	0	1	0	0	0	0	0	0	0	0	0	0	0	0	0	0	0	838	0.708476	0.0190331	0	1		6	555	28517	1	0.0311676	1
2019	4	72.32	0.5136	0.0557	2.07944	2.3979	0.162318	0.306731	0.023409	0	1	0	0	0	0	0	0	0	0	0	0	0	0	0	0	0	838	0.725839	0.0201512	0	1		3	734	28696	1	0.0357511	1
2020	4	71.89	0.5136	0.0522	2.30259	2.48491	0.143381	0.303791	0.015272	0	1	0	0	0	0	0	0	0	0	0	0	0	0	0	0	0	838	0.360737	0.0208991	0	1		5	862	28824	1	0.0387998	1
2021	4	71.65	0.5136	0.0354	2.30259	2.56495	0.150344	0.31356	0.020052	0	1	0	0	0	0	0	0	0	0	0	0	0	0	0	0	0	838	0.310698	0.0206315	0	1		5	812	28774	1	0.0375437	1
2022	5	75.469	0.5093	0.0418	2.30259	2.63906	0.177973	0.334456	0.020029	0	1	0	0	0	0	0	0	0	0	0	0	0	0	0	0	0	838	0.447344	0.0206846	0	1		4	820	28782	1	0.037754	1
2011	4	72.96	0.6473	0.115	2.19722	1.09861	0.176651	0.310419	0.018136	1	1	0	0	0	0	0	0	0	0	0	0	0	0	0	0	0	840	0.534174	0.0211504	0	1		4	906	28868	1	0.0400613	1
2015	4	70.36	0.6473	0.0821	2.30259	1.94591	0.238395	0.23728	0.028064	1	1	0	0	0	0	0	0	0	0	0	0	0	0	0	0	0	840	0.86874	0.025551	0	1		5	2135	29241	1	0.0499987	1
2014	4	70.88	0.3694	0.4218	2.07944	1.79176	0.158885	0.415495	0.005983	0	1	0	0	0	0	0	0	0	0	0	0	0	0	0	0	0	844	0.104731	0.0194544	0	1		4	617	28579	1	0.032351	1
2011	4	73.53	0.5581	0.1125	2.07944	1.09861	0.304631	0.592199	0.010305	1	1	0	0	0	0	0	0	0	0	0	0	0	0	0	0	0	846	0.813303	0.0160316	0	1		4	166	28128	1	0.019308	1
2012	5	75.35	0.5581	0.092	2.07944	1.38629	0.281905	0.607381	0.02166	1	1	0	0	0	0	0	0	0	0	0	0	0	0	0	0	0	846	0.264488	0.0148323	0	1		5	42	28004	1	0.0112339	1
2013	5	78.08	0.5581	0.0883	2.07944	1.60944	0.345317	0.430342	0.020254	0	1	0	0	0	0	0	0	0	0	0	0	0	0	0	0	0	846	0.562261	0.0216846	0	1		5	1009	28971	1	0.0430514	1
2016	5	79.85	0.5001	0.082	2.07944	2.07944	0.444673	0.55112	0.027272	0	1	0	0	0	0	0	0	0	0	0	0	0	0	0	0	0	846	0.311934	0.0204852	0	1		4	784	28746	1	0.0367619	1
2021	6	81.06	0.0822	0.2385	2.30259	2.56495	0.142966	0.364758	0.098708	0	1	0	0	0	0	0	0	0	0	0	0	0	0	0	0	0	850	0.161195	0.0248167	0	1		2	1876	29224	1	0.049995	1
2016	4	71.54	0.2753	0.1483	2.30259	2.07944	0.10995	0.151875	0.024274	1	2	0	0	0	0	0	0	0	0	0	0	0	0	0	0	0	851	0.261383	0.0308274	0	1		5	4263	29318	1	0.049999	1
2016	5	75.19	0.1393	0.0584	2.30259	2.07944	0.452753	0.135437	0.024122	1	2	0	0	0	0	0	0	0	0	0	0	0	0	0	0	0	852	0.502913	0.0551574	0	1		1	17996	29426	1	0.0499999	1
2011	5	76.91	0.3359	0.4324	2.07944	1.09861	0.128987	0.521858	0	0	1	0	0	0	0	0	0	0	0	0	0	0	0	0	0	0	854	0.424831	0.0165568	0	1		5	212	28174	1	0.0211114	1
2012	5	78.19	0.3359	0.4257	2.07944	1.38629	0.089087	0.504342	0.02927	0	1	0	0	0	0	0	0	0	0	0	0	0	0	0	0	0	854	0.980793	0.0158249	0	1		5	139	28101	1	0.0181701	1
2011	5	75.28	0.1993	0.5514	2.30259	1.09861	0.095646	0.622248	0.054809	0	1	0	0	0	0	0	0	0	0	0	0	0	0	0	0	0	855	0.262056	0.0155755	0	1		5	112	28074	1	0.0168056	1
2012	5	75.11	0.1995	0.5758	2.30259	1.38629	0.087072	0.622248	0.094918	1	1	0	0	0	0	0	0	0	0	0	0	0	0	0	0	0	855	0.173463	0.0151476	0	1		5	70	28032	1	0.0144142	1
2013	5	78.42	0.1954	0.4837	2.30259	1.60944	0.116946	0.571205	0.100087	0	1	0	0	0	0	0	0	0	0	0	0	0	0	0	0	0	855	0.430668	0.016941	0	1		5	262	28224	1	0.0226995	1
2014	5	76.76	0.1902	0.4493	2.30259	1.79176	0.118931	0.622248	0.10522	0	1	0	0	0	0	0	0	0	0	0	0	0	0	0	0	0	855	0.145074	0.0154029	0	1		4	95	28057	1	0.0158844	1
2015	5	77.77	0.1902	0.3823	2.30259	1.94591	0.106305	0.554326	0.116307	0	1	0	0	0	0	0	0	0	0	0	0	0	0	0	0	0	855	0.168865	0.0167436	0	1		6	236	28198	1	0.0216413	1
2015	4	73.39	0.2496	0.2545	2.07944	1.94591	0.092696	0.317044	0.008313	0	1	0	0	0	0	0	0	0	0	0	0	0	0	0	0	0	858	0.30712	0.0220324	0	1		3	1090	29052	1	0.045126	1
2012	5	75.21	0.6837	0.0845	2.07944	1.38629	0.050991	0.381941	0.016485	1	2	0	0	0	0	0	0	0	0	0	0	0	0	0	0	0	859	0.430838	0.0144817	0	1		6	15	27977	1	0.00643927	1
2013	5	75.73	0.3987	0.3615	2.07944	1.60944	0.125438	0.322014	0.01908	0	2	0	0	0	0	0	0	0	0	0	0	0	0	0	0	0	859	0.68386	0.0214921	0	1		7	970	28932	1	0.0420306	1
2014	5	76.3	0.3987	0.3597	2.07944	1.79176	0.050991	0.16152	0.026631	0	2	0	0	0	0	0	0	0	0	0	0	0	0	0	0	0	859	0.440289	0.0251142	0	1		3	1998	29232	1	0.0499998	1
2011	4	73.44	0.4261	0.4716	2.30259	1.09861	0.180667	0.622248	0.040972	1	1	0	0	0	0	0	0	0	0	0	0	0	0	0	0	0	860	0.0476801	0.0151883	0	1		3	76	28038	1	0.0147583	1
2012	4	74.75	0.4242	0.4244	2.30259	1.38629	0.18113	0.522562	0.057271	1	1	0	0	0	0	0	0	0	0	0	0	0	0	0	0	0	860	0.340122	0.0176699	0	1		4	358	28320	1	0.0254104	1
2017	4	73.53	0.1988	0.3653	1.79176	2.19722	0.104481	0.401191	0.01316	1	1	0	0	0	0	0	0	0	0	0	0	0	0	0	0	0	862	0.584878	0.0183289	0	1		3	447	28409	1	0.0285272	1
2018	4	72.03	0.2002	0.3397	1.79176	2.30259	0.213964	0.381263	0.016466	1	1	0	0	0	0	0	0	0	0	0	0	0	0	0	0	0	862	0.666803	0.0219717	0	1		4	1079	29041	1	0.0448867	1
2014	4	70.81	0.3913	0.2772	2.30259	1.79176	0.090106	0.141758	0.00218	1	1	0	0	0	0	0	0	0	0	0	0	0	0	0	0	0	869	0.231704	0.029193	0	1		3	3511	29301	1	0.0499971	1
2019	5	77.53	0.282	0.0835	2.30259	2.3979	0.17871	0.033714	0.021909	0	1	0	0	0	0	0	0	0	0	0	0	0	0	0	0	0	869	0.322642	0.0402672	0	1		4	9494	29391	1	0.0499968	1
2011	4	72.59	0.1521	0.5107	2.30259	1.09861	0.413804	0.207377	0.023783	1	1	1	0	0	0	1	0	0	0	0	0	0	0	0	0	0	875	0.0151005	0.0505317	1	1	1	3	28529	15591	1	2.851e-06	1
2012	5	76.43	0.1521	0.4889	2.30259	1.38629	0.54281	0.095858	0.020834	1	1	1	1	0	0	0	1	0	0	0	0	0	0	0	0	0	875	0.303369	0.0710712	1	1	1	4	29139	24100	1	5.814e-07	1
2013	5	76.04	0.1521	0.4838	2.19722	1.60944	0.625584	0.097949	0.018297	1	1	1	1	0	0	0	0	1	0	0	0	0	0	0	0	0	875	0.78117	0.0759849	1	1	1	4	29247	25266	1	1.166e-06	1
2014	4	71.03	0.1521	0.4572	2.30259	1.79176	0.674757	0.064605	0.01998	1	1	1	1	0	0	0	0	0	1	0	0	0	0	0	0	0	875	0.518069	0.0869926	1	1	1	4	29372	26838	1	5.945e-07	1
2015	4	74.98	0.1409	0.4214	2.30259	1.94591	0.64776	0.128014	0.013776	1	1	1	1	0	0	0	0	0	0	1	0	0	0	0	0	0	875	0.142361	0.0754319	1	1	1	5	29238	25145	1	1.445e-06	1
2016	3	65.35	0.1354	0.2899	2.30259	2.07944	0.66727	0.113813	0.010694	1	1	1	1	0	0	0	0	0	0	0	1	0	0	0	0	0	875	0.439108	0.078095	1	1	1	3	29285	25658	1	2.003e-06	1
2017	4	73.44	0.111	0.2635	2.30259	2.19722	0.631784	0.065668	0.010378	1	1	1	1	0	0	0	0	0	0	0	0	1	0	0	0	0	875	0.0809395	0.0808758	1	1	1	6	29319	26126	1	2.496e-06	1
2018	5	77.76	0.111	0.2599	2.30259	2.30259	0.67493	0.066412	0.010725	1	1	1	1	0	0	0	0	0	0	0	0	0	1	0	0	0	875	0.700325	0.0850516	1	1	1	5	29360	26635	1	2.376e-06	1
2019	5	78.84	0.131	0.2826	2.48491	2.3979	0.723633	0.059327	0.006602	0	1	1	1	0	0	0	0	0	0	0	0	0	0	1	0	0	875	0.940644	0.0948853	1	1	1	5	29404	27376	1	1.951e-06	1
2020	4	70.88	0.131	0.2872	2.48491	2.48491	0.712462	0.042161	0.010191	0	1	1	1	0	0	0	0	0	0	0	0	0	0	0	1	0	875	0.613896	0.0956284	1	1	1	3	29408	27415	1	8.886e-06	1
2021	5	75.26	0.131	0.2849	2.48491	2.56495	0.773622	0.015149	0.010683	0	1	1	1	0	0	0	0	0	0	0	0	0	0	0	0	1	875	0.133329	0.10759	1	1	1	2	29433	27787	1	7.479e-07	1
2022	4	71.356	0.2872	0.1999	2.48491	2.63906	0.762721	0.012779	0.007434	0	1	1	1	0	0	0	0	0	0	0	0	0	0	0	0	0	875	0.415958	0.0964349	1	1	1	4	29411	27453	1	3.118e-05	1
2012	4	70.14	0.516	0.1952	2.07944	1.38629	0.074184	0.460328	0.031571	0	1	0	0	0	0	0	0	0	0	0	0	0	0	0	0	0	876	0.272984	0.0146581	0	1		5	28	27990	1	0.00897693	1
2013	4	73.71	0.4662	0.1481	2.07944	1.60944	0.199528	0.36255	0.034914	0	1	0	0	0	0	0	0	0	0	0	0	0	0	0	0	0	876	0.916804	0.0210201	0	1		6	883	28845	1	0.0393923	1
2022	4	74.118	0.2433	0.065	1.94591	2.63906	0.078504	0.255819	0.013043	0	1	0	0	0	0	0	0	0	0	0	0	0	0	0	0	0	876	0.757084	0.021871	0	1		2	1051	29013	1	0.0440621	1
2012	4	72.93	0.3363	0.3365	2.30259	1.38629	0.121255	0.286347	0	0	1	0	0	0	0	0	0	0	0	0	0	0	0	0	0	0	877	0.960026	0.025432	0	1		4	2100	29238	1	0.0499999	1
2012	4	72.41	0.4463	0.3117	2.30259	1.38629	0.079462	0.492358	0.01382	0	2	0	0	0	0	0	0	0	0	0	0	0	0	0	0	0	881	0.81099	0.015718	0	1		5	131	28093	1	0.0176621	1
2011	5	75.21	0.3899	0.3808	2.07944	1.09861	0.157839	0.466901	0.075761	1	1	0	0	0	0	0	0	0	0	0	0	0	0	0	0	0	883	0.750885	0.0182567	0	1		4	439	28401	1	0.0281962	1
2011	5	76.9	0.4822	0.253	2.30259	1.09861	0.170876	0.452485	0.011461	1	1	0	0	0	0	0	0	0	0	0	0	0	0	0	0	0	888	0.289534	0.0190006	0	1		5	546	28508	1	0.0310144	1
2012	4	73.31	0.4822	0.261	2.30259	1.38629	0.215351	0.387816	0.011061	1	1	0	0	0	0	0	0	0	0	0	0	0	0	0	0	0	888	0.793055	0.0222347	0	1		4	1150	29112	1	0.0475906	1
2020	5	79.75	0.4313	0.1907	2.30259	2.48491	0.339263	0.272724	0.017939	0	1	0	0	0	0	0	0	0	0	0	0	0	0	0	0	0	888	0.87419	0.0309598	0	1		1	4332	29321	1	0.049999	1
2012	5	79.24	0.561	0.0648	1.79176	1.38629	0.533906	0.215018	0.009286	0	1	0	0	0	0	0	0	0	0	0	0	0	0	0	0	0	889	0.456223	0.037927	0	1		4	8083	29379	1	0.0499998	1
2012	3	67.51	0.1919	0.2433	2.30259	1.38629	0.178254	0.192042	0.025352	1	2	0	0	0	0	0	0	0	0	0	0	0	0	0	0	0	891	0.239794	0.0350519	0	1		5	6413	29360	1	0.0499997	1
2011	5	75.37	0.1403	0.3242	2.30259	1.09861	0.129883	0.508565	0.014209	1	1	0	0	0	0	0	0	0	0	0	0	0	0	0	0	0	892	0.880998	0.0202322	0	1		3	746	28708	1	0.0359605	1
2011	3	69.9	0.2435	0.3014	2.30259	1.09861	0.203732	0.473536	0.009346	0	2	0	0	0	0	0	0	0	0	0	0	0	0	0	0	0	894	0.6944	0.0223516	0	1		5	1184	29146	1	0.0489376	1
2019	2	62.58	0.4164	0.1229	2.19722	2.3979	0.128862	0.333703	0.018185	0	1	0	0	0	0	0	0	0	0	0	0	0	0	0	0	0	900	0.443041	0.0202616	0	1		4	756	28718	1	0.0362662	1
2015	4	70.44	0.3639	0.2737	2.19722	1.94591	0.10217	0.282967	0.010184	0	1	0	0	0	0	0	0	0	0	0	0	0	0	0	0	0	901	0.969413	0.0228474	0	1		5	1305	29188	1	0.0499984	1
2011	4	70.63	0.1825	0.1921	2.30259	1.09861	0.098641	0.602034	0.032932	0	1	0	0	0	0	0	0	0	0	0	0	0	0	0	0	0	906	0.312423	0.015892	0	1		4	146	28108	1	0.0183402	1
2012	5	76.46	0.1825	0.1921	2.30259	1.38629	0.085269	0.499851	0.045621	0	1	0	0	0	0	0	0	0	0	0	0	0	0	0	0	0	906	0.839072	0.0182496	0	1		4	436	28398	1	0.0280925	1
2011	4	71.77	0.6375	0.1292	2.30259	1.09861	0.123362	0.306441	0.010793	1	3	0	0	0	0	0	0	0	0	0	0	0	0	0	0	0	907	0.435713	0.0204855	0	1		5	785	28747	1	0.0367686	1
2011	4	74.04	0.2072	0.3928	2.07944	1.09861	0.098376	0.622248	0.023714	1	1	0	0	0	0	0	0	0	0	0	0	0	0	0	0	0	908	0.96257	0.0144026	0	1		2	5	27967	1	0.0017147	1
2016	2	61.89	0.5376	0.2744	2.19722	2.07944	0.316671	0.484981	0	0	1	0	0	0	0	0	0	0	0	0	0	0	0	0	0	0	909	0.0966369	0.019604	0	1		4	642	28604	1	0.0329392	1
2017	4	71.48	0.5376	0.2744	2.19722	2.19722	0.230779	0.368206	0	0	1	0	0	0	0	0	0	0	0	0	0	0	0	0	0	0	909	0.319187	0.0210109	0	1		4	880	28842	1	0.0393009	1
2011	5	75.59	0.2347	0.1705	2.48491	1.09861	0.183357	0.606387	0.018929	0	1	0	0	0	0	0	0	0	0	0	0	0	0	0	0	0	910	0.304061	0.0181426	0	1		4	421	28383	1	0.0277151	1
2012	6	83.06	0.2347	0.197	2.48491	1.38629	0.178346	0.483518	0.022747	0	1	0	0	0	0	0	0	0	0	0	0	0	0	0	0	0	910	0.731031	0.0218803	0	1		4	1054	29016	1	0.0441626	1
2013	6	81.78	0.2335	0.1374	2.48491	1.60944	0.15863	0.50255	0.024527	0	1	0	0	0	0	0	0	0	0	0	0	0	0	0	0	0	910	0.330769	0.0202361	0	1		4	747	28709	1	0.036059	1
2019	5	77.68	0.231	0.1141	2.30259	2.3979	0.190786	0.437793	0.019201	0	1	0	0	0	0	0	0	0	0	0	0	0	0	0	0	0	910	0.17329	0.0214076	0	1		5	943	28905	1	0.0409585	1
2020	5	75.08	0.2114	0.1162	2.07944	2.48491	0.204301	0.471329	0.010885	0	1	0	0	0	0	0	0	0	0	0	0	0	0	0	0	0	910	0.256862	0.0194702	0	1		5	618	28580	1	0.0324184	1
2012	5	79.52	0.328	0.3039	2.30259	1.38629	0.115036	0.488381	0.026339	1	1	0	0	0	0	0	0	0	0	0	0	0	0	0	0	0	914	0.91761	0.0179104	0	1		2	389	28351	1	0.0262376	1
2011	5	79.07	0.4417	0.3209	2.30259	1.09861	0.063849	0.324349	0.019434	1	1	0	0	0	0	0	0	0	0	0	0	0	0	0	0	0	916	0.527242	0.0209178	0	1		3	865	28827	1	0.0391279	1
2019	5	75.63	0.158	0.1267	2.19722	2.3979	0.162079	0.404702	0.020352	1	1	0	0	0	0	0	0	0	0	0	0	0	0	0	0	0	916	0.863456	0.0220873	0	1		5	1103	29065	1	0.0455718	1
2021	4	74.8	0.158	0.0906	2.30259	2.56495	0.153566	0.401208	0.02257	1	1	0	0	0	0	0	0	0	0	0	0	0	0	0	0	0	916	0.207047	0.022332	0	1		5	1176	29138	1	0.0487201	1
2011	6	80.48	0.3888	0.3496	2.30259	1.09861	0.093186	0.327228	0.021339	0	1	1	0	0	0	1	0	0	0	0	0	0	0	0	0	0	918	0.404653	0.0224781	1	1	1	2	27983	1204	1	8.179e-07	1
2012	5	77.98	0.3846	0.3363	2.30259	1.38629	0.254888	0.185629	0	0	1	1	1	0	0	0	1	0	0	0	0	0	0	0	0	0	918	0.214481	0.0353629	1	1	1	5	28131	6579	1	1.934e-07	1
2013	4	72.65	0.3751	0.3023	2.30259	1.60944	0.357757	0.102822	0.01113	0	1	1	1	0	0	0	0	1	0	0	0	0	0	0	0	0	918	0.408228	0.0464275	1	1	1	2	28399	13268	1	5.037e-07	1
2014	4	73.83	0.3767	0.2397	2.30259	1.79176	0.352415	0.116595	0.010424	0	1	1	1	0	0	0	0	0	1	0	0	0	0	0	0	0	918	0.279187	0.0442986	1	1	1	4	28355	12012	1	2.335e-06	1
2015	4	73.78	0.38	0.1888	2.19722	1.94591	0.371644	0.107866	0.007559	0	1	1	1	0	0	0	0	0	0	1	0	0	0	0	0	0	918	0.556792	0.0441563	1	1	1	4	28352	11916	1	1.001e-06	1
2016	4	74.91	0.38	0.153	2.30259	2.07944	0.376705	0.125875	0.009914	0	1	1	1	0	0	0	0	0	0	0	1	0	0	0	0	0	918	0.429915	0.0439761	1	1	1	4	28345	11788	1	5.984e-07	1
2017	5	75.81	0.38	0.1369	2.30259	2.19722	0.374684	0.051473	0.00873	0	1	1	1	0	0	0	0	0	0	0	0	1	0	0	0	0	918	0.310143	0.049214	1	1	1	5	28483	14859	1	1.828e-06	1
2018	5	78.04	0.3385	0.1833	2.30259	2.30259	0.313915	0.135037	0.010961	0	1	1	1	0	0	0	0	0	0	0	0	0	1	0	0	0	918	0.52229	0.0402427	1	1	1	1	28240	9484	1	1.441e-06	1
2019	5	75.96	0.3405	0.169	2.30259	2.3979	0.491554	0.097574	0.008745	0	1	1	1	0	0	0	0	0	0	0	0	0	0	1	0	0	918	0.243017	0.0543929	1	1	1	1	28661	17624	1	1.742e-06	1
2020	6	82.4	0.2049	0.2945	2.30259	2.48491	0.589829	0.048688	0.009916	0	1	1	1	0	0	0	0	0	0	0	0	0	0	0	1	0	918	0.929317	0.0733386	1	1	1	2	29198	24659	1	6.115e-07	1
2021	5	79.69	0.2049	0.2373	2.30259	2.56495	0.526418	0.106271	0.015158	0	1	1	1	0	0	0	0	0	0	0	0	0	0	0	0	1	918	0.0639948	0.0607137	1	1	1	3	28853	20546	1	4.503e-06	1
2022	5	76.242	0.2049	0.2248	2.30259	2.63906	0.517885	0.110554	0.016954	0	1	1	1	0	0	0	0	0	0	0	0	0	0	0	0	0	918	0.707712	0.0592758	1	1	1	3	28813	19932	1	9.557e-07	1
2011	4	72.91	0.375	0.2834	2.30259	1.09861	0.106649	0.363619	0	1	1	0	0	0	0	0	0	0	0	0	0	0	0	0	0	0	923	0.68153	0.0216054	0	1		4	989	28951	1	0.0426272	1
2012	4	73.11	0.375	0.2795	2.30259	1.38629	0.117473	0.348599	0.018927	1	1	0	0	0	0	0	0	0	0	0	0	0	0	0	0	0	923	0.826123	0.0221175	0	1		5	1114	29076	1	0.0460358	1
2017	3	65.74	0.6362	0.1015	2.30259	2.19722	0.134143	0.405685	0.01003	0	1	0	0	0	0	0	0	0	0	0	0	0	0	0	0	0	924	0.512362	0.0164088	0	1		6	199	28161	1	0.0204813	1
2013	4	72.47	0.49	0.0868	2.07944	1.60944	0.224256	0.219077	0	0	1	0	0	0	0	0	0	0	0	0	0	0	0	0	0	0	931	0.377507	0.0272462	0	1		3	2737	29272	1	0.049999	1
2012	5	78.94	0.4229	0.1997	2.30259	1.38629	0.056334	0.372508	0.018663	1	1	0	0	0	0	0	0	0	0	0	0	0	0	0	0	0	933	0.386376	0.0187674	0	1		4	515	28477	1	0.0301857	1
2021	4	72.93	0.1715	0.2364	1.79176	2.56495	0.064338	0.247414	0.007516	0	1	0	0	0	0	0	0	0	0	0	0	0	0	0	0	0	934	0.0297577	0.0221472	0	1		5	1120	29082	1	0.0463301	1
2022	4	73.143	0.1715	0.2364	1.79176	2.63906	0.052086	0.241647	0.008522	0	1	0	0	0	0	0	0	0	0	0	0	0	0	0	0	0	934	0.914131	0.0218804	0	1		6	1055	29017	1	0.0442645	1
2011	4	72.67	0.2151	0.2268	2.30259	1.09861	0.073675	0.528888	0.017829	1	3	0	0	0	0	0	0	0	0	0	0	0	0	0	0	0	936	0.663453	0.0170789	0	1		3	284	28246	1	0.023387	1
2011	5	79.03	0.7889	0.0471	2.30259	1.09861	0.213939	0.255505	0.028798	1	1	0	0	0	0	0	0	0	0	0	0	0	0	0	0	0	937	0.467051	0.0230054	0	1		2	1353	29191	1	0.0499914	1
2012	5	75.46	0.7889	0.0393	2.30259	1.38629	0.190109	0.276248	0.024242	1	1	0	0	0	0	0	0	0	0	0	0	0	0	0	0	0	937	0.226876	0.0210832	0	1		3	888	28850	1	0.0395593	1
2013	5	79.1	0.7889	0.031	2.30259	1.60944	0.181692	0.251488	0.032956	1	1	0	0	0	0	0	0	0	0	0	0	0	0	0	0	0	937	0.316189	0.021425	0	1		4	949	28911	1	0.0411974	1
2011	5	78	0.2782	0.4249	2.30259	1.09861	0.239495	0.331985	0.013199	1	1	1	0	0	0	1	0	0	0	0	0	0	0	0	0	0	938	0.503257	0.0295617	1	1	1	3	28032	3660	1	8.969e-07	1
2012	5	77.46	0.2782	0.4177	2.30259	1.38629	0.319333	0.20221	0.02001	1	1	1	1	0	0	0	1	0	0	0	0	0	0	0	0	0	938	0.988388	0.0404239	1	1	1	4	28244	9597	1	3.771e-07	1
2013	4	72.41	0.2431	0.3674	2.30259	1.60944	0.312528	0.204607	0.014086	1	1	1	1	0	0	0	0	1	0	0	0	0	0	0	0	0	938	0.675587	0.0400439	1	1	1	3	28233	9371	1	6.161e-07	1
2014	4	73.2	0.2209	0.3123	2.30259	1.79176	0.420188	0.207565	0.012732	1	1	1	1	0	0	0	0	0	1	0	0	0	0	0	0	0	938	0.975028	0.0462335	1	1	1	4	28397	13141	1	1.969e-07	1
2015	5	75.42	0.1902	0.2849	2.30259	1.94591	0.272648	0.142468	0.016212	0	1	1	1	0	0	0	0	0	0	1	0	0	0	0	0	0	938	0.244089	0.0422471	1	1	1	6	28300	10722	1	3.392e-07	1
2016	5	78.62	0.19	0.2963	2.30259	2.07944	0.285985	0.114019	0.013012	0	1	1	1	0	0	0	0	0	0	0	1	0	0	0	0	0	938	0.930846	0.0448222	1	1	1	4	28366	12337	1	2.172e-07	1
2017	4	71.84	0.19	0.3115	2.19722	2.19722	0.537133	0.060291	0	0	1	1	1	0	0	0	0	0	0	0	0	1	0	0	0	0	938	0.792908	0.0668584	1	1	1	5	29041	22816	1	3.897e-07	1
2018	4	70.28	0.19	0.3062	2.30259	2.30259	0.857313	0.032538	0	0	1	1	1	0	0	0	0	0	0	0	0	0	1	0	0	0	938	0.600942	0.10944	1	1	1	2	29435	27829	1	1.111e-06	1
2013	6	82.89	0.3825	0.2917	2.30259	1.60944	0.050991	0.478665	0.01685	1	1	0	0	0	0	0	0	0	0	0	0	0	0	0	0	0	940	0.707765	0.0158292	0	1		5	140	28102	1	0.0182085	1
2014	5	79.86	0.3825	0.2479	2.30259	1.79176	0.069454	0.365926	0.015202	1	1	0	0	0	0	0	0	0	0	0	0	0	0	0	0	0	940	0.348051	0.019426	0	1		5	612	28574	1	0.0322087	1
2011	4	74.83	0.4985	0.3188	2.07944	1.09861	0.174795	0.559322	0.007173	0	1	0	0	0	0	0	0	0	0	0	0	0	0	0	0	0	941	0.440332	0.0148529	0	1		6	45	28007	1	0.0117444	1
2012	4	72.75	0.4985	0.3518	2.07944	1.38629	0.20219	0.525224	0.007137	0	1	0	0	0	0	0	0	0	0	0	0	0	0	0	0	0	941	0.654754	0.0161398	0	1		5	176	28138	1	0.0193796	1
2011	4	72.65	0.3557	0.365	2.3979	1.09861	0.182241	0.45702	0.003314	1	3	0	0	0	0	0	0	0	0	0	0	0	0	0	0	0	945	0.825619	0.02149	0	1		5	969	28931	1	0.0419658	1
2012	4	73.9	0.3557	0.3631	2.3979	1.38629	0.152082	0.443089	0.003301	1	3	0	0	0	0	0	0	0	0	0	0	0	0	0	0	0	945	0.582004	0.0207136	0	1		4	825	28787	1	0.037934	1
2018	4	71.71	0.3965	0.2055	2.48491	2.30259	0.170262	0.378795	0.007567	1	3	0	0	0	0	0	0	0	0	0	0	0	0	0	0	0	945	0.420262	0.0221579	0	1		2	1126	29088	1	0.0464729	1
2011	5	76.93	0.5038	0.2147	2.30259	1.09861	0.213274	0.531782	0.022002	1	1	0	0	0	0	0	0	0	0	0	0	0	0	0	0	0	946	0.564955	0.0173427	0	1		5	316	28278	1	0.0242192	1
2012	5	77.08	0.5038	0.159	2.30259	1.38629	0.253579	0.479069	0.023712	1	1	0	0	0	0	0	0	0	0	0	0	0	0	0	0	0	946	0.809703	0.0196703	0	1		4	657	28619	1	0.0334246	1
2013	5	77.54	0.5038	0.1829	2.30259	1.60944	0.271544	0.455195	0.028904	1	1	0	0	0	0	0	0	0	0	0	0	0	0	0	0	0	946	0.340958	0.0207808	0	1		4	842	28804	1	0.0382222	1
2014	6	82.47	0.5038	0.1221	2.19722	1.79176	0.315632	0.441266	0.031356	1	1	0	0	0	0	0	0	0	0	0	0	0	0	0	0	0	946	0.020265	0.0216422	0	1		4	998	28960	1	0.0428052	1
2016	6	80.7	0.4968	0.1194	2.30259	2.07944	0.356958	0.536045	0.030348	1	1	0	0	0	0	0	0	0	0	0	0	0	0	0	0	0	946	0.676777	0.019868	0	1		3	688	28650	1	0.0342751	1
2012	5	78.53	0.5829	0.1403	2.07944	1.38629	0.201798	0.426764	0.011946	0	1	0	0	0	0	0	0	0	0	0	0	0	0	0	0	0	949	0.726664	0.0178093	0	1		2	375	28337	1	0.0258776	1
2011	4	71.06	0.5147	0.2243	2.30259	1.09861	0.094708	0.409758	0	1	1	0	0	0	0	0	0	0	0	0	0	0	0	0	0	0	951	0.968899	0.0179205	0	1		4	391	28353	1	0.026285	1
2012	3	69.56	0.5147	0.2228	2.30259	1.38629	0.108831	0.358459	0.029028	1	1	0	0	0	0	0	0	0	0	0	0	0	0	0	0	0	951	0.94764	0.0196159	0	1		4	645	28607	1	0.0330324	1
2011	4	70.17	0.277	0.4427	2.30259	1.09861	0.084922	0.371349	0.001975	1	1	0	0	0	0	0	0	0	0	0	0	0	0	0	0	0	952	0.232423	0.0222449	0	1		5	1151	29113	1	0.0476065	1
2015	4	74.32	0.2208	0.4678	2.30259	1.94591	0.050991	0.033694	0.004216	1	1	0	0	0	0	0	0	0	0	0	0	0	0	0	0	0	952	0.950044	0.0369945	0	1		4	7513	29372	1	0.0499981	1
2021	3	66.72	0.203	0.2117	2.07944	2.56495	0.050991	0.107961	0.0032	1	1	0	0	0	0	0	0	0	0	0	0	0	0	0	0	0	952	0.794305	0.0292564	0	1		4	3537	29302	1	0.049999	1
2022	3	68.661	0.203	0.2363	2.07944	2.63906	0.050991	0.381442	0.003082	1	1	0	0	0	0	0	0	0	0	0	0	0	0	0	0	0	952	0.0672209	0.018331	0	1		5	448	28410	1	0.0287079	1
2011	4	70.81	0.5487	0.2031	2.30259	1.09861	0.140293	0.346952	0.014671	0	1	0	0	0	0	0	0	0	0	0	0	0	0	0	0	0	953	0.77892	0.0208149	0	1		4	849	28811	1	0.0383677	1
2012	5	75.4	0.5487	0.0952	2.30259	1.38629	0.143157	0.35231	0.015864	0	1	0	0	0	0	0	0	0	0	0	0	0	0	0	0	0	953	0.93648	0.0201775	0	1		4	739	28701	1	0.035877	1
2017	3	69.31	0.4565	0.1348	2.30259	2.19722	0.165389	0.167075	0.004951	0	1	0	0	0	0	0	0	0	0	0	0	0	0	0	0	0	953	0.199305	0.0288537	0	1		3	3356	29297	1	0.0499999	1
2011	5	78.8	0.5769	0.1985	2.07944	1.09861	0.053527	0.404858	0.022142	1	1	0	0	0	0	0	0	0	0	0	0	0	0	0	0	0	954	0.621225	0.0153372	0	1		3	92	28054	1	0.0156011	1
2012	5	77.25	0.5769	0.1871	2.07944	1.38629	0.068348	0.210515	0.019165	1	1	0	0	0	0	0	0	0	0	0	0	0	0	0	0	0	954	0.302964	0.0214442	0	1		4	954	28916	1	0.0413972	1
2016	4	73.61	0.2144	0.5375	2.07944	2.07944	0.165426	0.536301	0	0	1	0	0	0	0	0	0	0	0	0	0	0	0	0	0	0	954	0.212299	0.0174437	0	1		6	333	28295	1	0.0247123	1
2012	6	81.2	0.664	0.0772	2.07944	1.38629	0.208629	0.429592	0.025603	0	1	0	0	0	0	0	0	0	0	0	0	0	0	0	0	0	955	0.652826	0.0169334	0	1		5	260	28222	1	0.0226366	1
2011	3	67.59	0.5025	0.2779	2.07944	1.09861	0.203495	0.494456	0.016601	1	1	0	0	0	0	0	0	0	0	0	0	0	0	0	0	0	957	0.0329073	0.0171969	0	1		5	301	28263	1	0.0238304	1
2012	4	73.07	0.5083	0.2498	2.07944	1.38629	0.226784	0.34994	0.012253	1	1	0	0	0	0	0	0	0	0	0	0	0	0	0	0	0	957	0.969456	0.0222323	0	1		6	1147	29109	1	0.0475441	1
2015	4	71.16	0.4478	0.203	2.07944	1.94591	0.295359	0.421361	0.020629	0	1	0	0	0	0	0	0	0	0	0	0	0	0	0	0	0	957	0.0984593	0.0217082	0	1		4	1016	28978	1	0.0431725	1
2012	5	78.53	0.3119	0.2149	2.30259	1.38629	0.269767	0.304601	0.018638	1	1	0	0	0	0	0	0	0	0	0	0	0	0	0	0	0	958	0.114691	0.0305988	0	1		5	4145	29317	1	0.0499984	1
2012	5	78.05	0.548	0.1983	2.07944	1.38629	0.144721	0.369537	0.014218	1	1	0	0	0	0	0	0	0	0	0	0	0	0	0	0	0	959	0.0770279	0.0185802	0	1		5	489	28451	1	0.0295109	1
2017	4	71.89	0.4395	0.1234	2.07944	2.19722	0.289623	0.099384	0.009625	0	1	0	0	0	0	0	0	0	0	0	0	0	0	0	0	0	959	0.107748	0.036521	0	1		2	7244	29369	1	0.0499983	1
2014	3	68.61	0.2397	0.0739	2.19722	1.79176	0.453896	0.048461	0.010391	1	1	0	0	0	0	0	0	0	0	0	0	0	0	0	0	0	962	0.719206	0.0593599	0	1		1	19963	29434	1	0.0499925	1
2011	4	72.87	0.2147	0.4767	2.30259	1.09861	0.066409	0.470181	0	1	1	0	0	0	0	0	0	0	0	0	0	0	0	0	0	0	963	0.0727594	0.0190746	0	1		4	565	28527	1	0.0314155	1
2016	4	72.32	0.1975	0.539	2.30259	2.07944	0.117952	0.412784	0.009855	1	1	0	0	0	0	0	0	0	0	0	0	0	0	0	0	0	966	0.233002	0.0216841	0	1		5	1008	28970	1	0.0430099	1
2011	4	71.06	0.375	0.3759	2.07944	1.09861	0.290011	0.467826	0.002093	0	1	0	0	0	0	0	0	0	0	0	0	0	0	0	0	0	967	0.351104	0.0222147	0	1		5	1141	29103	1	0.0472291	1
2011	3	68.81	0.2196	0.5092	2.30259	1.09861	0.18712	0.44096	0	1	1	0	0	0	0	0	0	0	0	0	0	0	0	0	0	0	968	0.746099	0.023811	0	1		5	1600	29205	1	0.0499917	1
2011	4	73.51	0.4499	0.461	2.30259	1.09861	0.597009	0.145587	0.025096	1	1	1	0	0	0	1	0	0	0	0	0	0	0	0	0	0	970	0.190751	0.0600699	1	1	1	4	28830	20264	1	3.728e-06	1
2012	4	73.83	0.4499	0.4204	2.30259	1.38629	0.608333	0.09666	0.021637	1	1	1	1	0	0	0	1	0	0	0	0	0	0	0	0	0	970	0.830708	0.0647901	1	1	1	3	28976	22100	1	1.52e-05	1
2013	3	69.53	0.4499	0.4159	2.30259	1.60944	0.567215	0.122304	0.02673	1	1	1	1	0	0	0	0	1	0	0	0	0	0	0	0	0	970	0.880505	0.0579566	1	1	1	3	28766	19366	1	2.611e-06	1
2014	3	68.52	0.4374	0.4062	2.30259	1.79176	0.551232	0.083369	0.021734	1	1	1	1	0	0	0	0	0	1	0	0	0	0	0	0	0	970	0.450866	0.060199	1	1	1	4	28834	20310	1	9.976e-07	1
2015	3	68.24	0.4	0.4077	2.30259	1.94591	0.601656	0.056411	0.018168	1	1	1	1	0	0	0	0	0	0	1	0	0	0	0	0	0	970	0.127558	0.0682905	1	1	1	5	29079	23284	1	3.023e-06	1
2016	3	68.55	0.3894	0.3988	2.30259	2.07944	0.608029	0.131883	0.019355	1	1	1	1	0	0	0	0	0	0	0	1	0	0	0	0	0	970	0.796225	0.0607898	1	1	1	3	28857	20572	1	2.362e-07	1
2017	4	73.37	0.39	0.3922	2.30259	2.19722	0.601268	0.079478	0.019507	1	1	1	1	0	0	0	0	0	0	0	0	1	0	0	0	0	970	0.575825	0.0651071	1	1	1	4	28985	22210	1	6.871e-07	1
2018	4	71.38	0.39	0.3829	2.19722	2.30259	0.603913	0.113596	0.022442	0	1	1	1	0	0	0	0	0	0	0	0	0	1	0	0	0	970	0.578372	0.0596337	1	1	1	6	28822	20071	1	1.866e-07	1
2019	3	69.03	0.39	0.4083	2.30259	2.3979	0.625153	0.192956	0.021168	0	1	1	1	0	0	0	0	0	0	0	0	0	0	1	0	0	970	0.606913	0.0552983	1	1	1	5	28682	18063	1	2.947e-07	1
2020	4	73.96	0.3901	0.4183	2.30259	2.48491	0.641954	0.222268	0.02929	0	1	1	1	0	0	0	0	0	0	0	0	0	0	0	1	0	970	0.193601	0.0536958	1	1	1	3	28637	17276	1	7.794e-07	1
2021	4	73.31	0.3901	0.4274	2.30259	2.56495	0.712078	0.263262	0.028842	0	1	1	1	0	0	0	0	0	0	0	0	0	0	0	0	1	970	0.54335	0.0550734	1	1	1	5	28677	17960	1	2.085e-07	1
2022	4	72.518	0.3901	0.3898	2.30259	2.63906	0.741832	0.21884	0.025967	0	1	1	1	0	0	0	0	0	0	0	0	0	0	0	0	0	970	0.744696	0.0612642	1	1	1	4	28871	20758	1	2.427e-07	1
2011	4	74.15	0.4682	0.2815	2.30259	1.09861	0.065992	0.490534	0.015579	0	1	0	0	0	0	0	0	0	0	0	0	0	0	0	0	0	976	0.431598	0.0154859	0	1		4	105	28067	1	0.0163833	1
2012	4	74.49	0.4682	0.1964	2.19722	1.38629	0.050991	0.397311	0.02383	0	1	0	0	0	0	0	0	0	0	0	0	0	0	0	0	0	976	0.205477	0.0168341	0	1		4	248	28210	1	0.022179	1
2012	5	75.06	0.5382	0.1786	2.07944	1.38629	0.149615	0.374384	0.016227	0	1	0	0	0	0	0	0	0	0	0	0	0	0	0	0	0	978	0.896506	0.0186396	0	1		4	503	28465	1	0.029748	1
2013	5	75.43	0.5382	0.1728	2.07944	1.60944	0.163975	0.26677	0.014872	0	1	0	0	0	0	0	0	0	0	0	0	0	0	0	0	0	978	0.707098	0.0225434	0	1		3	1215	29177	1	0.0498002	1
2012	5	75.98	0.5856	0.1819	2.30259	1.38629	0.136353	0.52734	0.023239	1	1	0	0	0	0	0	0	0	0	0	0	0	0	0	0	0	982	0.757722	0.0145775	0	1		6	21	27983	1	0.00790061	1
2015	4	71.46	0.4948	0.1964	2.30259	1.94591	0.199047	0.437521	0.028424	0	1	0	0	0	0	0	0	0	0	0	0	0	0	0	0	0	982	0.678667	0.0190467	0	1		4	557	28519	1	0.0312598	1
2019	3	69.58	0.4078	0.1268	2.30259	2.3979	0.116133	0.123609	0.014797	0	1	0	0	0	0	0	0	0	0	0	0	0	0	0	0	0	982	0.873273	0.0294629	0	1		5	3613	29303	1	0.0499987	1
2011	5	76.11	0.7145	0.0507	2.30259	1.09861	0.138387	0.388726	0.035734	0	1	0	0	0	0	0	0	0	0	0	0	0	0	0	0	0	984	0.368233	0.0172296	0	1		3	305	28267	1	0.0239232	1
2012	4	73.67	0.7145	0.0338	2.30259	1.38629	0.14413	0.461531	0.031544	0	1	0	0	0	0	0	0	0	0	0	0	0	0	0	0	0	984	0.365831	0.0150501	0	1		3	63	28025	1	0.0138432	1
2013	4	72.04	0.7145	0.0487	2.19722	1.60944	0.186776	0.292968	0.036729	0	1	0	0	0	0	0	0	0	0	0	0	0	0	0	0	0	984	0.415452	0.0204559	0	1		2	781	28743	1	0.0366927	1
2015	4	72.98	0.4338	0.2507	2.07944	1.94591	0.322235	0.316707	0.012441	0	1	0	0	0	0	0	0	0	0	0	0	0	0	0	0	0	984	0.227014	0.0272812	0	1		2	2747	29273	1	0.0499985	1
2011	4	72.35	0.6525	0.2055	2.19722	1.09861	0.050991	0.408747	0.010884	0	2	1	0	0	0	1	0	0	0	0	0	0	0	0	0	0	985	0.128281	0.0149926	1	1	1	4	27964	59	1	8.003e-07	1
2012	4	74.09	0.6525	0.197	2.19722	1.38629	0.144937	0.194159	0.008066	0	2	1	1	0	0	0	1	0	0	0	0	0	0	0	0	0	985	0.502966	0.0242985	1	1	1	5	27997	1735	1	1.145e-07	1
2013	4	73	0.6525	0.184	2.19722	1.60944	0.26344	0.163795	0.007641	1	2	1	1	0	0	0	0	1	0	0	0	0	0	0	0	0	985	0.887479	0.0298366	1	1	1	3	28036	3773	1	1.854e-06	1
2014	4	74.44	0.6525	0.194	2.19722	1.79176	0.296513	0.104086	0.014679	1	2	1	1	0	0	0	0	0	1	0	0	0	0	0	0	0	985	0.544467	0.0342282	1	1	1	5	28107	5974	1	9.332e-08	1
2015	3	68.89	0.6451	0.16	2.19722	1.94591	0.26968	0.140037	0.016846	1	2	1	1	0	0	0	0	0	0	1	0	0	0	0	0	0	985	0.310032	0.0307912	1	1	1	4	28051	4248	1	9.094e-07	1
2016	2	64.56	0.6451	0.1464	2.19722	2.07944	0.222453	0.084287	0.013838	1	2	1	1	0	0	0	0	0	0	0	1	0	0	0	0	0	985	0.300839	0.0313578	1	1	1	3	28058	4515	1	7.199e-07	1
2017	3	67.04	0.6451	0.0934	2.19722	2.19722	0.254444	0.172725	0.017847	1	2	1	1	0	0	0	0	0	0	0	0	1	0	0	0	0	985	0.558422	0.0279401	1	1	1	6	28018	3017	1	2.684e-06	1
2018	3	66.8	0.6451	0.0878	2.19722	2.30259	0.315381	0.126273	0.016787	1	2	1	1	0	0	0	0	0	0	0	0	0	1	0	0	0	985	0.575696	0.0327205	1	1	1	3	28080	5186	1	3.329e-06	1
2019	4	71.45	0.5411	0.1983	2.19722	2.3979	0.38374	0.09592	0.018639	1	2	1	1	0	0	0	0	0	0	0	0	0	0	1	0	0	985	0.619359	0.0405042	1	1	1	5	28249	9657	1	9.954e-07	1
2020	4	73.04	0.4166	0.2969	2.19722	2.48491	0.397355	0.133856	0.02004	1	2	1	1	0	0	0	0	0	0	0	0	0	0	0	1	0	985	0.194239	0.0418926	1	1	1	3	28289	10495	1	7.33e-07	1
2021	3	69	0.4166	0.2485	2.19722	2.56495	0.349159	0.136447	0.025646	1	2	1	1	0	0	0	0	0	0	0	0	0	0	0	0	1	985	0.466362	0.0386564	1	1	1	5	28204	8528	1	4.58e-07	1
2022	4	71.951	0.4068	0.1782	2.19722	2.63906	0.446608	0.274408	0.019528	1	2	1	1	0	0	0	0	0	0	0	0	0	0	0	0	0	985	0.191774	0.0350326	1	1	1	3	28118	6404	1	5.48e-07	1
2014	5	75.25	0.228	0.2902	2.19722	1.79176	0.077059	0.062881	0	0	1	0	0	0	0	0	0	0	0	0	0	0	0	0	0	0	986	0.868601	0.0351383	0	1		3	6461	29362	1	0.0499967	1
2012	5	75.38	0.4238	0.2069	2.30259	1.38629	0.199405	0.543785	0.007435	0	1	0	0	0	0	0	0	0	0	0	0	0	0	0	0	0	987	0.853556	0.0171898	0	1		4	300	28262	1	0.0238311	1
2011	5	77.5	0.435	0.3355	2.07944	1.09861	0.108928	0.382203	0.018627	1	1	0	0	0	0	0	0	0	0	0	0	0	0	0	0	0	988	0.767481	0.0190605	0	1		5	562	28524	1	0.0313835	1
2011	5	75.37	0.396	0.3353	2.30259	1.09861	0.072138	0.531296	0.015974	0	1	0	0	0	0	0	0	0	0	0	0	0	0	0	0	0	989	0.224161	0.0153037	0	1		4	88	28050	1	0.0154748	1
2012	4	73.52	0.396	0.3074	2.30259	1.38629	0.070718	0.545206	0.014679	0	1	0	0	0	0	0	0	0	0	0	0	0	0	0	0	0	989	0.281036	0.0146218	0	1		3	23	27985	1	0.00852019	1
2011	5	76.79	0.1682	0.5198	2.30259	1.09861	0.126647	0.508944	0.016172	0	1	0	0	0	0	0	0	0	0	0	0	0	0	0	0	0	990	0.127636	0.020098	0	1		5	724	28686	1	0.0352448	1
2012	5	77.38	0.2212	0.542	2.30259	1.09861	0.056762	0.365487	0.017172	1	2	0	0	0	0	0	0	0	0	0	0	0	0	0	0	0	991	0.935769	0.0225189	0	1		6	1210	29172	1	0.0497467	1
2012	5	75.46	0.668	0.1202	2.07944	1.38629	0.050991	0.20512	0	0	3	0	0	0	0	0	0	0	0	0	0	0	0	0	0	0	994	0.319521	0.019849	0	1		4	685	28647	1	0.0341079	1
2015	4	70.41	0.668	0.1152	2.07944	1.94591	0.059181	0.14969	0	0	3	0	0	0	0	0	0	0	0	0	0	0	0	0	0	0	994	0.651501	0.021334	0	1		2	933	28895	1	0.0406287	1
2017	4	73.46	0.2787	0.5672	2.07944	2.19722	0.290235	0.587019	0.048978	0	3	0	0	0	0	0	0	0	0	0	0	0	0	0	0	0	994	0.321107	0.0182945	0	1		4	444	28406	1	0.0284354	1
2018	5	75.98	0.2787	0.5553	2.07944	2.30259	0.149575	0.462633	0.073775	0	3	0	0	0	0	0	0	0	0	0	0	0	0	0	0	0	994	0.350042	0.0183639	0	1		4	451	28413	1	0.028797	1
2019	3	66.95	0.2787	0.5228	2.07944	2.3979	0.188672	0.411576	0.082941	0	3	0	0	0	0	0	0	0	0	0	0	0	0	0	0	0	994	0.92912	0.0210119	0	1		5	882	28844	1	0.039365	1
2019	4	73.86	0.3037	0.2203	2.30259	2.30259	0.153447	0.336989	0	0	1	0	0	0	0	0	0	0	0	0	0	0	0	0	0	0	997	0.0768106	0.0233725	0	1		6	1471	29199	1	0.049998	1
2012	4	74.01	0.6269	0.2804	2.48491	1.09861	0.153453	0.521021	0.00586	1	1	0	0	0	0	0	0	0	0	0	0	0	0	0	0	0	999	0.714616	0.015915	0	1		5	150	28112	1	0.0187586	1
2013	6	80.79	0.6269	0.2844	2.30259	1.38629	0.16784	0.506584	0.006797	1	1	0	0	0	0	0	0	0	0	0	0	0	0	0	0	0	999	0.668005	0.015534	0	1		4	108	28070	1	0.0165173	1
2014	4	71.62	0.6269	0.2846	2.30259	1.60944	0.180005	0.374697	0.00996	1	1	0	0	0	0	0	0	0	0	0	0	0	0	0	0	0	999	0.806067	0.0195435	0	1		4	628	28590	1	0.0325387	1
2012	4	73.17	0.3888	0.2933	2.07944	1.09861	0.050991	0.511746	0.013566	1	2	0	0	0	0	0	0	0	0	0	0	0	0	0	0	0	1002	0.614452	0.0144096	0	1		4	6	27968	1	0.0018008	1
2020	4	74.92	0.4052	0.2529	2.07944	2.3979	0.171993	0.385823	0.016422	0	1	0	0	0	0	0	0	0	0	0	0	0	0	0	0	0	1004	0.249451	0.0193971	0	1		5	606	28568	1	0.0321417	1
2012	4	72.69	0.5955	0.1529	2.30259	1.09861	0.307434	0.33176	0.008673	0	1	0	0	0	0	0	0	0	0	0	0	0	0	0	0	0	1005	0.542601	0.0262278	0	1		4	2362	29251	1	0.049999	1
2016	2	63.73	0.2986	0.2812	2.30259	1.94591	0.162644	0.429219	0.008807	0	1	0	0	0	0	0	0	0	0	0	0	0	0	0	0	0	1005	0.567848	0.0208457	0	1		5	856	28818	1	0.0386115	1
2012	5	76.8	0.4001	0.2542	2.30259	1.09861	0.256609	0.482901	0.032745	0	1	0	0	0	0	0	0	0	0	0	0	0	0	0	0	0	1006	0.315293	0.0214558	0	1		5	959	28921	1	0.0415419	1
2012	5	76.65	0.2804	0.5758	2.30259	1.09861	0.136744	0.595439	0.020309	0	1	0	0	0	0	0	0	0	0	0	0	0	0	0	0	0	1008	0.925571	0.0164826	0	1		5	205	28167	1	0.0208225	1
2013	5	79.24	0.2721	0.5539	2.30259	1.38629	0.140766	0.549862	0.028103	0	1	0	0	0	0	0	0	0	0	0	0	0	0	0	0	0	1008	0.253047	0.0176734	0	1		7	359	28321	1	0.0254463	1
2012	4	74.69	0.5015	0.2292	2.19722	1.09861	0.203145	0.389946	0.004989	0	1	1	1	0	0	0	1	0	0	0	0	0	0	0	0	0	1009	0.741921	0.0211835	1	1	1	4	27979	911	1	6.381e-06	1
2013	4	73.05	0.5015	0.0942	2.19722	1.38629	0.352427	0.193603	0.009623	0	1	1	1	0	0	0	0	1	0	0	0	0	0	0	0	0	1009	0.980633	0.035494	1	1	1	5	28136	6637	1	9.4e-07	1
2014	4	74.69	0.4521	0.1673	2.19722	1.60944	0.458787	0.093114	0.007699	0	1	1	1	0	0	0	0	0	1	0	0	0	0	0	0	0	1009	0.662954	0.0498036	1	1	1	6	28503	15202	1	2.728e-06	1
2015	4	73.58	0.4535	0.1251	2.19722	1.79176	0.537144	0.068157	0.010181	1	1	1	1	0	0	0	0	0	0	1	0	0	0	0	0	0	1009	0.84396	0.0569816	1	1	1	4	28740	18902	1	1.549e-06	1
2016	5	76.32	0.4503	0.1378	2.19722	1.94591	0.642783	0.107391	0.010481	0	1	1	1	0	0	0	0	0	0	0	1	0	0	0	0	0	1009	0.940696	0.0614037	1	1	1	5	28875	20816	1	3.963e-06	1
2017	4	72.62	0.447	0.1296	2.19722	2.07944	0.63309	0.072706	0.010574	1	1	1	1	0	0	0	0	0	0	0	0	1	0	0	0	0	1009	0.543775	0.0637168	1	1	1	6	28936	21725	1	7.627e-07	1
2018	5	76.87	0.4531	0.1123	2.19722	2.19722	0.551032	0.021575	0.012061	1	1	1	1	0	0	0	0	0	0	0	0	0	1	0	0	0	1009	0.632235	0.0611856	1	1	1	4	28867	20724	1	6.194e-07	1
2019	5	75.87	0.2531	0.3101	2.19722	2.30259	0.486339	0.023182	0.013242	0	1	1	1	0	0	0	0	0	0	0	0	0	0	1	0	0	1009	0.0798106	0.0634542	1	1	1	5	28930	21637	1	2.354e-08	1
2020	5	77.34	0.2531	0.2995	2.19722	2.3979	0.554937	0.017707	0.014619	0	1	1	1	0	0	0	0	0	0	0	0	0	0	0	1	0	1009	0.269079	0.0698514	1	1	1	4	29113	23733	1	4.467e-07	1
2021	4	72.95	0.4247	0.2223	2.19722	2.48491	0.680531	0.063825	0.008698	0	1	1	1	0	0	0	0	0	0	0	0	0	0	0	0	1	1009	0.166323	0.068756	1	1	1	2	29092	23415	1	2.314e-06	1
2022	3	68.865	0.4156	0.2192	2.19722	2.56495	0.67801	0.060808	0.009791	0	1	1	1	0	0	0	0	0	0	0	0	0	0	0	0	0	1009	0.652813	0.0688931	1	1	1	4	29095	23450	1	1.006e-06	1
2012	4	73.45	0.5979	0.1606	2.07944	1.09861	0.114337	0.320163	0.020405	1	1	0	0	0	0	0	0	0	0	0	0	0	0	0	0	0	1011	0.168603	0.0190363	0	1		5	556	28518	1	0.0312561	1
2013	4	70.86	0.5979	0.1604	2.07944	1.38629	0.050991	0.258161	0.021605	1	1	0	0	0	0	0	0	0	0	0	0	0	0	0	0	0	1011	0.591342	0.0189956	0	1		5	545	28507	1	0.0309658	1
2015	4	73.25	0.4485	0.213	2.07944	1.79176	0.069712	0.139656	0.012561	1	1	0	0	0	0	0	0	0	0	0	0	0	0	0	0	0	1011	0.135008	0.0256545	0	1		3	2176	29243	1	0.0499989	1
2018	4	70.4	0.3	0.1427	2.07944	2.19722	0.230247	0.151534	0.024331	1	1	0	0	0	0	0	0	0	0	0	0	0	0	0	0	0	1012	0.671963	0.0335519	0	1		3	5603	29350	1	0.0499942	1
2012	4	70.05	0.6999	0.0737	1.79176	1.09861	0.053326	0.095384	0.013194	0	1	0	0	0	0	0	0	0	0	0	0	0	0	0	0	0	1013	0.823714	0.0219751	0	1		4	1080	29042	1	0.044887	1
2013	3	65.8	0.6999	0.0691	1.79176	1.38629	0.059929	0.095174	0.013364	0	1	0	0	0	0	0	0	0	0	0	0	0	0	0	0	0	1013	0.430776	0.0218026	0	1		3	1043	29005	1	0.0439228	1
2015	2	62.75	0.6708	0.1035	1.79176	1.79176	0.2696	0.296001	0.031384	0	1	0	0	0	0	0	0	0	0	0	0	0	0	0	0	0	1013	0.486805	0.020814	0	1		3	847	28809	1	0.0383044	1
2019	4	73.65	0.6139	0.0174	1.79176	2.30259	0.093602	0.138323	0.017409	0	1	0	0	0	0	0	0	0	0	0	0	0	0	0	0	0	1013	0.307864	0.0211235	0	1		4	899	28861	1	0.0396918	1
2020	4	71.68	0.6039	0.0177	1.79176	2.3979	0.099855	0.222005	0.013567	0	1	0	0	0	0	0	0	0	0	0	0	0	0	0	0	0	1013	0.306217	0.0184853	0	1		6	474	28436	1	0.0293926	1
2021	4	72.74	0.5989	0.0298	1.79176	2.48491	0.078352	0.276781	0.018861	0	1	0	0	0	0	0	0	0	0	0	0	0	0	0	0	0	1013	0.119039	0.0163014	0	1		3	188	28150	1	0.019877	1
2015	4	73.84	0.2638	0.4251	2.07944	1.79176	0.112561	0.361672	0.012188	1	1	0	0	0	0	0	0	0	0	0	0	0	0	0	0	0	1017	0.50442	0.0213098	0	1		4	929	28891	1	0.0405384	1
2016	5	75.29	0.2638	0.4075	2.07944	1.94591	0.059594	0.286172	0.01637	0	1	0	0	0	0	0	0	0	0	0	0	0	0	0	0	0	1017	0.50512	0.0222304	0	1		4	1146	29108	1	0.0474814	1
2017	5	76.18	0.2638	0.3828	2.07944	2.07944	0.269907	0.453521	0.009762	0	1	0	0	0	0	0	0	0	0	0	0	0	0	0	0	0	1017	0.379263	0.0223455	0	1		3	1182	29144	1	0.0489235	1
2012	5	79.71	0.4066	0.2306	2.30259	1.09861	0.196444	0.261846	0.016407	1	2	0	0	0	0	0	0	0	0	0	0	0	0	0	0	0	1018	0.151473	0.0284976	0	1		5	3221	29292	1	0.0499992	1
2012	5	75.53	0.5951	0.1049	2.30259	1.09861	0.270804	0.178631	0.073187	0	1	0	0	0	0	0	0	0	0	0	0	0	0	0	0	0	1019	0.419244	0.0321424	0	1		6	4872	29337	1	0.0499961	1
2016	4	71.78	0.3388	0.2084	2.07944	1.94591	0.200516	0.169504	0.011982	0	1	0	0	0	0	0	0	0	0	0	0	0	0	0	0	0	1021	0.415312	0.0311046	0	1		2	4398	29322	1	0.0499983	1
2012	4	72.81	0.3043	0.2947	2.30259	1.09861	0.154916	0.622248	0.037577	1	1	0	0	0	0	0	0	0	0	0	0	0	0	0	0	0	1023	0.50074	0.0155607	0	1		4	109	28071	1	0.0165027	1
2013	5	75.18	0.3005	0.2293	2.30259	1.38629	0.162859	0.621414	0.043574	1	1	0	0	0	0	0	0	0	0	0	0	0	0	0	0	0	1023	0.288069	0.0154439	0	1		3	99	28061	1	0.0160322	1
2021	4	74.67	0.2312	0.3723	1.79176	2.48491	0.348652	0.14688	0.026201	0	1	0	0	0	0	0	0	0	0	0	0	0	0	0	0	0	1024	0.0155663	0.0384499	0	1		5	8383	29382	1	0.0499995	1
2012	5	76.65	0.3438	0.3976	2.30259	1.09861	0.114109	0.33384	0.008983	0	2	1	1	0	0	0	1	0	0	0	0	0	0	0	0	0	1027	0.802446	0.023635	1	1	1	4	27990	1552	1	1.37e-06	1
2013	4	74.41	0.3404	0.3739	2.07944	1.38629	0.151858	0.176703	0.009084	0	2	1	1	0	0	0	0	1	0	0	0	0	0	0	0	0	1027	0.607683	0.0300242	1	1	1	4	28041	3869	1	1.518e-07	1
2014	4	74.91	0.3417	0.3393	2.07944	1.60944	0.167785	0.151587	0.008976	0	2	1	1	0	0	0	0	0	1	0	0	0	0	0	0	0	1027	0.0895491	0.0315022	1	1	1	4	28062	4578	1	2.966e-07	1
2015	5	75.6	0.2593	0.4084	2.07944	1.79176	0.187173	0.131175	0.013025	1	2	1	1	0	0	0	0	0	0	1	0	0	0	0	0	0	1027	0.995219	0.0350476	1	1	1	2	28119	6411	1	2.182e-07	1
2016	5	77.38	0.2593	0.4479	2.07944	1.94591	0.180784	0.136436	0.010096	1	2	1	1	0	0	0	0	0	0	0	1	0	0	0	0	0	1027	0.0804321	0.0342221	1	1	1	4	28106	5968	1	7.304e-07	1
2017	5	78.04	0.2203	0.4319	2.07944	2.07944	0.130321	0.089368	0.007504	1	2	1	1	0	0	0	0	0	0	0	0	1	0	0	0	0	1027	0.0786187	0.0350034	1	1	1	4	28117	6386	1	1.349e-07	1
2018	5	78.63	0.2202	0.3883	2.07944	2.19722	0.169529	0.063517	0.010048	1	2	1	1	0	0	0	0	0	0	0	0	0	1	0	0	0	1027	0.0555079	0.0382271	1	1	1	3	28191	8261	1	1.755e-06	1
2019	5	77.47	0.2202	0.3399	2.07944	2.30259	0.149861	0.092031	0.012497	1	2	1	1	0	0	0	0	0	0	0	0	0	0	1	0	0	1027	0.432994	0.0350918	1	1	1	4	28121	6434	1	3.561e-06	1
2020	6	81.73	0.2219	0.282	2.07944	2.3979	0.214867	0.144335	0.022167	1	2	1	1	0	0	0	0	0	0	0	0	0	0	0	1	0	1027	0.224672	0.0348244	1	1	1	4	28114	6299	1	7.266e-07	1
2021	5	78.5	0.225	0.2484	2.07944	2.48491	0.288819	0.100588	0.018289	1	2	1	1	0	0	0	0	0	0	0	0	0	0	0	0	1	1027	0.0494574	0.0411708	1	1	1	4	28268	10074	1	1.941e-06	1
2022	4	70.215	0.175	0.2157	2.07944	2.56495	0.286106	0.067423	0.016726	1	2	1	1	0	0	0	0	0	0	0	0	0	0	0	0	0	1027	0.291576	0.0443497	1	1	1	4	28356	12051	1	1.548e-06	1
2012	4	72.68	0.299	0.4385	2.30259	1.09861	0.050991	0.431784	0.016017	1	1	0	0	0	0	0	0	0	0	0	0	0	0	0	0	0	1031	0.903935	0.0188519	0	1		4	527	28489	1	0.0304413	1
2018	5	79.48	0.4483	0.0909	2.30259	2.19722	0.311651	0.218157	0.021639	0	2	0	0	0	0	0	0	0	0	0	0	0	0	0	0	0	1033	0.434801	0.032603	0	1		4	5122	29344	1	0.0499892	1
2012	4	74.11	0.4011	0.3239	2.30259	1.09861	0.191701	0.622248	0.033732	1	1	0	0	0	0	0	0	0	0	0	0	0	0	0	0	0	1044	0.267247	0.015485	0	1		4	104	28066	1	0.0162414	1
2013	4	72.4	0.4005	0.3281	2.30259	1.38629	0.221687	0.622248	0.03286	1	1	0	0	0	0	0	0	0	0	0	0	0	0	0	0	0	1044	0.967459	0.015899	0	1		2	147	28109	1	0.0183759	1
2014	4	72.75	0.3925	0.32	2.30259	1.60944	0.26255	0.622248	0.030286	1	1	0	0	0	0	0	0	0	0	0	0	0	0	0	0	0	1044	0.21339	0.0167054	0	1		3	230	28192	1	0.0215231	1
2015	4	72.07	0.3924	0.2764	2.30259	1.79176	0.223049	0.479446	0.033887	0	1	0	0	0	0	0	0	0	0	0	0	0	0	0	0	0	1044	0.378377	0.0198611	0	1		5	687	28649	1	0.0342526	1
2016	4	72.51	0.3542	0.33	2.19722	1.94591	0.148224	0.370701	0.020719	0	1	0	0	0	0	0	0	0	0	0	0	0	0	0	0	0	1044	0.965794	0.0212362	0	1		3	919	28881	1	0.0403213	1
2018	3	69.14	0.3544	0.2804	2.30259	2.19722	0.198324	0.48395	0.047064	0	1	0	0	0	0	0	0	0	0	0	0	0	0	0	0	0	1044	0.763831	0.0190124	0	1		4	550	28512	1	0.031088	1
2012	4	73.17	0.364	0.3038	2.30259	1.09861	0.129967	0.622248	0.013506	0	1	0	0	0	0	0	0	0	0	0	0	0	0	0	0	0	1046	0.564785	0.0144767	0	1		4	13	27975	1	0.00611351	1
2013	4	74	0.3557	0.2633	1.94591	1.38629	0.162605	0.500059	0.013235	0	1	0	0	0	0	0	0	0	0	0	0	0	0	0	0	0	1046	0.393097	0.0166179	0	1		6	222	28184	1	0.021307	1
2012	4	74.13	0.5492	0.1405	2.30259	1.09861	0.158859	0.444168	0.028427	0	2	0	0	0	0	0	0	0	0	0	0	0	0	0	0	0	1048	0.775274	0.0180088	0	1		4	405	28367	1	0.026822	1
2022	3	69.961	0.4711	0.1014	1.79176	2.56495	0.276461	0.163369	0.043927	0	2	0	0	0	0	0	0	0	0	0	0	0	0	0	0	0	1048	0.0800669	0.0284184	0	1		2	3192	29290	1	0.0499967	1
2012	5	78.04	0.495	0.2314	2.19722	1.09861	0.187136	0.478463	0.02896	1	1	0	0	0	0	0	0	0	0	0	0	0	0	0	0	0	1050	0.136648	0.0178749	0	1		5	387	28349	1	0.0261399	1
2013	6	80.17	0.495	0.149	2.19722	1.38629	0.195958	0.412135	0.029068	1	1	0	0	0	0	0	0	0	0	0	0	0	0	0	0	0	1050	0.403266	0.0197926	0	1		7	677	28639	1	0.0340217	1
2012	4	74.54	0.285	0.4808	2.07944	1.09861	0.415194	0.089264	0.013039	1	1	1	1	0	0	0	1	0	0	0	0	0	0	0	0	0	1051	0.0944298	0.0532887	1	1	1	4	28622	17058	1	1.462e-07	1
2013	5	78.18	0.285	0.4839	2.07944	1.38629	0.457493	0.067511	0.011548	1	1	1	1	0	0	0	0	1	0	0	0	0	0	0	0	0	1051	0.554353	0.0575901	1	1	1	4	28757	19189	1	1.876e-06	1
2014	4	73	0.2831	0.5109	1.94591	1.60944	0.417005	0.25104	0.007818	1	1	1	1	0	0	0	0	0	1	0	0	0	0	0	0	0	1051	0.859875	0.0383049	1	1	1	5	28195	8305	1	6.029e-07	1
2015	4	74.48	0.2445	0.4799	1.94591	1.79176	0.441756	0.059885	0.008593	0	1	1	1	0	0	0	0	0	0	1	0	0	0	0	0	0	1051	0.136705	0.0550136	1	1	1	4	28675	17935	1	8.096e-06	1
2016	5	77.08	0.2568	0.4492	1.94591	1.94591	0.392125	0.049237	0.011555	0	1	1	1	0	0	0	0	0	0	0	1	0	0	0	0	0	1051	0.0172365	0.0513075	1	1	1	5	28555	16027	1	2.6e-07	1
2017	4	73.63	0.2573	0.4327	1.94591	2.07944	0.490672	0.02273	0.009002	0	1	1	1	0	0	0	0	0	0	0	0	1	0	0	0	0	1051	0.117453	0.0608153	1	1	1	3	28861	20585	1	1.237e-06	1
2018	4	73.45	0.2577	0.4409	1.94591	2.19722	0.577695	0.058262	0.006164	0	1	1	1	0	0	0	0	0	0	0	0	0	1	0	0	0	1051	0.434266	0.0642326	1	1	1	5	28951	21909	1	5.34e-07	1
2019	5	75.91	0.2577	0.4604	1.94591	2.30259	0.650442	0.05119	0.005889	0	1	1	1	0	0	0	0	0	0	0	0	0	0	1	0	0	1051	0.218226	0.0714091	1	1	1	4	29148	24190	1	1.956e-06	1
2020	5	77.56	0.2577	0.4872	1.79176	2.3979	0.704881	0.0504	0.004026	0	1	1	1	0	0	0	0	0	0	0	0	0	0	0	1	0	1051	0.946979	0.0735623	1	1	1	4	29201	24706	1	5.145e-07	1
2021	4	74.23	0.2577	0.4389	1.79176	2.48491	0.746333	0.039315	0.000469	0	1	1	1	0	0	0	0	0	0	0	0	0	0	0	0	1	1051	0.828407	0.07851	1	1	1	4	29293	25728	1	5.549e-06	1
2022	4	70.352	0.2577	0.4212	1.79176	2.56495	0.744502	0.040327	0	0	1	1	1	0	0	0	0	0	0	0	0	0	0	0	0	0	1051	0.320082	0.077731	1	1	1	4	29282	25595	1	1.653e-06	1
2018	3	65.34	0.2105	0.3601	2.19722	2.19722	0.536936	0.093623	0.020174	0	1	0	0	0	0	0	0	0	0	0	0	0	0	0	0	0	1053	0.486995	0.062784	0	1		3	21400	29439	1	0.0499995	1
2017	3	68.45	0.2296	0.4508	2.07944	2.07944	0.118165	0.508702	0.011512	0	1	0	0	0	0	0	0	0	0	0	0	0	0	0	0	0	1054	0.428637	0.0168096	0	1		3	245	28207	1	0.0219936	1
2012	5	75.83	0.45	0.3376	2.30259	1.09861	0.07999	0.4315	0.011228	0	1	0	0	0	0	0	0	0	0	0	0	0	0	0	0	0	1056	0.0528626	0.0177601	0	1		5	369	28331	1	0.0256141	1
2013	5	78.22	0.45	0.2569	2.30259	1.38629	0.095044	0.416505	0.010306	0	1	0	0	0	0	0	0	0	0	0	0	0	0	0	0	0	1056	0.693047	0.0181786	0	1		4	424	28386	1	0.0277971	1
2018	4	73.7	0.426	0.4104	2.19722	2.19722	0.074001	0.340852	0.00954	1	1	0	0	0	0	0	0	0	0	0	0	0	0	0	0	0	1058	0.266367	0.0190585	0	1		4	561	28523	1	0.0313506	1
2019	3	68.68	0.4275	0.4088	2.19722	2.30259	0.050991	0.468868	0.011815	1	1	0	0	0	0	0	0	0	0	0	0	0	0	0	0	0	1058	0.553578	0.014701	0	1		6	31	27993	1	0.00918964	1
2012	5	77.93	0.35	0.3943	2.30259	1.09861	0.059838	0.476057	0.025522	0	1	0	0	0	0	0	0	0	0	0	0	0	0	0	0	0	1059	0.859083	0.0170885	0	1		4	287	28249	1	0.0234157	1
2014	4	74.31	0.5495	0.2323	2.07944	1.60944	0.148054	0.257364	0.01275	0	1	0	0	0	0	0	0	0	0	0	0	0	0	0	0	0	1064	0.99621	0.0223446	0	1		4	1181	29143	1	0.0488389	1
2015	5	76.93	0.5495	0.1992	2.07944	1.79176	0.114211	0.345785	0.013642	0	1	0	0	0	0	0	0	0	0	0	0	0	0	0	0	0	1064	0.880989	0.0180595	0	1		4	412	28374	1	0.0275107	1
2012	5	76.2	0.3812	0.3917	2.30259	1.09861	0.096938	0.539904	0.020686	0	1	0	0	0	0	0	0	0	0	0	0	0	0	0	0	0	1068	0.182087	0.0158434	0	1		4	142	28104	1	0.018375	1
2013	5	75.67	0.3812	0.383	2.30259	1.38629	0.166853	0.410932	0.019975	0	1	0	0	0	0	0	0	0	0	0	0	0	0	0	0	0	1068	0.4356	0.0214396	0	1		3	952	28914	1	0.0413426	1
2016	5	77.68	0.3518	0.2967	2.30259	1.94591	0.201834	0.2974	0.022521	0	1	0	0	0	0	0	0	0	0	0	0	0	0	0	0	0	1068	0.925151	0.0267241	0	1		5	2538	29261	1	0.0499988	1
2012	5	79.39	0.2606	0.2033	2.07944	1.09861	0.285473	0.566852	0.012974	1	1	0	0	0	0	0	0	0	0	0	0	0	0	0	0	0	1071	0.942258	0.0197296	0	1		5	663	28625	1	0.033698	1
2013	3	67.52	0.2694	0.1318	1.94591	1.38629	0.301372	0.50204	0.010867	1	1	0	0	0	0	0	0	0	0	0	0	0	0	0	0	0	1071	0.513223	0.0210844	0	1		6	889	28851	1	0.0396275	1
2012	5	77.51	0.3069	0.3089	2.30259	1.09861	0.050991	0.38676	0	0	1	0	0	0	0	0	0	0	0	0	0	0	0	0	0	0	1072	0.713537	0.020047	0	1		4	716	28678	1	0.0350689	1
2021	5	75.87	0.2612	0.2569	2.30259	2.48491	0.234471	0.097836	0.037372	0	1	0	0	0	0	0	0	0	0	0	0	0	0	0	0	0	1076	0.162311	0.0399533	0	1		4	9321	29389	1	0.0499997	1
2016	5	75.27	0.6009	0.0289	2.07944	1.94591	0.366341	0.537401	0.006621	0	3	0	0	0	0	0	0	0	0	0	0	0	0	0	0	0	1077	0.0692626	0.017679	0	1		6	360	28322	1	0.0254566	1
2012	4	72.38	0.5812	0.1761	2.30259	1.09861	0.181044	0.474531	0.020529	0	1	1	1	0	0	0	1	0	0	0	0	0	0	0	0	0	1078	0.382521	0.0173536	1	1	1	5	27972	320	1	3.378e-06	1
2013	3	69.9	0.5812	0.1663	2.30259	1.38629	0.213575	0.318802	0.017271	0	1	1	1	0	0	0	0	1	0	0	0	0	0	0	0	0	1078	0.650586	0.0232866	1	1	1	5	27987	1439	1	1.083e-06	1
2014	3	66.41	0.5812	0.1857	2.30259	1.60944	0.170042	0.209359	0.022892	0	1	1	1	0	0	0	0	0	1	0	0	0	0	0	0	0	1078	0.995429	0.0260488	1	1	1	5	28003	2295	1	1.326e-10	1
2015	3	66.46	0.4969	0.2743	2.30259	1.79176	0.136527	0.099571	0.010049	0	1	1	1	0	0	0	0	0	0	1	0	0	0	0	0	0	1078	0.688387	0.0313756	1	1	1	5	28059	4525	1	9.698e-07	1
2016	3	68.9	0.4969	0.2743	2.30259	1.94591	0.146409	0.111947	0.017309	0	1	1	1	0	0	0	0	0	0	0	1	0	0	0	0	0	1078	0.665267	0.0308751	1	1	1	5	28053	4289	1	5.488e-07	1
2017	3	69.24	0.4969	0.2743	2.30259	2.07944	0.245061	0.188703	0.0198	0	1	1	1	0	0	0	0	0	0	0	0	1	0	0	0	0	1078	0.654598	0.0309383	1	1	1	4	28054	4323	1	1.967e-06	1
2018	3	69.85	0.4969	0.2754	2.30259	2.19722	0.282032	0.128686	0.026889	0	1	1	1	0	0	0	0	0	0	0	0	0	1	0	0	0	1078	0.241506	0.0358112	1	1	1	1	28143	6826	1	6.267e-07	1
2019	3	69.69	0.4969	0.2404	2.30259	2.30259	0.216197	0.117051	0.030156	0	1	1	1	0	0	0	0	0	0	0	0	0	0	1	0	0	1078	0.722366	0.0329833	1	1	1	4	28085	5316	1	1.22e-06	1
2020	3	68.63	0.4051	0.2258	2.30259	2.3979	0.236372	0.075273	0.028409	0	1	1	1	0	0	0	0	0	0	0	0	0	0	0	1	0	1078	0.589972	0.0382285	1	1	1	5	28192	8262	1	3.981e-06	1
2021	4	70.91	0.3949	0.221	2.30259	2.48491	0.302735	0.066808	0.050636	0	1	1	1	0	0	0	0	0	0	0	0	0	0	0	0	1	1078	0.933738	0.0425773	1	1	1	4	28311	10917	1	5.606e-07	1
2022	4	73.425	0.3452	0.2605	2.30259	2.56495	0.36783	0.117217	0	0	1	1	1	0	0	0	0	0	0	0	0	0	0	0	0	0	1078	0.946781	0.0441079	1	1	1	4	28350	11881	1	1.1e-06	1
2012	5	75.07	0.65	0.2199	2.30259	1.09861	0.172509	0.552368	0.003894	0	3	0	0	0	0	0	0	0	0	0	0	0	0	0	0	0	1079	0.597109	0.0144259	0	1		4	10	27972	1	0.00292771	1
2013	5	79.19	0.65	0.1028	2.30259	1.38629	0.143518	0.444631	0.004343	0	3	0	0	0	0	0	0	0	0	0	0	0	0	0	0	0	1079	0.0714854	0.016202	0	1	1	4	178	28140	1	0.0194094	1
2014	5	76.67	0.65	0.0821	2.30259	1.60944	0.111172	0.304481	0.004099	0	3	0	0	0	0	0	0	0	0	0	0	0	0	0	0	0	1079	0.938739	0.0193621	0	1		4	602	28564	1	0.032116	1
2012	5	76.62	0.4005	0.3311	2.30259	1.09861	0.089799	0.436658	0.000949	1	2	0	0	0	0	0	0	0	0	0	0	0	0	0	0	0	1082	0.78359	0.0183994	0	1		3	460	28422	1	0.0289307	1
2022	4	72.106	0.1879	0.2808	1.79176	2.56495	0.170672	0.051551	0.008521	0	2	0	0	0	0	0	0	0	0	0	0	0	0	0	0	0	1082	0.805937	0.0356359	0	1		5	6726	29364	1	0.0499961	1
2012	5	78.52	0.3621	0.5483	2.30259	1.09861	0.217025	0.622248	0.009024	0	3	0	0	0	0	0	0	0	0	0	0	0	0	0	0	0	1083	0.600055	0.016755	0	1		5	237	28199	1	0.0216487	1
2013	4	70.35	0.3621	0.5456	2.30259	1.38629	0.252442	0.557531	0.011205	0	3	0	0	0	0	0	0	0	0	0	0	0	0	0	0	0	1083	0.0715215	0.0193468	0	1		4	599	28561	1	0.0320944	1
2014	4	73.65	0.3621	0.5653	2.30259	1.60944	0.194529	0.539207	0.011901	0	3	0	0	0	0	0	0	0	0	0	0	0	0	0	0	0	1083	0.446632	0.0181569	0	1		5	422	28384	1	0.0277439	1
2013	5	79.59	0.6667	0.0872	2.07944	1.09861	0.122962	0.038861	0.016175	0	1	1	1	0	0	0	0	1	0	0	0	0	0	0	0	0	1090	0.550611	0.0296191	1	1	1	3	28033	3685	1	1.221e-06	1
2014	5	79.17	0.6667	0.0786	2.07944	1.38629	0.164828	0.138872	0.018203	0	1	1	1	0	0	0	0	0	1	0	0	0	0	0	0	0	1090	0.91184	0.0260662	1	1	1	5	28004	2300	1	8.961e-07	1
2015	5	75.84	0.6287	0.0845	2.07944	1.60944	0.126684	0.074328	0.03027	0	1	1	1	0	0	0	0	0	0	1	0	0	0	0	0	0	1090	0.0746395	0.0278347	1	1	1	5	28017	2977	1	2.013e-06	1
2016	4	72.25	0.6287	0.0704	2.07944	1.79176	0.130016	0.170992	0.028678	0	1	1	1	0	0	0	0	0	0	0	1	0	0	0	0	0	1090	0.643758	0.0234522	1	1	1	4	27988	1491	1	2.584e-06	1
2017	4	74.45	0.6287	0.0664	2.07944	1.94591	0.136874	0.247539	0.031446	0	1	1	1	0	0	0	0	0	0	0	0	1	0	0	0	0	1090	0.977385	0.0205902	1	1	1	6	27975	807	1	1.162e-06	1
2018	6	81.51	0.6286	0.0694	2.07944	2.07944	0.265911	0.233247	0.031018	0	1	1	1	0	0	0	0	0	0	0	0	0	1	0	0	0	1090	0.241039	0.0251643	1	1	1	3	28001	2012	1	4.808e-07	1
2019	6	81.19	0.6286	0.0675	2.07944	2.19722	0.297398	0.289594	0.032759	0	1	1	1	0	0	0	0	0	0	0	0	0	0	1	0	0	1090	0.319091	0.023744	1	1	1	4	27992	1589	1	1.226e-06	1
2020	6	81.48	0.6286	0.0782	2.07944	2.30259	0.311213	0.199315	0.021132	0	1	1	1	0	0	0	0	0	0	0	0	0	0	0	1	0	1090	0.69799	0.0280686	1	1	1	5	28021	3059	1	3.107e-06	1
2021	6	81.56	0.5835	0.0547	2.07944	2.3979	0.256733	0.180081	0.029982	0	1	1	1	0	0	0	0	0	0	0	0	0	0	0	0	1	1090	0.224416	0.0273847	1	1	1	4	28010	2796	1	3.512e-07	1
2022	4	74.606	0.5835	0.0593	2.07944	2.48491	0.229482	0.334163	0.028046	0	1	1	1	0	0	0	0	0	0	0	0	0	0	0	0	0	1090	0.980212	0.0201732	1	1	1	4	27973	738	1	9.894e-07	1
2015	4	70.74	0.5784	0.1118	2.30259	1.60944	0.185897	0.493313	0.014465	1	2	0	0	0	0	0	0	0	0	0	0	0	0	0	0	0	1093	0.0326773	0.0163504	0	1	1	4	195	28157	1	0.0202122	1
2013	4	72.35	0.375	0.388	1.94591	1.09861	0.071518	0.417144	0.007337	1	1	0	0	0	0	0	0	0	0	0	0	0	0	0	0	0	1094	0.169489	0.0170695	0	1		5	283	28245	1	0.0233694	1
2013	5	75.77	0.3435	0.3376	2.30259	1.09861	0.358485	0.321031	0.021365	0	1	1	1	0	0	0	0	1	0	0	0	0	0	0	0	0	1095	0.270581	0.0339949	1	1	1	4	28101	5846	1	6.764e-07	1
2014	4	70.1	0.3114	0.3218	2.30259	1.38629	0.3409	0.281859	0.019623	0	1	1	1	0	0	0	0	0	1	0	0	0	0	0	0	0	1095	0.305801	0.0354631	1	1	1	2	28134	6622	1	6.447e-07	1
2015	3	66.6	0.2913	0.2862	2.30259	1.60944	0.340671	0.172689	0.013229	0	1	1	1	0	0	0	0	0	0	1	0	0	0	0	0	0	1095	0.573132	0.0423958	1	1	1	3	28305	10812	1	2.854e-07	1
2016	3	69.12	0.2399	0.2966	2.30259	1.79176	0.416488	0.116706	0.011826	0	1	1	1	0	0	0	0	0	0	0	1	0	0	0	0	0	1095	0.459976	0.0527901	1	1	1	5	28611	16811	1	7.406e-07	1
2017	3	69.23	0.2287	0.2861	2.30259	1.94591	0.479203	0.185578	0.011426	0	1	1	1	0	0	0	0	0	0	0	0	1	0	0	0	0	1095	0.284001	0.0512285	1	1	1	4	28549	15981	1	2.754e-07	1
2018	4	73.47	0.2287	0.2354	2.30259	2.07944	0.41613	0.102768	0.012261	0	1	1	1	0	0	0	0	0	0	0	0	0	1	0	0	0	1095	0.9589	0.053195	1	1	1	5	28621	17013	1	6.028e-06	1
2019	4	72.58	0.2287	0.2009	2.30259	2.19722	0.44374	0.110236	0.013537	0	1	1	1	0	0	0	0	0	0	0	0	0	0	1	0	0	1095	0.180622	0.0540678	1	1	1	6	28648	17451	1	6.141e-07	1
2020	4	74.64	0.2287	0.1922	2.30259	2.30259	0.440562	0.080011	0.014477	0	1	1	1	0	0	0	0	0	0	0	0	0	0	0	1	0	1095	0.332433	0.0561926	1	1	1	6	28707	18538	1	1.856e-06	1
2021	4	74.9	0.2287	0.1865	2.30259	2.3979	0.460845	0.16694	0.01593	0	1	1	1	0	0	0	0	0	0	0	0	0	0	0	0	1	1095	0.355763	0.0497731	1	1	1	6	28501	15190	1	6.975e-07	1
2022	4	73.639	0.2287	0.1837	2.30259	2.48491	0.461098	0.083459	0.012924	0	1	1	1	0	0	0	0	0	0	0	0	0	0	0	0	0	1095	0.62429	0.0568355	1	1	1	5	28730	18831	1	2.203e-07	1
2017	4	74.52	0.2002	0.3479	2.30259	1.94591	0.18077	0.465977	0.004349	1	1	0	0	0	0	0	0	0	0	0	0	0	0	0	0	0	1097	0.17284	0.0214676	0	1		5	964	28926	1	0.0416655	1
2014	4	73.14	0.4425	0.2993	2.3979	1.38629	0.191418	0.139539	0.025916	0	1	0	0	0	0	0	0	0	0	0	0	0	0	0	0	0	1098	0.86031	0.0345522	0	1		4	6152	29357	1	0.0499988	1
2016	4	70.83	0.1557	0.3538	2.30259	1.79176	0.103832	0.498265	0.016635	0	1	0	0	0	0	0	0	0	0	0	0	0	0	0	0	0	1101	0.92958	0.0188913	0	1		3	533	28495	1	0.0306216	1
2013	5	78.88	0.2868	0.4727	2.30259	1.09861	0.250193	0.286118	0.024707	1	1	1	1	0	0	0	0	1	0	0	0	0	0	0	0	0	1103	0.0518094	0.0323812	1	1	1	3	28074	5008	1	1.012e-07	1
2014	5	76.88	0.2792	0.4141	2.19722	1.38629	0.43063	0.205457	0.019212	1	1	1	1	0	0	0	0	0	1	0	0	0	0	0	0	0	1103	0.207762	0.0455599	1	1	1	3	28373	12768	1	1.446e-06	1
2015	5	76.72	0.2792	0.3684	2.19722	1.60944	0.51841	0.122055	0.017401	1	1	1	1	0	0	0	0	0	0	1	0	0	0	0	0	0	1103	0.974608	0.0580703	1	1	1	5	28769	19413	1	9.408e-09	1
2016	4	71.79	0.2256	0.3925	2.30259	1.79176	0.527949	0.139167	0.016171	0	1	1	1	0	0	0	0	0	0	0	1	0	0	0	0	0	1103	0.314086	0.0602736	1	1	1	5	28838	20352	1	3.596e-06	1
2017	4	74.86	0.2253	0.3847	2.30259	1.94591	0.532275	0.132241	0.017746	0	1	1	1	0	0	0	0	0	0	0	0	1	0	0	0	0	1103	0.353969	0.0607536	1	1	1	4	28856	20565	1	2.945e-06	1
2018	5	75.99	0.2256	0.4026	2.30259	2.07944	0.519095	0.105598	0.017108	0	1	1	1	0	0	0	0	0	0	0	0	0	1	0	0	0	1103	0.892959	0.061919	1	1	1	2	28894	21063	1	1.914e-07	1
2019	5	75.45	0.2276	0.4147	2.19722	2.19722	0.515668	0.105502	0.015554	0	1	1	1	0	0	0	0	0	0	0	0	0	0	1	0	0	1103	0.719124	0.0594572	1	1	1	4	28818	20001	1	2.034e-06	1
2020	6	81.49	0.2276	0.3907	2.19722	2.30259	0.484501	0.062699	0.013935	0	1	1	1	0	0	0	0	0	0	0	0	0	0	0	1	0	1103	0.603274	0.0606189	1	1	1	6	28849	20505	1	5.66e-07	1
2021	6	81.67	0.2286	0.3978	2.19722	2.3979	0.538839	0.044139	0.014502	0	1	1	1	0	0	0	0	0	0	0	0	0	0	0	0	1	1103	0.887917	0.0669256	1	1	1	4	29043	22842	1	3.976e-07	1
2022	5	76.819	0.2286	0.3889	2.30259	2.48491	0.591962	0.052781	0.014459	0	1	1	1	0	0	0	0	0	0	0	0	0	0	0	0	0	1103	0.768464	0.0725844	1	1	1	4	29182	24498	1	7.308e-07	1
2016	5	76.41	0.2795	0.4455	2.07944	1.79176	0.124678	0.349335	0.026846	1	1	0	0	0	0	0	0	0	0	0	0	0	0	0	0	0	1104	0.0098475	0.021965	0	1		4	1075	29037	1	0.0447127	1
2017	5	79.85	0.2804	0.4525	2.07944	1.94591	0.112278	0.333396	0.022061	1	1	0	0	0	0	0	0	0	0	0	0	0	0	0	0	0	1104	0.0613828	0.0219692	0	1		6	1078	29040	1	0.0448249	1
2018	6	80.76	0.2805	0.4567	2.07944	2.07944	0.218842	0.464338	0.01719	1	1	0	0	0	0	0	0	0	0	0	0	0	0	0	0	0	1104	0.878875	0.0203064	0	1		4	761	28723	1	0.0363668	1
2019	5	78.86	0.2805	0.4463	2.07944	2.19722	0.224947	0.427765	0.015201	1	1	0	0	0	0	0	0	0	0	0	0	0	0	0	0	0	1104	0.791056	0.0216298	0	1		3	996	28958	1	0.0427516	1
2014	5	78.23	0.675	0.1007	2.30259	1.38629	0.126719	0.319071	0.019217	1	1	0	0	0	0	0	0	0	0	0	0	0	0	0	0	0	1107	0.939144	0.0193008	0	1		5	593	28555	1	0.0320068	1
2015	4	74.98	0.675	0.1109	2.30259	1.60944	0.13897	0.296075	0.017207	0	1	0	0	0	0	0	0	0	0	0	0	0	0	0	0	0	1107	0.864137	0.0201722	0	1	1	7	738	28700	1	0.035841	1
2017	4	74.75	0.2408	0.5366	2.30259	1.94591	0.219177	0.511115	0.019955	0	1	0	0	0	0	0	0	0	0	0	0	0	0	0	0	0	1107	0.871768	0.0207946	0	1		2	844	28806	1	0.0382459	1
2022	5	75.712	0.212	0.4639	2.30259	2.48491	0.137755	0.481953	0.026937	0	1	0	0	0	0	0	0	0	0	0	0	0	0	0	0	0	1107	0.991012	0.0190573	0	1		4	560	28522	1	0.0313189	1
2013	4	73.65	0.7889	0.0513	2.30259	1.09861	0.203396	0.238846	0.024644	0	1	0	0	0	0	0	0	0	0	0	0	0	0	0	0	0	1108	0.266673	0.0233214	0	1		4	1448	29197	1	0.0499942	1
2014	5	76.27	0.7889	0.0558	2.07944	1.38629	0.220382	0.226005	0.028104	0	1	0	0	0	0	0	0	0	0	0	0	0	0	0	0	0	1108	0.569237	0.022526	0	1		5	1211	29173	1	0.0497501	1
2015	5	75.56	0.7889	0.0482	2.07944	1.60944	0.21635	0.243035	0.032378	0	1	0	0	0	0	0	0	0	0	0	0	0	0	0	0	0	1108	0.0611998	0.0214535	0	1		4	958	28920	1	0.0414728	1
2020	6	80.28	0.7489	0.1154	2.19722	2.30259	0.259551	0.401777	0.01723	0	1	0	0	0	0	0	0	0	0	0	0	0	0	0	0	0	1108	0.259163	0.0177957	0	1		2	373	28335	1	0.0256939	1
2021	5	78.63	0.674	0.1795	2.07944	2.3979	0.267732	0.325927	0.019363	0	1	0	0	0	0	0	0	0	0	0	0	0	0	0	0	0	1108	0.617106	0.0207417	0	1		5	836	28798	1	0.0381651	1
2014	4	73.74	0.6143	0.1577	2.07944	1.38629	0.094927	0.233706	0.021732	0	2	0	0	0	0	0	0	0	0	0	0	0	0	0	0	0	1118	0.323211	0.0208723	0	1		4	860	28822	1	0.0387614	1
2016	4	73	0.6145	0.1496	2.07944	1.79176	0.128298	0.206157	0.022193	0	2	0	0	0	0	0	0	0	0	0	0	0	0	0	0	0	1118	0.463407	0.0223728	0	1		1	1189	29151	1	0.0491204	1
2017	4	71.9	0.6145	0.1464	1.94591	1.94591	0.199147	0.261641	0.019635	0	2	0	0	0	0	0	0	0	0	0	0	0	0	0	0	0	1118	0.844637	0.0214709	0	1		5	966	28928	1	0.0417078	1
2019	4	73	0.6145	0.1743	1.94591	2.19722	0.139204	0.212445	0.033206	0	2	0	0	0	0	0	0	0	0	0	0	0	0	0	0	0	1118	0.540481	0.0211591	0	1		3	908	28870	1	0.0400654	1
2020	4	73.5	0.6116	0.2284	1.94591	2.30259	0.196997	0.232713	0.036481	0	2	0	0	0	0	0	0	0	0	0	0	0	0	0	0	0	1118	0.146455	0.0221954	0	1		6	1134	29096	1	0.0467015	1
2021	5	77.15	0.6095	0.2633	1.94591	2.3979	0.229778	0.322523	0.037949	0	2	0	0	0	0	0	0	0	0	0	0	0	0	0	0	0	1118	0.226377	0.019926	0	1		3	695	28657	1	0.0343337	1
2022	4	72.119	0.609	0.238	1.79176	2.48491	0.200819	0.425681	0.036976	0	2	0	0	0	0	0	0	0	0	0	0	0	0	0	0	0	1118	0.233255	0.0152208	0	1		6	81	28043	1	0.0149135	1
2013	5	76.48	0.3445	0.3052	2.07944	1.09861	0.050991	0.378122	0.011174	0	1	0	0	0	0	0	0	0	0	0	0	0	0	0	0	0	1121	0.331149	0.0186376	0	1		4	501	28463	1	0.029726	1
2013	4	72.84	0.5206	0.2068	2.30259	1.09861	0.050991	0.42073	0	1	2	0	0	0	0	0	0	0	0	0	0	0	0	0	0	0	1123	0.269544	0.0164345	0	1		2	202	28164	1	0.020751	1
2014	3	67.97	0.5091	0.1916	2.30259	1.38629	0.073802	0.461544	0.018045	1	2	0	0	0	0	0	0	0	0	0	0	0	0	0	0	0	1123	0.184437	0.0156539	0	1		4	126	28088	1	0.0175576	1
2015	4	70.24	0.5091	0.1436	2.30259	1.60944	0.152932	0.373492	0.018621	1	2	0	0	0	0	0	0	0	0	0	0	0	0	0	0	0	1123	0.686948	0.0200327	0	1		3	712	28674	1	0.0349784	1
2017	5	75.76	0.5159	0.1317	2.30259	1.94591	0.155882	0.377048	0.017532	1	2	0	0	0	0	0	0	0	0	0	0	0	0	0	0	0	1123	0.130308	0.0194935	0	1		6	621	28583	1	0.0324441	1
2019	5	77.29	0.3856	0.2905	2.07944	2.19722	0.20588	0.377168	0.025046	1	2	0	0	0	0	0	0	0	0	0	0	0	0	0	0	0	1123	0.288857	0.0212334	0	1		4	918	28880	1	0.040307	1
2017	2	62.32	0.3198	0.3245	2.30259	1.94591	0.461764	0.201916	0	0	3	0	0	0	0	0	0	0	0	0	0	0	0	0	0	0	1125	0.367752	0.0462188	0	1		1	13128	29409	1	0.0499919	1
2015	3	69.84	0.4278	0.306	2.07944	1.60944	0.153497	0.416714	0.00639	1	1	0	0	0	0	0	0	0	0	0	0	0	0	0	0	0	1127	0.902871	0.0186107	0	1		5	493	28455	1	0.0295631	1
2013	4	74.9	0.285	0.4369	1.79176	1.09861	0.139765	0.158332	0	1	3	1	1	0	0	0	0	1	0	0	0	0	0	0	0	0	1128	0.60835	0.0296741	1	1	1	5	28034	3705	1	1.428e-06	1
2014	5	76.86	0.285	0.3849	1.79176	1.38629	0.190811	0.169171	0	1	3	1	1	0	0	0	0	0	1	0	0	0	0	0	0	0	1128	0.291343	0.0306581	1	1	1	4	28048	4178	1	1.633e-06	1
2015	4	72.98	0.285	0.3989	1.79176	1.60944	0.193698	0.224455	0	1	3	1	1	0	0	0	0	0	0	1	0	0	0	0	0	0	1128	0.200632	0.0276976	1	1	1	4	28014	2926	1	4.362e-08	1
2016	4	71.31	0.285	0.3999	1.79176	1.79176	0.150675	0.070856	0	1	3	1	1	0	0	0	0	0	0	0	1	0	0	0	0	0	1128	0.771583	0.0334144	1	1	1	4	28094	5540	1	5.212e-07	1
2017	4	70.7	0.285	0.4273	1.79176	1.94591	0.135904	0.474384	0	1	3	1	1	0	0	0	0	0	0	0	0	1	0	0	0	0	1128	0.698489	0.0163643	1	1	1	4	27969	195	1	1.384e-05	1
2018	2	64.83	0.285	0.4012	1.79176	2.07944	0.145157	0.485062	0.00141	1	3	1	1	0	0	0	0	0	0	0	0	0	1	0	0	0	1128	0.997846	0.0161174	1	1	1	4	27967	173	1	2.397e-06	1
2019	3	69.3	0.285	0.3562	1.79176	2.19722	0.150362	0.056675	0.003449	1	3	1	1	0	0	0	0	0	0	0	0	0	0	1	0	0	1128	0.648569	0.0332759	1	1	1	4	28090	5476	1	2.102e-06	1
2015	3	69.37	0.5236	0.389	2.30259	1.60944	0.224488	0.257741	0.019657	0	1	0	0	0	0	0	0	0	0	0	0	0	0	0	0	0	1131	0.697291	0.0273043	0	1		4	2754	29275	1	0.0499959	1
2015	5	78.52	0.4376	0.2545	2.30259	1.09861	0.735843	0.062013	0.017541	0	1	1	1	0	0	0	0	0	0	1	0	0	0	0	0	0	1142	0.521348	0.0822994	1	1	1	2	29339	26307	1	2.714e-07	1
2016	5	79.2	0.3878	0.2716	2.30259	1.38629	0.501204	0.078972	0.017918	0	1	1	1	0	0	0	0	0	0	0	1	0	0	0	0	0	1142	0.264178	0.0590613	1	1	1	5	28808	19819	1	9.478e-08	1
2017	6	80.01	0.3725	0.2599	2.30259	1.60944	0.658786	0.08337	0.017015	1	1	1	1	0	0	0	0	0	0	0	0	1	0	0	0	0	1142	0.990471	0.0723574	1	1	1	3	29178	24447	1	5.806e-07	1
2018	5	76.56	0.3481	0.2384	2.30259	1.79176	0.717428	0.100261	0.018614	1	1	1	1	0	0	0	0	0	0	0	0	0	1	0	0	0	1142	0.571492	0.0763888	1	1	1	6	29254	25360	1	5.436e-07	1
2019	5	76.3	0.3534	0.1727	2.30259	1.94591	0.733939	0.103735	0.017776	1	1	1	1	0	0	0	0	0	0	0	0	0	0	1	0	0	1142	0.756164	0.0763742	1	1	1	4	29253	25356	1	8.691e-08	1
2020	5	78.96	0.3372	0.1194	2.30259	2.07944	0.752555	0.107613	0.017299	1	1	1	1	0	0	0	0	0	0	0	0	0	0	0	1	0	1142	0.387034	0.0776548	1	1	1	5	29281	25583	1	8.996e-07	1
2021	4	73.49	0.231	0.144	2.19722	2.19722	0.730407	0.057355	0.010136	1	1	1	1	0	0	0	0	0	0	0	0	0	0	0	0	1	1142	0.158109	0.0840507	1	1	1	7	29353	26526	1	2.613e-06	1
2022	4	73.231	0.1738	0.134	2.30259	2.30259	0.790526	0.044555	0.005763	1	1	1	1	0	0	0	0	0	0	0	0	0	0	0	0	0	1142	0.497692	0.0980671	1	1	1	2	29419	27542	1	2.578e-06	1
2014	4	74.26	0.3731	0.399	2.07944	1.09861	0.099267	0.541521	0.028318	0	1	0	0	0	0	0	0	0	0	0	0	0	0	0	0	0	1143	0.315987	0.0149483	0	1		1	54	28016	1	0.0128163	1
2016	4	73.12	0.3532	0.3935	2.07944	1.60944	0.107669	0.364798	0.015056	0	1	0	0	0	0	0	0	0	0	0	0	0	0	0	0	0	1143	0.908861	0.0200864	0	1		4	721	28683	1	0.0352165	1
2015	5	77.78	0.4774	0.2111	2.07944	1.38629	0.220485	0.499014	0.001821	1	3	0	0	0	0	0	0	0	0	0	0	0	0	0	0	0	1144	0.497594	0.0173579	0	1		4	321	28283	1	0.0243398	1
2016	3	69.76	0.4769	0.1809	2.07944	1.60944	0.162873	0.371995	0.004242	1	3	0	0	0	0	0	0	0	0	0	0	0	0	0	0	0	1144	0.916096	0.0195506	0	1		6	630	28592	1	0.0325561	1
2017	4	70.23	0.4769	0.17	2.07944	1.79176	0.191761	0.31304	0.002743	1	3	0	0	0	0	0	0	0	0	0	0	0	0	0	0	0	1144	0.409272	0.0222633	0	1		4	1154	29116	1	0.0476151	1
2015	3	69.12	0.7042	0.1193	2.63906	1.09861	0.130335	0.456633	0.032422	0	1	0	0	0	0	0	0	0	0	0	0	0	0	0	0	0	1148	0.658476	0.0169064	0	1		4	258	28220	1	0.0224381	1
2017	3	69.91	0.4347	0.4189	2.07944	1.60944	0.075642	0.153938	0.016769	0	1	0	0	0	0	0	0	0	0	0	0	0	0	0	0	0	1153	0.494781	0.0261778	0	1		3	2344	29250	1	0.0499988	1
2018	2	64.66	0.4252	0.3078	2.07944	1.79176	0.103468	0.196455	0.017021	0	1	0	0	0	0	0	0	0	0	0	0	0	0	0	0	0	1153	0.577244	0.0249858	0	1		6	1947	29228	1	0.0499998	1
2020	3	69.36	0.4191	0.3138	2.07944	2.07944	0.115558	0.282593	0.016702	0	1	0	0	0	0	0	0	0	0	0	0	0	0	0	0	0	1153	0.67042	0.0216721	0	1		3	1005	28967	1	0.0429262	1
2020	4	73.25	0.4097	0.2768	2.30259	2.07944	0.22684	0.095626	0.037437	0	1	0	0	0	0	0	0	0	0	0	0	0	0	0	0	0	1156	0.821016	0.0371957	0	1		2	7648	29374	1	0.0499956	1
2018	4	71.48	0.4541	0.2376	2.19722	1.79176	0.320656	0.242247	0.024098	1	2	0	0	0	0	0	0	0	0	0	0	0	0	0	0	0	1160	0.614609	0.0317847	0	1		5	4723	29332	1	0.0499996	1
2016	5	75.3	0.3776	0.2746	2.30259	1.09861	0.099333	0.53032	0.021464	0	3	0	0	0	0	0	0	0	0	0	0	0	0	0	0	0	1171	0.323178	0.0160436	0	1		4	167	28129	1	0.0193093	1
2017	6	81.32	0.3776	0.2746	2.30259	1.38629	0.131201	0.592259	0.025204	0	3	0	0	0	0	0	0	0	0	0	0	0	0	0	0	0	1171	0.368374	0.0148428	0	1		4	43	28005	1	0.0116261	1
2018	5	76.06	0.3731	0.2714	2.30259	1.60944	0.157202	0.431962	0.036173	0	3	0	0	0	0	0	0	0	0	0	0	0	0	0	0	0	1171	0.293156	0.0200479	0	1		4	718	28680	1	0.0351439	1
2019	6	80.05	0.3736	0.2827	2.30259	1.79176	0.169169	0.375506	0.031454	0	3	0	0	0	0	0	0	0	0	0	0	0	0	0	0	0	1171	0.0482762	0.022222	0	1		5	1143	29105	1	0.047278	1
2020	6	80.37	0.3739	0.2803	2.30259	1.94591	0.266068	0.541017	0.026836	0	3	0	0	0	0	0	0	0	0	0	0	0	0	0	0	0	1171	0.954105	0.0190615	0	1		4	563	28525	1	0.0314168	1
2021	5	79.07	0.3698	0.2741	2.30259	2.07944	0.282964	0.579423	0.024147	0	3	0	0	0	0	0	0	0	0	0	0	0	0	0	0	0	1171	0.0677548	0.0181782	0	1		4	423	28385	1	0.0277332	1
2022	4	74.232	0.37	0.2788	2.30259	2.19722	0.271618	0.397859	0.024965	0	3	0	0	0	0	0	0	0	0	0	0	0	0	0	0	0	1171	0.437475	0.0242076	0	1	1	4	1711	29210	1	0.0499937	1
2018	4	71.97	0.4382	0.3377	2.30259	1.79176	0.167122	0.487948	0.047046	1	3	0	0	0	0	0	0	0	0	0	0	0	0	0	0	0	1172	0.685346	0.0176509	0	1		3	356	28318	1	0.0253438	1
2022	5	75.8	0.3572	0.2061	2.30259	2.19722	0.184839	0.584239	0.033387	0	1	0	0	0	0	0	0	0	0	0	0	0	0	0	0	0	1177	0.549761	0.0155858	0	1		4	116	28078	1	0.0170779	1
2017	5	77.08	0.3007	0.3877	2.19722	1.38629	0.119567	0.242225	0.012935	1	1	0	0	0	0	0	0	0	0	0	0	0	0	0	0	0	1183	0.741565	0.0272308	0	1		6	2728	29271	1	0.049992	1
2019	4	74.76	0.3029	0.3587	2.07944	1.79176	0.072319	0.139077	0.013021	0	1	0	0	0	0	0	0	0	0	0	0	0	0	0	0	0	1183	0.227623	0.0285163	0	1		2	3226	29294	1	0.0499997	1
2022	4	70.621	0.3377	0.3832	2.07944	2.19722	0.201925	0.378437	0.020809	0	1	0	0	0	0	0	0	0	0	0	0	0	0	0	0	0	1184	0.308224	0.0218637	0	1		5	1049	29011	1	0.0440203	1
2019	4	73.39	0.4645	0.2623	2.07944	1.79176	0.488287	0.106907	0.034038	1	1	0	0	0	0	0	0	0	0	0	0	0	0	0	0	0	1188	0.862888	0.0485585	0	1		2	14477	29422	1	0.0499999	1
2016	4	73.94	0.3329	0.4929	2.30259	1.09861	0.227045	0.622248	0.038921	1	3	0	0	0	0	0	0	0	0	0	0	0	0	0	0	0	1192	0.26568	0.0172303	0	1		5	306	28268	1	0.0239405	1
2017	4	73.98	0.3328	0.4929	2.30259	1.38629	0.22736	0.622248	0.076285	1	3	0	0	0	0	0	0	0	0	0	0	0	0	0	0	0	1192	0.174399	0.0169422	0	1		7	263	28225	1	0.0227183	1
2018	5	76.01	0.3335	0.4887	2.30259	1.60944	0.21385	0.47992	0.067155	1	3	0	0	0	0	0	0	0	0	0	0	0	0	0	0	0	1192	0.5189	0.0208923	0	1		3	861	28823	1	0.0387583	1
2020	6	81.64	0.3169	0.4595	2.30259	1.94591	0.177877	0.475303	0.116307	1	3	0	0	0	0	0	0	0	0	0	0	0	0	0	0	0	1192	0.985833	0.0197561	0	1		3	671	28633	1	0.0338343	1
2021	4	74.84	0.3176	0.3931	2.19722	2.07944	0.122351	0.422499	0.116307	1	3	0	0	0	0	0	0	0	0	0	0	0	0	0	0	0	1192	0.0792283	0.0191066	0	1		4	569	28531	1	0.0314275	1
2022	6	82.178	0.3176	0.3941	2.19722	2.19722	0.105411	0.463127	0.056343	1	3	0	0	0	0	0	0	0	0	0	0	0	0	0	0	0	1192	0.542224	0.0172754	0	1		5	312	28274	1	0.0241383	1
2016	4	74.03	0.2065	0.3701	2.30259	1.09861	0.439887	0.203491	0.023022	0	1	1	1	0	0	0	0	0	0	0	1	0	0	0	0	0	1194	0.797233	0.0504783	1	1	1	3	28525	15554	1	4.683e-09	1
2017	5	75.06	0.2065	0.3684	2.30259	1.38629	0.446364	0.114173	0.029719	0	1	1	1	0	0	0	0	0	0	0	0	1	0	0	0	0	1194	0.0984582	0.0580163	1	1	1	5	28767	19391	1	1.856e-07	1
2018	4	73.45	0.2076	0.359	2.30259	1.60944	0.345433	0.222375	0.02306	0	1	1	1	0	0	0	0	0	0	0	0	0	1	0	0	0	1194	0.304483	0.0415613	1	1	1	4	28277	10303	1	1.868e-07	1
2019	5	76.61	0.2077	0.3589	2.19722	1.79176	0.433016	0.17981	0.02051	0	1	1	1	0	0	0	0	0	0	0	0	0	0	1	0	0	1194	0.74568	0.0484137	1	1	1	5	28466	14402	1	1.734e-06	1
2020	5	75.98	0.2077	0.3702	2.30259	1.94591	0.53126	0.241462	0.014704	0	1	1	1	0	0	0	0	0	0	0	0	0	0	0	1	0	1194	0.630022	0.0511734	1	1	1	4	28546	15956	1	1.238e-06	1
2021	4	74.1	0.2077	0.323	2.30259	2.07944	0.867623	0.041401	0.013138	0	1	1	1	0	0	0	0	0	0	0	0	0	0	0	0	1	1194	0.697114	0.109787	1	1	1	2	29437	27834	1	3.802e-05	1
2022	3	68.401	0.23	0.3082	2.30259	2.19722	0.953718	0.021883	0.005141	0	1	1	1	0	0	0	0	0	0	0	0	0	0	0	0	0	1194	0.40933	0.12392	1	1	1	1	29447	27951	1	0.00079227	1
2016	3	68.41	0.2955	0.4461	2.30259	1.09861	0.166209	0.622248	0.010469	1	1	0	0	0	0	0	0	0	0	0	0	0	0	0	0	0	1195	0.743843	0.016099	0	1		5	170	28132	1	0.0192839	1
2017	3	69.6	0.2955	0.4349	2.07944	1.38629	0.254037	0.487232	0.010252	1	1	0	0	0	0	0	0	0	0	0	0	0	0	0	0	0	1195	0.661111	0.0211761	0	1		4	910	28872	1	0.0401645	1
2016	4	72.05	0.3767	0.3872	2.19722	1.09861	0.155944	0.137742	0.025168	1	1	1	1	0	0	0	0	0	0	0	1	0	0	0	0	0	1197	0.212401	0.0332115	1	1	1	5	28088	5442	1	4.548e-08	1
2017	4	73.47	0.3767	0.3199	2.30259	1.38629	0.157259	0.113625	0.02381	1	1	1	1	0	0	0	0	0	0	0	0	1	0	0	0	0	1197	0.113888	0.0349062	1	1	1	3	28115	6343	1	2.7e-06	1
2018	4	70.59	0.3767	0.2547	2.30259	1.60944	0.185169	0.044445	0.026799	1	1	1	1	0	0	0	0	0	0	0	0	0	1	0	0	0	1197	0.85265	0.0400218	1	1	1	5	28232	9359	1	7.339e-07	1
2019	2	62.69	0.2826	0.2958	2.07944	1.79176	0.203432	0.095729	0.027065	1	1	1	1	0	0	0	0	0	0	0	0	0	0	1	0	0	1197	0.877552	0.0371855	1	1	1	4	28164	7642	1	5.584e-07	1
2020	2	62.47	0.2235	0.2979	2.30259	1.94591	0.612452	0.158675	0.016947	0	1	1	1	0	0	0	0	0	0	0	0	0	0	0	1	0	1197	0.45395	0.0645661	1	1	1	5	28963	22024	1	6.207e-06	1
2021	3	68.19	0.2235	0.2912	2.30259	2.07944	0.605292	0.113227	0.016332	0	1	1	1	0	0	0	0	0	0	0	0	0	0	0	0	1	1197	0.696713	0.0682812	1	1	1	5	29078	23282	1	8.764e-07	1
2022	3	67.354	0.2235	0.285	2.30259	2.19722	0.545586	0.065949	0.016981	0	1	1	1	0	0	0	0	0	0	0	0	0	0	0	0	0	1197	0.524062	0.0674864	1	1	1	4	29059	23042	1	3.924e-06	1
2017	6	81.54	0.2723	0.392	2.07944	1.38629	0.227154	0.483889	0.015091	0	1	0	0	0	0	0	0	0	0	0	0	0	0	0	0	0	1199	0.296851	0.0207183	0	1		6	826	28788	1	0.0379328	1
2016	6	80.13	0.3574	0.3971	2.30259	1.09861	0.658169	0.126799	0.030767	0	1	0	0	0	0	0	0	0	0	0	0	0	0	0	0	0	1204	0.217664	0.0707464	0	1		1	23989	29444	1	0.0499996	1
2017	3	68.71	0.2079	0.4932	2.30259	1.09861	0.1657	0.468962	0.01125	1	3	0	0	0	0	0	0	0	0	0	0	0	0	0	0	0	1214	0.723402	0.0221511	0	1		4	1122	29084	1	0.0464336	1
2017	4	72.95	0.3035	0.4215	2.19722	1.09861	0.050991	0.562618	0.002749	0	1	0	0	0	0	0	0	0	0	0	0	0	0	0	0	0	1233	0.253967	0.014557	0	1		5	19	27981	1	0.00728921	1
2018	5	76.61	0.3035	0.4116	2.30259	1.38629	0.050991	0.565993	0.003683	0	1	0	0	0	0	0	0	0	0	0	0	0	0	0	0	0	1233	0.478992	0.0146503	0	1		4	27	27989	1	0.00887883	1
2019	4	71.27	0.3035	0.3861	2.30259	1.60944	0.050991	0.543738	0.004322	0	1	0	0	0	0	0	0	0	0	0	0	0	0	0	0	0	1233	0.653313	0.014985	0	1		4	58	28020	1	0.0130776	1
2021	4	73.47	0.3364	0.2663	2.30259	1.94591	0.168002	0.411184	0.025566	0	1	0	0	0	0	0	0	0	0	0	0	0	0	0	0	0	1234	0.456545	0.0211365	0	1		4	903	28865	1	0.0398482	1
2018	4	72.82	0.586	0.1733	2.19722	1.38629	0.164428	0.452701	0	0	3	0	0	0	0	0	0	0	0	0	0	0	0	0	0	0	1240	0.196275	0.0167168	0	1		4	232	28194	1	0.021534	1
2017	4	72.23	0.4125	0.344	2.07944	1.09861	0.166912	0.398958	0.023606	0	1	0	0	0	0	0	0	0	0	0	0	0	0	0	0	0	1245	0.365556	0.0204211	0	1		4	776	28738	1	0.036538	1
2018	5	79.07	0.6477	0.1145	1.79176	1.38629	0.170876	0.279668	0.026387	0	1	0	0	0	0	0	0	0	0	0	0	0	0	0	0	0	1248	0.783459	0.0193346	0	1		5	597	28559	1	0.0320937	1
2021	5	77.82	0.6374	0.1107	1.79176	1.94591	0.138452	0.174181	0.024666	0	1	0	0	0	0	0	0	0	0	0	0	0	0	0	0	0	1248	0.666046	0.0214954	0	1		2	971	28933	1	0.0421156	1
2022	4	72.891	0.2008	0.3776	1.79176	2.07944	0.196157	0.368836	0.018802	0	2	0	0	0	0	0	0	0	0	0	0	0	0	0	0	0	1266	0.9217	0.0222337	0	1		5	1149	29111	1	0.0475689	1
2018	4	74.06	0.4071	0.3263	2.07944	1.09861	0.064367	0.302416	0.018228	1	1	0	0	0	0	0	0	0	0	0	0	0	0	0	0	0	1271	0.0819061	0.0208331	0	1		5	852	28814	1	0.0384623	1
2020	6	81.11	0.1795	0.3191	2.19722	1.60944	0.182307	0.496813	0.04288	0	1	0	0	0	0	0	0	0	0	0	0	0	0	0	0	0	1278	0.653304	0.0204228	0	1		4	778	28740	1	0.0365588	1
2020	4	73.5	0.3129	0.4218	2.07944	1.60944	0.27388	0.468156	0.027452	0	1	0	0	0	0	0	0	0	0	0	0	0	0	0	0	0	1283	0.154147	0.0219439	0	1		3	1068	29030	1	0.0444077	1
2021	4	71.56	0.3142	0.4173	2.07944	1.79176	0.287074	0.509074	0.021427	0	1	0	0	0	0	0	0	0	0	0	0	0	0	0	0	0	1283	0.617101	0.0206037	0	1		5	809	28771	1	0.0375357	1
2022	5	75.459	0.2505	0.2984	2.07944	1.94591	0.310343	0.497238	0.027729	0	1	0	0	0	0	0	0	0	0	0	0	0	0	0	0	0	1283	0.503751	0.0221822	0	1	1	4	1130	29092	1	0.0465738	1
2018	6	81.94	0.3397	0.1599	2.19722	1.09861	0.173654	0.492689	0.021905	0	2	0	0	0	0	0	0	0	0	0	0	0	0	0	0	0	1287	0.865725	0.0187297	0	1		3	512	28474	1	0.0300968	1
2019	5	79.94	0.3397	0.1617	2.19722	1.38629	0.196257	0.443117	0.028964	0	2	0	0	0	0	0	0	0	0	0	0	0	0	0	0	0	1287	0.952719	0.0206947	0	1		4	822	28784	1	0.0378154	1
2019	4	71.81	0.6525	0.1283	2.19722	1.38629	0.086186	0.192053	0.026195	0	1	0	0	0	0	0	0	0	0	0	0	0	0	0	0	0	1288	0.634996	0.0223026	0	1		3	1167	29129	1	0.0484136	1
2020	4	74.39	0.6525	0.1217	2.19722	1.60944	0.115656	0.25672	0.024561	0	1	0	0	0	0	0	0	0	0	0	0	0	0	0	0	0	1288	0.0007279	0.0205457	0	1	1	3	799	28761	1	0.0372176	1
2022	4	74.1	0.2957	0.355	2.30259	1.94591	0.058379	0.489414	0.021373	0	1	0	0	0	0	0	0	0	0	0	0	0	0	0	0	0	1292	0.741105	0.0163255	0	1		4	191	28153	1	0.0199092	1
2018	6	80.95	0.401	0.3539	2.07944	1.09861	0.195238	0.413153	0.010675	0	1	1	1	0	0	0	0	0	0	0	0	0	1	0	0	0	1295	0.968593	0.020921	1	1	1	5	27977	866	1	1.757e-07	1
2019	6	80.58	0.401	0.3409	2.07944	1.38629	0.340367	0.361258	0.007864	0	1	1	1	0	0	0	0	0	0	0	0	0	0	1	0	0	1295	0.243792	0.0275861	1	1	1	3	28012	2869	1	1.018e-06	1
2020	6	80.55	0.401	0.3259	2.07944	1.60944	0.393987	0.253893	0.00897	0	1	1	1	0	0	0	0	0	0	0	0	0	0	0	1	0	1295	0.314853	0.0351539	1	1	1	5	28122	6467	1	4.062e-07	1
2021	5	79.26	0.401	0.28	2.07944	1.79176	0.48721	0.278116	0.006805	0	1	1	1	0	0	0	0	0	0	0	0	0	0	0	0	1	1295	0.165973	0.0379291	1	1	1	5	28185	8084	1	5.763e-07	1
2022	5	76.827	0.401	0.2803	2.07944	1.94591	0.502937	0.328691	0.00557	0	1	1	1	0	0	0	0	0	0	0	0	0	0	0	0	0	1295	0.755288	0.0353002	1	1	1	3	28125	6554	1	9.401e-07	1
2019	3	68.08	0.6278	0.1079	2.07944	1.38629	0.107089	0.277251	0.046175	0	1	0	0	0	0	0	0	0	0	0	0	0	0	0	0	0	1296	0.181519	0.0194752	0	1		6	620	28582	1	0.0324579	1
2020	4	70.27	0.6278	0.0855	2.07944	1.60944	0.141161	0.223592	0.04276	0	1	0	0	0	0	0	0	0	0	0	0	0	0	0	0	0	1296	0.452538	0.022067	0	1		5	1098	29060	1	0.0454649	1
2021	4	70.77	0.6278	0.0783	2.07944	1.79176	0.105591	0.218606	0.039938	0	1	0	0	0	0	0	0	0	0	0	0	0	0	0	0	0	1296	0.969108	0.0209102	0	1		4	863	28825	1	0.0388589	1
2018	5	75.82	0.2755	0.3789	2.3979	1.09861	0.654762	0.281234	0.002437	0	1	1	1	0	0	0	0	0	0	0	0	0	1	0	0	0	1301	0.0004492	0.0589068	1	1	1	4	28798	19754	1	1.535e-06	1
2019	4	74.44	0.2757	0.3467	2.48491	1.38629	0.684281	0.317681	0.029424	0	1	1	1	0	0	0	0	0	0	0	0	0	0	1	0	0	1301	0.993741	0.0580607	1	1	1	5	28768	19407	1	1.344e-08	1
2020	4	71.52	0.2793	0.3087	2.30259	1.60944	0.721767	0.130552	0.019318	0	1	1	1	0	0	0	0	0	0	0	0	0	0	0	1	0	1301	0.117079	0.0773826	1	1	1	5	29278	25522	1	4.189e-06	1
2021	4	74.87	0.2824	0.2034	2.30259	1.79176	0.690031	0.09695	0.019466	0	1	1	1	0	0	0	0	0	0	0	0	0	0	0	0	1	1301	0.521036	0.0766944	1	1	1	3	29260	25411	1	2.489e-06	1
2022	3	67.98	0.2124	0.2669	2.30259	1.94591	0.67678	0.141077	0.018056	0	1	1	1	0	0	0	0	0	0	0	0	0	0	0	0	0	1301	0.251924	0.0728056	1	1	1	5	29187	24548	1	3.724e-06	1
2019	4	71.09	0.3825	0.1947	2.07944	1.38629	0.096106	0.312952	0.022183	1	2	0	0	0	0	0	0	0	0	0	0	0	0	0	0	0	1310	0.780612	0.0211396	0	1		6	904	28866	1	0.040034	1
2018	5	77.22	0.3031	0.3419	2.30259	1.09861	0.207861	0.520408	0.066561	1	1	0	0	0	0	0	0	0	0	0	0	0	0	0	0	0	1314	0.560932	0.0200735	0	1		3	720	28682	1	0.0352248	1
2019	2	63.67	0.3018	0.2583	2.30259	1.38629	0.200273	0.517344	0.070573	1	1	0	0	0	0	0	0	0	0	0	0	0	0	0	0	0	1314	0.178673	0.019501	0	1		5	624	28586	1	0.0324731	1
2018	4	70.91	0.4216	0.4814	2.30259	1.09861	0.436516	0.123864	0.0011	0	1	1	1	0	0	0	0	0	0	0	0	0	1	0	0	0	1317	0.202785	0.0508279	1	1	1	6	28539	15765	1	4.861e-07	1
2019	4	74.56	0.4216	0.4845	2.30259	1.38629	0.470218	0.140804	0.004468	0	1	1	1	0	0	0	0	0	0	0	0	0	0	1	0	0	1317	0.782457	0.0509373	1	1	1	4	28543	15834	1	1.993e-07	1
2020	5	75.97	0.4216	0.4846	2.30259	1.60944	0.53704	0.158231	0.017058	0	1	1	1	0	0	0	0	0	0	0	0	0	0	0	1	0	1317	0.94568	0.0535849	1	1	1	3	28632	17222	1	1.684e-06	1
2021	5	75.88	0.4216	0.4766	2.19722	1.79176	0.598549	0.112568	0.021595	0	1	1	1	0	0	0	0	0	0	0	0	0	0	0	0	1	1317	0.152566	0.0603769	1	1	1	4	28844	20400	1	4.524e-08	1
2022	4	72.373	0.4184	0.4733	2.30259	1.94591	0.56535	0.094639	0.019365	0	1	1	1	0	0	0	0	0	0	0	0	0	0	0	0	0	1317	0.209079	0.0607127	1	1	1	5	28852	20545	1	3.279e-06	1
2019	5	75.5	0.2666	0.2949	2.30259	1.38629	0.282856	0.579535	0.102294	0	1	0	0	0	0	0	0	0	0	0	0	0	0	0	0	0	1318	0.888753	0.0202303	0	1		4	745	28707	1	0.0359623	1
2020	4	74.27	0.2609	0.266	2.30259	1.60944	0.234802	0.478693	0.103254	0	1	0	0	0	0	0	0	0	0	0	0	0	0	0	0	0	1318	0.876857	0.0221572	0	1		5	1125	29087	1	0.0464589	1
2022	5	76.854	0.265	0.2465	2.30259	1.94591	0.207034	0.50423	0.116307	0	1	0	0	0	0	0	0	0	0	0	0	0	0	0	0	0	1318	0.947838	0.0198978	0	1		4	690	28652	1	0.0342866	1
2019	5	76.18	0.4934	0.2141	2.07944	1.38629	0.191719	0.459568	0.022201	1	1	0	0	0	0	0	0	0	0	0	0	0	0	0	0	0	1324	0.871682	0.0176479	0	1		3	355	28317	1	0.025293	1
2018	5	78.34	0.5467	0.2222	2.19722	1.09861	0.109284	0.283226	0.024146	0	3	0	0	0	0	0	0	0	0	0	0	0	0	0	0	0	1330	0.771244	0.0215971	0	1		5	987	28949	1	0.0425915	1
2020	4	73.03	0.4334	0.3253	2.07944	1.38629	0.278731	0.135545	0.034936	0	1	0	0	0	0	0	0	0	0	0	0	0	0	0	0	0	1334	0.0948926	0.0362241	0	1		5	7090	29367	1	0.0499999	1
2020	4	74.3	0.2934	0.2743	2.07944	1.38629	0.218531	0.46901	0.049018	0	2	0	0	0	0	0	0	0	0	0	0	0	0	0	0	0	1335	0.976368	0.0205219	0	1		4	789	28751	1	0.0368741	1
2022	5	79.143	0.2704	0.2231	2.07944	1.79176	0.263206	0.278035	0.042255	0	2	0	0	0	0	0	0	0	0	0	0	0	0	0	0	0	1335	0.61575	0.0298155	0	1		5	3766	29308	1	0.049999	1
2019	3	69.09	0.38	0.2979	2.30259	1.09861	0.075425	0.572689	0.012789	0	1	0	0	0	0	0	0	0	0	0	0	0	0	0	0	0	1336	0.29371	0.0144214	0	1		4	8	27970	1	0.00223895	1
2020	4	71.9	0.38	0.2478	2.30259	1.38629	0.083943	0.357979	0.024396	0	1	0	0	0	0	0	0	0	0	0	0	0	0	0	0	0	1336	0.502211	0.0206321	0	1		2	813	28775	1	0.0376172	1
2021	4	71.18	0.3524	0.2058	2.30259	1.60944	0.159146	0.555665	0.023239	0	1	0	0	0	0	0	0	0	0	0	0	0	0	0	0	0	1336	0.586853	0.0163941	0	1		4	197	28159	1	0.0204478	1
2022	4	70.977	0.3065	0.2479	2.30259	1.79176	0.175187	0.501387	0.016632	0	1	0	0	0	0	0	0	0	0	0	0	0	0	0	0	0	1336	0.230158	0.0187956	0	1		5	520	28482	1	0.0304167	1
2020	5	78.81	0.2825	0.3712	2.30259	1.09861	0.13141	0.533767	0.017465	0	2	0	0	0	0	0	0	0	0	0	0	0	0	0	0	0	1356	0.594184	0.0178544	0	1		5	380	28342	1	0.025974	1
2021	5	78.85	0.2821	0.317	2.30259	1.38629	0.129792	0.485458	0.019439	0	2	0	0	0	0	0	0	0	0	0	0	0	0	0	0	0	1356	0.507023	0.0189347	0	1		3	538	28500	1	0.0308223	1
2022	5	75.905	0.2827	0.2348	2.30259	1.60944	0.089035	0.553197	0.023664	0	2	0	0	0	0	0	0	0	0	0	0	0	0	0	0	0	1356	0.0940894	0.0155816	0	1		4	114	28076	1	0.0170059	1
2020	6	84.07	0.5192	0.195	2.30259	1.09861	0.122701	0.52554	0.024054	0	1	0	0	0	0	0	0	0	0	0	0	0	0	0	0	0	1364	0.818304	0.015221	0	1		4	82	28044	1	0.0149732	1
2021	6	81.3	0.5192	0.1916	2.30259	1.38629	0.12773	0.460024	0.028152	0	1	0	0	0	0	0	0	0	0	0	0	0	0	0	0	0	1364	0.519081	0.0168521	0	1		3	251	28213	1	0.0222762	1
2022	5	76.491	0.5192	0.1681	2.30259	1.60944	0.181649	0.336808	0.027777	0	1	0	0	0	0	0	0	0	0	0	0	0	0	0	0	0	1364	0.648663	0.0221241	0	1		6	1115	29077	1	0.0460815	1
2020	4	72.46	0.3771	0.5062	2.07944	1.09861	0.618861	0.14337	0.000701	0	1	1	1	0	0	0	0	0	0	0	0	0	0	0	1	0	1365	0.404668	0.0612117	1	1	1	3	28868	20739	1	1.329e-09	1
2021	4	71.27	0.3771	0.4766	2.07944	1.38629	0.662782	0.086393	0.002013	0	1	1	1	0	0	0	0	0	0	0	0	0	0	0	0	1	1365	0.0277923	0.0699748	1	1	1	6	29117	23773	1	1.94e-07	1
2022	4	72.792	0.3771	0.4424	2.07944	1.60944	0.68852	0.090566	0.00413	0	1	1	1	0	0	0	0	0	0	0	0	0	0	0	0	0	1365	0.748973	0.070875	1	1	1	5	29133	24032	1	1.349e-06	1
2021	3	68.51	0.3601	0.3351	2.07944	1.09861	0.167507	0.320686	0.007821	0	3	0	0	0	0	0	0	0	0	0	0	0	0	0	0	0	1368	0.467662	0.0241014	0	1		3	1682	29208	1	0.0499973	1
2022	4	71.153	0.3601	0.3334	2.07944	1.38629	0.203737	0.218788	0.009454	0	3	0	0	0	0	0	0	0	0	0	0	0	0	0	0	0	1368	0.347325	0.0296379	0	1		4	3691	29306	1	0.0499993	1
2021	4	70.68	0.4239	0.4438	2.07944	1.09861	0.143078	0.388237	0.01385	0	3	0	0	0	0	0	0	0	0	0	0	0	0	0	0	0	1369	0.908424	0.0201223	0	1		4	730	28692	1	0.0355429	1
2022	3	69.901	0.4239	0.44	2.07944	1.38629	0.166459	0.403723	0.009341	0	3	0	0	0	0	0	0	0	0	0	0	0	0	0	0	0	1369	0.0262446	0.0199097	0	1		4	693	28655	1	0.03434	1
2021	5	75.66	0.54	0.2213	2.19722	1.09861	0.112044	0.343437	0.048736	0	1	0	0	0	0	0	0	0	0	0	0	0	0	0	0	0	1371	0.301156	0.0196464	0	1		5	652	28614	1	0.0332557	1
2021	4	74.08	0.5146	0.1739	2.30259	1.09861	0.184062	0.35255	0.116174	0	1	0	0	0	0	0	0	0	0	0	0	0	0	0	0	0	1378	0.377667	0.0223608	0	1		4	1187	29149	1	0.0490558	1
2021	5	79.13	0.6312	0.1274	2.07944	1.09861	0.332041	0.570107	0.042649	0	1	0	0	0	0	0	0	0	0	0	0	0	0	0	0	0	1381	0.714114	0.0165703	0	1		6	216	28178	1	0.0212219	1
2022	6	80.203	0.6286	0.1281	2.07944	1.38629	0.308191	0.395201	0.049762	0	1	0	0	0	0	0	0	0	0	0	0	0	0	0	0	0	1381	0.909234	0.021255	0	1		3	920	28882	1	0.0403102	1
2021	5	75.75	0.2519	0.4961	2.07944	1.09861	0.533976	0.055478	0.081446	0	3	1	1	0	0	0	0	0	0	0	0	0	0	0	0	1	1386	0.683233	0.0676752	1	1	1	4	29068	23091	1	6.107e-06	1
2022	4	72.575	0.2519	0.4763	2.07944	1.38629	0.557529	0.108828	0.104568	0	3	1	1	0	0	0	0	0	0	0	0	0	0	0	0	0	1386	0.981023	0.0629263	1	1	1	6	28920	21436	1	3.666e-06	1
2021	5	75.91	0.3086	0.5431	2.07944	1.09861	0.172614	0.431863	0.022371	0	2	0	0	0	0	0	0	0	0	0	0	0	0	0	0	0	1390	0.419206	0.0210924	0	1		2	893	28855	1	0.0396606	1
2022	5	77.624	0.2927	0.4374	2.07944	1.38629	0.202178	0.417047	0.029628	0	1	0	0	0	0	0	0	0	0	0	0	0	0	0	0	0	1395	0.54616	0.0222051	0	1		4	1135	29097	1	0.0467522	1
2021	5	75.95	0.5279	0.2205	2.30259	1.09861	0.097002	0.347806	0.012231	0	1	0	0	0	0	0	0	0	0	0	0	0	0	0	0	0	1407	0.430681	0.0198179	0	1		5	681	28643	1	0.0340912	1
2022	4	70.925	0.5279	0.1917	2.30259	1.38629	0.104176	0.391527	0.013073	0	1	0	0	0	0	0	0	0	0	0	0	0	0	0	0	0	1407	0.648142	0.0182196	0	1		5	428	28390	1	0.0278577	1
2021	5	78.28	0.1725	0.5177	2.19722	1.09861	0.254174	0.231046	0.021582	0	2	1	1	0	0	0	0	0	0	0	0	0	0	0	0	1	1415	0.180164	0.037305	1	1	1	5	28167	7713	1	2.871e-07	1
2022	4	73.042	0.1727	0.4223	2.30259	1.38629	0.336081	0.259822	0.02087	0	2	1	1	0	0	0	0	0	0	0	0	0	0	0	0	0	1415	0.799561	0.040078	1	1	1	4	28234	9386	1	1.896e-07	1
2022	5	78.086	0.2712	0.508	1.79176	1.38629	0.222652	0.409705	0.033715	0	1	0	0	0	0	0	0	0	0	0	0	0	0	0	0	0	1416	0.230531	0.0217282	0	1		5	1022	28984	1	0.0433538	1
2021	5	79.67	0.1123	0.4437	2.30259	1.09861	0.251762	0.622248	0.053298	0	2	0	0	0	0	0	0	0	0	0	0	0	0	0	0	0	1417	0.948265	0.0203807	0	1		3	769	28731	1	0.0365083	1
2022	5	76.283	0.1124	0.4022	2.30259	1.38629	0.239567	0.595315	0.06304	0	2	0	0	0	0	0	0	0	0	0	0	0	0	0	0	0	1417	0.882823	0.0205395	0	1		5	795	28757	1	0.0370506	1
2022	4	74.731	0.2244	0.3775	2.07944	1.38629	0.273297	0.504234	0.036303	0	1	0	0	0	0	0	0	0	0	0	0	0	0	0	0	0	1420	0.106218	0.0219911	0	1		5	1087	29049	1	0.0451049	1
2021	5	75.63	0.4039	0.4014	2.30259	1.09861	0.527241	0.060726	0.000783	0	1	1	1	0	0	0	0	0	0	0	0	0	0	0	0	1	1422	0.628548	0.0641476	1	1	1	5	28947	21876	1	1.076e-06	1
2022	4	70.324	0.4039	0.3933	2.30259	1.38629	0.541118	0.050977	0.003911	0	1	1	1	0	0	0	0	0	0	0	0	0	0	0	0	0	1422	0.454039	0.0652902	1	1	1	1	28991	22267	1	5.397e-07	1
2021	4	71.18	0.7889	0.1149	2.30259	1.09861	0.357985	0.126034	0.002579	0	1	1	1	0	0	0	0	0	0	0	0	0	0	0	0	1	1426	0.264305	0.0353146	1	1	1	4	28127	6562	1	6.495e-07	1
2022	4	71.081	0.7889	0.0556	2.30259	1.38629	0.331196	0.182884	0.005441	0	1	1	1	0	0	0	0	0	0	0	0	0	0	0	0	0	1426	0.823263	0.0302316	1	1	1	6	28045	3953	1	2.454e-06	1
2022	5	75.77	0.4091	0.2999	1.79176	1.09861	0.281373	0.414829	0.013935	0	1	0	0	0	0	0	0	0	0	0	0	0	0	0	0	0	1430	0.419467	0.0215221	0	1		4	975	28937	1	0.0422556	1
2009	4	74.95	0.5952	0.023	2.48491	2.3979	0.481722	0.161552	0	1	1	1	0	1	0	0	0	0	0	0	0	0	0	0	0	0	1435	0.298789	0.0430802	1	1	1	4	28320	11245	1	2.749e-07	1
2010	4	73.91	0.5952	0.0223	2.48491	2.48491	0.529925	0.120913	0	1	1	1	0	0	1	0	0	0	0	0	0	0	0	0	0	0	1435	0.594657	0.0490343	1	1	1	5	28478	14764	1	5.029e-07	1
2011	5	75.87	0.5952	0.0269	2.48491	2.56495	0.560757	0.164626	0	1	1	1	0	0	0	1	0	0	0	0	0	0	0	0	0	0	1435	0.0065768	0.0473981	1	1	1	5	28423	13832	1	4.296e-06	1
2012	4	73.54	0.5952	0.0242	2.48491	2.63906	0.594012	0.105719	0	1	1	1	1	0	0	0	1	0	0	0	0	0	0	0	0	0	1435	0.178061	0.0544597	1	1	1	4	28664	17649	1	1.626e-06	1
2013	5	75.64	0.5952	0.0289	2.48491	2.70805	0.595489	0.123641	0	1	1	1	1	0	0	0	0	1	0	0	0	0	0	0	0	0	1435	0.591696	0.0527901	1	1	1	3	28612	16812	1	3.481e-06	1
2014	4	74.35	0.5952	0.0337	2.48491	2.77259	0.690112	0.125331	0.000237	1	1	1	1	0	0	0	0	0	1	0	0	0	0	0	0	0	1435	0.984736	0.0597698	1	1	1	2	28826	20128	1	2.024e-07	1
2015	5	77.13	0.5432	0.0999	2.3979	2.83321	0.67335	0.105583	0.000284	1	1	1	1	0	0	0	0	0	0	1	0	0	0	0	0	0	1435	0.309699	0.0608457	1	1	1	5	28862	20592	1	3.902e-07	1
2016	5	77.95	0.5432	0.0935	2.48491	2.89037	0.656498	0.067833	0.000239	0	1	1	1	0	0	0	0	0	0	0	1	0	0	0	0	0	1435	0.0306867	0.0645216	1	1	1	6	28962	22007	1	2.49e-07	1
2017	5	76.28	0.5432	0.034	2.48491	2.94444	0.663999	0.075442	0.000722	0	1	1	1	0	0	0	0	0	0	0	0	1	0	0	0	0	1435	0.808198	0.0638879	1	1	1	3	28940	21790	1	5.539e-07	1
2018	6	84.52	0.4606	0.1633	2.48491	2.99573	0.655268	0.086357	0.000435	0	1	1	1	0	0	0	0	0	0	0	0	0	1	0	0	0	1435	0.631726	0.0655767	1	1	1	4	29001	22361	1	7.384e-07	1
2019	7	85.26	0.4606	0.1622	2.48491	3.04452	0.646756	0.044737	0.000727	0	1	1	1	0	0	0	0	0	0	0	0	0	0	1	0	0	1435	0.280657	0.0691544	1	1	1	3	29099	23528	1	1.984e-06	1
2020	6	84.79	0.4637	0.1155	2.48491	3.09104	0.648058	0.087211	0.001031	0	1	1	1	0	0	0	0	0	0	0	0	0	0	0	1	0	1435	0.262986	0.0641347	1	1	1	3	28946	21870	1	1.271e-06	1
2021	6	83.53	0.4637	0.0482	2.48491	3.13549	0.643515	0.07541	0.001347	0	1	1	1	0	0	0	0	0	0	0	0	0	0	0	0	1	1435	0.204654	0.0644728	1	1	1	4	28961	21992	1	8.145e-07	1
2022	6	81.04	0.4637	0.0385	2.48491	3.17805	0.632937	0.056568	0	0	1	1	1	0	0	0	0	0	0	0	0	0	0	0	0	0	1435	0.653177	0.0653195	1	1	1	5	28993	22276	1	1.341e-06	1
2013	4	71.12	0.5325	0.0821	2.30259	2.83321	0.175496	0.319133	0	0	1	0	0	0	0	0	0	0	0	0	0	0	0	0	0	0	1436	0.258103	0.0206813	0	1		5	819	28781	1	0.0376915	1
2014	4	74.61	0.5325	0.1195	2.30259	2.89037	0.182046	0.389306	0	0	1	0	0	0	0	0	0	0	0	0	0	0	0	0	0	0	1436	0.374442	0.0185116	0	1		4	481	28443	1	0.0294352	1
2015	4	74.77	0.5325	0.1998	2.30259	2.94444	0.192739	0.406154	0	0	1	0	0	0	0	0	0	0	0	0	0	0	0	0	0	0	1436	0.683196	0.0183235	0	1		4	446	28408	1	0.0285027	1
2016	4	74.12	0.5325	0.2359	2.30259	2.99573	0.160316	0.369894	0	0	1	0	0	0	0	0	0	0	0	0	0	0	0	0	0	0	1436	0.750429	0.0186072	0	1		3	492	28454	1	0.0295431	1
2017	5	79.7	0.5325	0.2631	2.30259	3.04452	0.075021	0.318141	0	0	1	0	0	0	0	0	0	0	0	0	0	0	0	0	0	0	1436	0.295022	0.0179768	0	1		4	399	28361	1	0.0267244	1
2018	5	79.18	0.5325	0.251	2.19722	3.09104	0.074178	0.28341	0	0	1	0	0	0	0	0	0	0	0	0	0	0	0	0	0	0	1436	0.0957697	0.0184149	0	1		6	465	28427	1	0.0292391	1
2019	6	82.11	0.5325	0.2169	2.30259	3.13549	0.12702	0.278705	0	0	1	0	0	0	0	0	0	0	0	0	0	0	0	0	0	0	1436	0.932621	0.0205245	0	1		6	790	28752	1	0.0369575	1
2020	5	78.99	0.5325	0.2207	2.30259	3.17805	0.10973	0.230578	0	1	1	0	0	0	0	0	0	0	0	0	0	0	0	0	0	0	1436	0.879341	0.0216867	0	1		3	1011	28973	1	0.043077	1
2015	4	71.25	0.3694	0.1533	2.70805	2.77259	0.177434	0.48337	0.002715	1	1	0	0	0	0	0	0	0	0	0	0	0	0	0	0	0	1456	0.995685	0.019656	0	1		4	653	28615	1	0.0332625	1
2017	4	74.27	0.3742	0.211	2.77259	2.89037	0.165897	0.559278	0.002807	1	1	0	0	0	0	0	0	0	0	0	0	0	0	0	0	0	1456	0.968174	0.0172065	0	1		7	302	28264	1	0.0238303	1
2018	4	74.79	0.3742	0.2188	2.70805	2.94444	0.181144	0.54068	0.003071	1	1	0	0	0	0	0	0	0	0	0	0	0	0	0	0	0	1456	0.649725	0.0177744	0	1		4	370	28332	1	0.0256111	1
2019	4	74.11	0.3742	0.1754	2.70805	2.99573	0.17526	0.511885	0.003327	1	1	0	0	0	0	0	0	0	0	0	0	0	0	0	0	0	1456	0.289097	0.0183924	0	1		3	456	28418	1	0.0288221	1
2020	4	73.59	0.1909	0.2959	2.70805	3.04452	0.19298	0.478789	0.003724	1	1	0	0	0	0	0	0	0	0	0	0	0	0	0	0	0	1456	0.14591	0.0225064	0	1		4	1209	29171	1	0.0497349	1
2022	5	76.466	0.1909	0.26	2.70805	3.13549	0.189169	0.492646	0.004306	1	1	0	0	0	0	0	0	0	0	0	0	0	0	0	0	0	1456	0.0863564	0.0216801	0	1		5	1006	28968	1	0.0429503	1
2020	3	68.58	0.3865	0.1423	2.30259	3.21888	0.124596	0.075109	0.002489	0	1	0	0	0	0	0	0	0	0	0	0	0	0	0	0	0	1462	0.172203	0.0312601	0	1		5	4469	29323	1	0.0499993	1
2021	3	65.36	0.2898	0.2592	2.30259	3.2581	0.065394	0.349676	0.000725	0	1	0	0	0	0	0	0	0	0	0	0	0	0	0	0	0	1462	0.970256	0.0192678	0	1		3	585	28547	1	0.0319375	1
2018	4	71.31	0.3969	0.1002	2.30259	3.13549	0.101087	0.379522	0	1	2	0	0	0	0	0	0	0	0	0	0	0	0	0	0	0	1463	0.446173	0.0179348	0	1		4	394	28356	1	0.0264149	1
2019	5	77.4	0.4066	0.0749	2.19722	3.17805	0.089499	0.362608	0	1	2	0	0	0	0	0	0	0	0	0	0	0	0	0	0	0	1463	0.0880115	0.0174286	0	1		2	330	28292	1	0.0245692	1
2020	5	76.75	0.4066	0.0686	2.30259	3.21888	0.087476	0.403096	0	1	2	0	0	0	0	0	0	0	0	0	0	0	0	0	0	0	1463	0.340987	0.0166643	0	1	1	5	226	28188	1	0.0215316	1
2021	4	72.53	0.4066	0.0852	2.30259	3.2581	0.12357	0.35603	0	1	2	0	0	0	0	0	0	0	0	0	0	0	0	0	0	0	1463	0.28975	0.0190007	0	1		5	547	28509	1	0.0310291	1
2022	4	70.962	0.4066	0.0503	2.19722	3.29584	0.176368	0.302907	0	1	2	0	0	0	0	0	0	0	0	0	0	0	0	0	0	0	1463	0.213675	0.0216552	0	1		2	1001	28963	1	0.0429109	1
2016	4	71.12	0.4668	0.1382	2.30259	3.04452	0.156845	0.338933	0.029742	0	1	0	0	0	0	0	0	0	0	0	0	0	0	0	0	0	1464	0.413205	0.02011	0	1		5	728	28690	1	0.0354371	1
2017	3	67.64	0.5999	0.1513	2.3979	3.09104	0.168399	0.132163	0.026101	1	1	0	0	0	0	0	0	0	0	0	0	0	0	0	0	0	1470	0.0284207	0.0274609	0	1		5	2829	29279	1	0.049989	1
2013	3	67.66	0.3946	0.039	2.30259	2.89037	0.198824	0.226571	0.021382	0	2	0	0	0	0	0	0	0	0	0	0	0	0	0	0	0	1476	0.0808133	0.0270532	0	1		3	2648	29269	1	0.0499991	1
2022	4	74.544	0.3182	0.1294	2.30259	3.29584	0.548229	0.243311	0.003299	0	1	0	0	0	0	0	0	0	0	0	0	0	0	0	0	0	1478	0.714412	0.0443181	0	1		4	12029	29400	1	0.049999	1
2020	3	68.62	0.65	0.0223	2.30259	3.21888	0.705072	0.122421	0.030965	0	1	0	0	0	0	0	0	0	0	0	0	0	0	0	0	0	1485	0.986013	0.0549373	0	1		1	17897	29424	1	0.0499961	1
2009	4	73.81	0.5524	0.0618	2.48491	2.63906	0.20505	0.325044	0	0	1	0	0	0	0	0	0	0	0	0	0	0	0	0	0	0	1489	0.695266	0.0224516	0	1		4	1200	29162	1	0.0494845	1
2020	4	73.51	0.5245	0.1085	2.56495	3.21888	0.288087	0.377148	0.011815	1	1	0	0	0	0	0	0	0	0	0	0	0	0	0	0	0	1489	0.0197603	0.0233402	0	1		6	1456	29198	1	0.0499983	1
2022	5	78.347	0.5245	0.1517	2.48491	3.29584	0.31764	0.429723	0.013536	1	1	0	0	0	0	0	0	0	0	0	0	0	0	0	0	0	1489	0.391913	0.0217325	0	1		4	1023	28985	1	0.0433746	1
2009	4	74.35	0.5437	0.0548	2.30259	2.63906	0.326917	0.474714	0	1	1	0	0	0	0	0	0	0	0	0	0	0	0	0	0	0	1490	0.950256	0.0197444	0	1		4	666	28628	1	0.0337394	1
2010	4	71.85	0.5437	0.072	2.30259	2.70805	0.400815	0.568256	0	1	1	0	0	0	0	0	0	0	0	0	0	0	0	0	0	0	1490	0.773103	0.0186553	0	1		5	504	28466	1	0.0297583	1
2011	4	71.94	0.5437	0.0633	2.30259	2.77259	0.540078	0.622248	0	1	1	0	0	0	0	0	0	0	0	0	0	0	0	0	0	0	1490	0.860475	0.0206685	0	1		4	815	28777	1	0.037604	1
2013	4	73.53	0.54357	0.0504	2.30259	2.89037	0.253973	0.418175	0	1	1	0	0	0	0	0	0	0	0	0	0	0	0	0	0	0	1490	0.18401	0.0192903	0	1		2	591	28553	1	0.0319732	1
2014	4	73.94	0.5437	0.0556	2.30259	2.94444	0.216431	0.459887	0	1	1	0	0	0	0	0	0	0	0	0	0	0	0	0	0	0	1490	0.677987	0.0169722	0	1		4	266	28228	1	0.0229464	1
2015	3	69.22	0.5437	0.171	2.19722	2.99573	0.187925	0.419525	0	0	1	0	0	0	0	0	0	0	0	0	0	0	0	0	0	0	1490	0.412731	0.0170427	0	1		3	277	28239	1	0.0231768	1
2016	5	76.92	0.5437	0.1481	2.30259	3.04452	0.222688	0.547983	0	1	1	0	0	0	0	0	0	0	0	0	0	0	0	0	0	0	1490	0.579117	0.0147476	0	1		4	35	27997	1	0.00955085	1
2018	5	77.12	0.5437	0.0999	2.30259	3.13549	0.230275	0.522544	0	1	1	0	0	0	0	0	0	0	0	0	0	0	0	0	0	0	1490	0.541188	0.0154279	0	1		3	97	28059	1	0.0159477	1
2019	6	82.4	0.5437	0.0864	2.30259	3.17805	0.21533	0.506031	0	1	1	0	0	0	0	0	0	0	0	0	0	0	0	0	0	0	1490	0.811156	0.0154768	0	1		5	103	28065	1	0.0161846	1
2020	6	80.22	0.5437	0.055	2.30259	3.21888	0.277179	0.537631	0	1	1	0	0	0	0	0	0	0	0	0	0	0	0	0	0	0	1490	0.925663	0.0159426	0	1		5	155	28117	1	0.0190608	1
2021	5	76.81	0.5437	0.0513	2.30259	3.2581	0.323409	0.443697	0	1	1	0	0	0	0	0	0	0	0	0	0	0	0	0	0	0	1490	0.228994	0.0199498	0	1		5	699	28661	1	0.0344431	1
2022	4	73.768	0.5437	0.053	2.30259	3.29584	0.329589	0.396912	0	1	1	0	0	0	0	0	0	0	0	0	0	0	0	0	0	0	1490	0.17275	0.0217514	0	1		3	1027	28989	1	0.043462	1
2017	2	60.21	0.4226	0.2313	2.19722	3.09104	0.146748	0.280124	0	1	1	0	0	0	0	0	0	0	0	0	0	0	0	0	0	0	1494	0.886941	0.021952	0	1		3	1071	29033	1	0.0445542	1
2013	4	73.06	0.421	0.051	2.19722	2.89037	0.118664	0.423551	0.008885	0	1	0	0	0	0	0	0	0	0	0	0	0	0	0	0	0	1496	0.838885	0.0164799	0	1		4	204	28166	1	0.0207897	1
2014	3	68.98	0.421	0.0645	2.19722	2.94444	0.165195	0.352294	0.007031	0	1	0	0	0	0	0	0	0	0	0	0	0	0	0	0	0	1496	0.658121	0.0198554	0	1		4	686	28648	1	0.0342124	1
2015	3	69.03	0.421	0.0707	2.19722	2.99573	0.18641	0.347304	0.006509	0	1	0	0	0	0	0	0	0	0	0	0	0	0	0	0	0	1496	0.695691	0.0205885	0	1		4	806	28768	1	0.0374721	1
2016	3	66.01	0.421	0.0686	2.19722	3.04452	0.197143	0.328027	0.00781	0	1	0	0	0	0	0	0	0	0	0	0	0	0	0	0	0	1496	0.342087	0.021538	0	1	1	5	978	28940	1	0.0423498	1
2017	2	63.7	0.421	0.08	2.30259	3.09104	0.15336	0.311287	0.017752	0	1	0	0	0	0	0	0	0	0	0	0	0	0	0	0	0	1496	0.571299	0.0214161	0	1		3	945	28907	1	0.0410535	1
2020	3	67.69	0.421	0.104	2.30259	3.21888	0.174797	0.318924	0.01257	0	1	0	0	0	0	0	0	0	0	0	0	0	0	0	0	0	1496	0.837176	0.0216715	0	1		3	1004	28966	1	0.0429264	1
2009	5	75.88	0.2942	0.0621	2.07944	2.63906	0.560514	0.206683	0.009793	0	1	1	0	1	0	0	0	0	0	0	0	0	0	0	0	0	1497	0.45492	0.0472113	1	1	1	5	28417	13718	1	6.137e-07	1
2010	4	73.97	0.2388	0.1658	2.07944	2.70805	0.573781	0.188093	0.011586	0	1	1	0	0	1	0	0	0	0	0	0	0	0	0	0	0	1497	0.521026	0.0514781	1	1	1	5	28564	16107	1	1.865e-06	1
2011	5	78.31	0.2388	0.1053	2.07944	2.77259	0.674337	0.113318	0.020824	0	1	1	0	0	0	1	0	0	0	0	0	0	0	0	0	0	1497	0.14477	0.0662495	1	1	1	6	29023	22614	1	2.432e-07	1
2012	6	83.07	0.2388	0.0782	2.07944	2.83321	0.666073	0.116666	0.026593	0	1	1	1	0	0	0	1	0	0	0	0	0	0	0	0	0	1497	0.8978	0.0647888	1	1	1	5	28975	22099	1	1.351e-06	1
2013	7	85.15	0.216	0.1258	2.07944	2.89037	0.679959	0.125555	0.022919	0	1	1	1	0	0	0	0	1	0	0	0	0	0	0	0	0	1497	0.0995391	0.0659861	1	1	1	4	29014	22501	1	2.605e-07	1
2014	6	84.62	0.216	0.1005	2.07944	2.94444	0.691021	0.124229	0.025935	0	1	1	1	0	0	0	0	0	1	0	0	0	0	0	0	0	1497	0.119966	0.0667941	1	1	1	2	29040	22796	1	1.351e-06	1
2015	6	82.42	0.2542	0.219	1.94591	2.99573	0.601556	0.170376	0.029446	0	1	1	1	0	0	0	0	0	0	1	0	0	0	0	0	0	1497	0.330939	0.0519332	1	1	1	4	28582	16353	1	6.609e-06	1
2016	6	84.22	0.2542	0.1944	2.07944	3.04452	0.573766	0.18719	0.029674	1	1	1	1	0	0	0	0	0	0	0	1	0	0	0	0	0	1497	0.977823	0.0502007	1	1	1	3	28517	15407	1	5.88e-07	1
2017	7	85.26	0.2542	0.1889	2.07944	3.09104	0.610548	0.149667	0.021837	1	1	1	1	0	0	0	0	0	0	0	0	1	0	0	0	0	1497	0.610587	0.0560132	1	1	1	5	28700	18436	1	6.947e-07	1
2018	7	85.26	0.2575	0.3146	2.07944	3.13549	0.687257	0.144175	0.022307	1	1	1	1	0	0	0	0	0	0	0	0	0	1	0	0	0	1497	0.522115	0.063125	1	1	1	5	28925	21508	1	1.7e-06	1
2019	7	85.26	0.2575	0.2251	2.07944	3.17805	0.667458	0.158999	0.02757	1	1	1	1	0	0	0	0	0	0	0	0	0	0	1	0	0	1497	0.752753	0.0594037	1	1	1	2	28816	19977	1	2.666e-06	1
2020	6	84.75	0.21	0.233	2.07944	3.21888	0.670244	0.153352	0.030011	1	1	1	1	0	0	0	0	0	0	0	0	0	0	0	1	0	1497	0.945252	0.0617944	1	1	1	3	28887	21004	1	1.292e-07	1
2021	6	83.34	0.3011	0.173	2.07944	3.2581	0.670597	0.17538	0.031483	1	1	1	1	0	0	0	0	0	0	0	0	0	0	0	0	1	1497	0.195772	0.0561031	1	1	1	4	28703	18483	1	7.252e-07	1
2022	5	77.188	0.3011	0.1	2.07944	3.29584	0.631154	0.11867	0.029511	1	1	1	1	0	0	0	0	0	0	0	0	0	0	0	0	0	1497	0.878592	0.0578668	1	1	1	4	28765	19322	1	3.056e-08	1
2020	4	70.89	0.2039	0.0835	2.19722	3.21888	0.420272	0.125372	0	0	2	0	0	0	0	0	0	0	0	0	0	0	0	0	0	0	1503	0.892085	0.046965	0	1		3	13573	29412	1	0.0499965	1
2020	4	73.4	0.4929	0.0369	2.30259	3.21888	0.218828	0.123498	0.00126	1	1	0	0	0	0	0	0	0	0	0	0	0	0	0	0	0	1508	0.398489	0.0305839	0	1		4	4139	29316	1	0.0499997	1
2022	3	68.941	0.4523	0.2484	2.30259	3.2581	0.2944	0.310689	0.018699	0	1	0	0	0	0	0	0	0	0	0	0	0	0	0	0	0	1519	0.458499	0.0258017	0	1		3	2216	29246	1	0.0499993	1
2009	6	81.03	0.2404	0.0315	1.79176	2.63906	0.537734	0.29119	0	0	1	0	0	0	0	0	0	0	0	0	0	0	0	0	0	0	1521	0.947507	0.0377603	0	1		5	7986	29378	1	0.0499975	1
2018	3	66.16	0.164	0.0512	2.07944	2.99573	0.164723	0.251882	0.015751	0	1	0	0	0	0	0	0	0	0	0	0	0	0	0	0	0	1523	0.258408	0.0265519	0	1		4	2472	29257	1	0.0499995	1
2019	2	64.3	0.164	0.0582	2.07944	3.04452	0.129722	0.291494	0.008509	0	1	0	0	0	0	0	0	0	0	0	0	0	0	0	0	0	1523	0.87756	0.0235635	0	1		5	1531	29201	1	0.0499988	1
2022	4	74.091	0.164	0.0625	2.07944	3.17805	0.127443	0.464705	0.01699	0	1	0	0	0	0	0	0	0	0	0	0	0	0	0	0	0	1523	0.658079	0.0173446	0	1		5	318	28280	1	0.0242274	1
2009	3	67.96	0.29	0.2551	2.30259	2.56495	0.694836	0.125994	0	0	2	1	0	1	0	0	0	0	0	0	0	0	0	0	0	0	1526	0.300004	0.0704551	1	1	1	5	29124	23897	1	3.111e-06	1
2010	3	68.54	0.1437	0.2701	2.30259	2.63906	0.706558	0.144366	0	0	2	1	0	0	1	0	0	0	0	0	0	0	0	0	0	0	1526	0.524214	0.0754635	1	1	1	3	29239	25150	1	1.841e-07	1
2011	3	66.86	0.1437	0.2608	2.30259	2.70805	0.703963	0.136559	0	1	2	1	0	0	0	1	0	0	0	0	0	0	0	0	0	0	1526	0.196033	0.075799	1	1	1	3	29245	25218	1	9.696e-07	1
2012	3	67.7	0.2798	0.1226	2.30259	2.77259	0.813366	0.116875	0.001806	1	2	1	1	0	0	0	1	0	0	0	0	0	0	0	0	0	1526	0.0561134	0.0825527	1	1	1	3	29343	26341	1	1.096e-06	1
2013	3	67.68	0.2613	0.1794	2.30259	2.83321	0.873144	0.175702	0.00133	1	2	1	1	0	0	0	0	1	0	0	0	0	0	0	0	0	1526	0.709264	0.0823596	1	1	1	4	29341	26315	1	1.418e-06	1
2014	1	58.21	0.2613	0.112	2.30259	2.89037	0.876044	0.099031	0.001005	1	2	1	1	0	0	0	0	0	1	0	0	0	0	0	0	0	1526	0.521229	0.0926188	1	1	1	4	29396	27256	1	4.031e-06	1
2015	2	61.69	0.2145	0.1527	2.30259	2.94444	0.883032	0.097528	0.000776	0	2	1	1	0	0	0	0	0	0	1	0	0	0	0	0	0	1526	0.385461	0.0962422	1	1	1	3	29410	27447	1	8.984e-06	1
2016	3	65.15	0.2145	0.1736	2.30259	2.99573	0.892738	0.094657	0.00068	1	2	1	1	0	0	0	0	0	0	0	1	0	0	0	0	0	1526	0.729954	0.0977963	1	1	1	4	29417	27525	1	5.457e-06	1
2017	3	68.28	0.2324	0.1471	2.19722	3.04452	0.812715	0.119971	0.000676	0	2	1	1	0	0	0	0	0	0	0	0	1	0	0	0	0	1526	0.124845	0.0809025	1	1	1	2	29320	26129	1	3.158e-06	1
2018	4	70.94	0.2324	0.1463	2.19722	3.09104	0.784228	0.096884	0.000957	0	2	1	1	0	0	0	0	0	0	0	0	0	1	0	0	0	1526	0.0088352	0.0805835	1	1	1	4	29316	26082	1	5.468e-06	1
2019	5	76.41	0.2237	0.1677	2.19722	3.13549	0.776981	0.112838	0.002455	0	2	1	1	0	0	0	0	0	0	0	0	0	0	1	0	0	1526	0.739488	0.0781125	1	1	1	6	29286	25659	1	4.478e-06	1
2020	4	73.64	0.171	0.2134	2.19722	3.17805	0.740357	0.159832	0.00397	0	2	1	1	0	0	0	0	0	0	0	0	0	0	0	1	0	1526	0.948357	0.0711511	1	1	1	4	29142	24116	1	4.007e-06	1
2021	4	70.19	0.212	0.1376	2.19722	3.21888	0.71498	0.122005	0.004098	0	2	1	1	0	0	0	0	0	0	0	0	0	0	0	0	1	1526	0.967869	0.0707682	1	1	1	5	29131	23995	1	1.438e-06	1
2022	4	73.055	0.212	0.1204	2.19722	3.2581	0.71516	0.154294	0.004345	0	2	1	1	0	0	0	0	0	0	0	0	0	0	0	0	0	1526	0.191028	0.0669358	1	1	1	4	29044	22846	1	3.891e-06	1
2009	4	74.99	0.4248	0.29	1.79176	2.56495	0.298192	0.529062	0.007202	1	3	0	0	0	0	0	0	0	0	0	0	0	0	0	0	0	1529	0.422173	0.0164296	0	1		4	201	28163	1	0.0207521	1
2014	3	68.72	0.4268	0.0758	1.79176	2.89037	0.231216	0.335527	0.016599	1	3	0	0	0	0	0	0	0	0	0	0	0	0	0	0	0	1529	0.752687	0.0199995	0	1		4	706	28668	1	0.0349039	1
2015	2	63.5	0.4268	0.092	1.79176	2.94444	0.192124	0.402932	0.011316	0	3	0	0	0	0	0	0	0	0	0	0	0	0	0	0	0	1529	0.686692	0.0168197	0	1		5	246	28208	1	0.0220995	1
2016	2	61.63	0.4268	0.1969	2.07944	2.99573	0.225521	0.365124	0.014526	0	3	0	0	0	0	0	0	0	0	0	0	0	0	0	0	0	1529	0.831276	0.0205549	0	1		4	802	28764	1	0.0372824	1
2017	2	63.47	0.4268	0.2513	2.07944	3.04452	0.268668	0.37268	0.01675	0	3	0	0	0	0	0	0	0	0	0	0	0	0	0	0	0	1529	0.376186	0.0216138	0	1		6	990	28952	1	0.042638	1
2018	3	65.71	0.4268	0.248	2.07944	3.09104	0.282189	0.364165	0.018347	0	3	0	0	0	0	0	0	0	0	0	0	0	0	0	0	0	1529	0.0444005	0.0222884	0	1		4	1161	29123	1	0.0481666	1
2019	3	66.39	0.4268	0.289	2.07944	3.13549	0.272914	0.437766	0.0158	0	3	0	0	0	0	0	0	0	0	0	0	0	0	0	0	0	1529	0.708424	0.0194137	0	1		4	609	28571	1	0.0321891	1
2020	3	66.22	0.4268	0.3015	2.07944	3.17805	0.264366	0.458064	0.013996	0	3	0	0	0	0	0	0	0	0	0	0	0	0	0	0	0	1529	0.885985	0.0184953	0	1		4	476	28438	1	0.0294163	1
2021	3	65.95	0.4268	0.2352	2.07944	3.21888	0.214402	0.521381	0.019975	0	3	0	0	0	0	0	0	0	0	0	0	0	0	0	0	0	1529	0.914741	0.0153265	0	1		3	91	28053	1	0.0155485	1
2022	4	70.371	0.4268	0.2525	2.07944	3.2581	0.20888	0.512018	0.018091	0	3	0	0	0	0	0	0	0	0	0	0	0	0	0	0	0	1529	0.754323	0.0154366	0	1		4	98	28060	1	0.0159873	1
2018	2	62.09	0.3207	0.2589	2.30259	3.09104	0.512784	0.04831	0.039741	0	2	0	0	0	0	0	0	0	0	0	0	0	0	0	0	0	1533	0.259333	0.0594403	0	1		4	19995	29435	1	0.05	1
2015	6	83.31	0.4497	0.1186	2.30259	2.94444	0.731781	0.089216	1.2e-05	0	1	0	0	0	0	0	0	0	0	0	0	0	0	0	0	0	1538	0.540816	0.069325	0	1		3	23592	29443	1	0.0499995	1
2021	6	84.97	0.1949	0.1558	2.30259	3.21888	0.365125	0.326855	0.009021	1	1	0	0	0	0	0	0	0	0	0	0	0	0	0	0	0	1541	0.0708221	0.032326	0	1		5	4976	29340	1	0.0499983	1
2011	4	74.43	0.5184	0.0944	2.56495	2.70805	0.160346	0.334195	0	1	1	0	0	0	0	0	0	0	0	0	0	0	0	0	0	0	1543	0.851077	0.0216362	0	1		5	997	28959	1	0.0427898	1
2017	5	78.1	0.4977	0.1507	2.30259	3.04452	0.131339	0.479662	0.019856	0	1	0	0	0	0	0	0	0	0	0	0	0	0	0	0	0	1544	0.824828	0.0149654	0	1		3	56	28018	1	0.0129747	1
2018	5	76.23	0.4996	0.1714	2.30259	3.09104	0.142134	0.246467	0.020794	0	1	0	0	0	0	0	0	0	0	0	0	0	0	0	0	0	1544	0.514805	0.0225879	0	1		5	1225	29182	1	0.0499965	1
2021	5	77.95	0.4564	0.1408	2.19722	3.21888	0.113216	0.286514	0.027817	0	1	0	0	0	0	0	0	0	0	0	0	0	0	0	0	0	1544	0.229886	0.0199686	0	1		2	701	28663	1	0.0344344	1
2011	3	69.98	0.4697	0.2026	2.07944	2.63906	0.641177	0.412948	0	0	1	0	0	0	0	0	0	0	0	0	0	0	0	0	0	0	1549	0.107044	0.034051	0	1		4	5870	29353	1	0.0499997	1
2017	4	72.4	0.4848	0.3753	2.07944	2.99573	0.357134	0.478105	0.001033	0	1	0	0	0	0	0	0	0	0	0	0	0	0	0	0	0	1549	0.958229	0.0200286	0	1		4	710	28672	1	0.0349622	1
2019	4	73.45	0.5077	0.3874	2.07944	3.09104	0.354463	0.418021	0.001966	0	1	0	0	0	0	0	0	0	0	0	0	0	0	0	0	0	1549	0.504015	0.0216908	0	1		6	1013	28975	1	0.043098	1
2020	5	79.71	0.5077	0.3477	1.94591	3.13549	0.345561	0.430862	0.001678	0	1	0	0	0	0	0	0	0	0	0	0	0	0	0	0	0	1549	0.942454	0.0200472	0	1		4	717	28679	1	0.0350744	1
2021	5	78.48	0.5077	0.3165	1.94591	3.17805	0.335436	0.399825	0.001678	0	1	0	0	0	0	0	0	0	0	0	0	0	0	0	0	0	1549	0.581859	0.0207275	0	1		5	829	28791	1	0.0379629	1
2022	5	75.037	0.5239	0.3183	2.07944	3.21888	0.309046	0.466218	0.001294	0	1	0	0	0	0	0	0	0	0	0	0	0	0	0	0	0	1549	0.546254	0.0182903	0	1		3	443	28405	1	0.0284	1
2009	4	70.25	0.6104	0.0415	2.30259	2.56495	0.517896	0.077273	0	0	2	1	0	1	0	0	0	0	0	0	0	0	0	0	0	0	1550	0.890033	0.0486678	1	1	1	5	28472	14545	1	3.815e-07	1
2010	3	69.5	0.5894	0.0292	2.30259	2.63906	0.460119	0.056137	0	0	2	1	0	0	1	0	0	0	0	0	0	0	0	0	0	0	1550	0.815737	0.0468561	1	1	1	4	28409	13514	1	2.231e-07	1
2011	3	65.5	0.5685	0.0716	2.30259	2.70805	0.428518	0.064008	0	0	2	1	0	0	0	1	0	0	0	0	0	0	0	0	0	0	1550	0.506581	0.0447853	1	1	1	1	28365	12309	1	3.227e-07	1
2012	3	67.36	0.5685	0.0221	2.30259	2.77259	0.406964	0.080232	0	0	2	1	1	0	0	0	1	0	0	0	0	0	0	0	0	0	1550	0.751852	0.0419742	1	1	1	3	28291	10553	1	1.386e-06	1
2013	3	66.24	0.5517	0.151	2.30259	2.83321	0.4422	0.139679	0	0	2	1	1	0	0	0	0	1	0	0	0	0	0	0	0	0	1550	0.373015	0.0406066	1	1	1	3	28255	9713	1	4.249e-06	1
2014	2	62.41	0.5517	0.1229	2.30259	2.89037	0.426118	0.125597	0	0	2	1	1	0	0	0	0	0	1	0	0	0	0	0	0	0	1550	0.745803	0.0404205	1	1	1	4	28243	9594	1	9.342e-07	1
2015	1	59.72	0.5518	0.0928	2.30259	2.94444	0.427474	0.075762	7e-05	0	2	1	1	0	0	0	0	0	0	1	0	0	0	0	0	0	1550	0.956236	0.0437601	1	1	1	3	28339	11665	1	4.273e-07	1
2016	2	63.41	0.5518	0.104	2.30259	2.99573	0.445781	0.05869	3.4e-05	0	2	1	1	0	0	0	0	0	0	0	1	0	0	0	0	0	1550	0.865968	0.0460858	1	1	1	4	28392	13067	1	2.666e-06	1
2017	3	67.57	0.5518	0.0776	2.30259	3.04452	0.520335	0.062593	4.1e-05	0	2	1	1	0	0	0	0	0	0	0	0	1	0	0	0	0	1550	0.034957	0.0505342	1	1	1	4	28530	15592	1	6.627e-07	1
2018	3	67.69	0.5518	0.0749	2.30259	3.09104	0.593587	0.08664	0	0	2	1	1	0	0	0	0	0	0	0	0	0	1	0	0	0	1550	0.580624	0.0535904	1	1	1	5	28633	17223	1	1.018e-06	1
2019	3	69.11	0.5518	0.1237	2.30259	3.13549	0.651529	0.090349	0	0	2	1	1	0	0	0	0	0	0	0	0	0	0	1	0	0	1550	0.449649	0.0577633	1	1	1	5	28761	19276	1	3.058e-06	1
2020	3	69.92	0.4018	0.271	2.48491	3.17805	0.654876	0.09135	0	0	2	1	1	0	0	0	0	0	0	0	0	0	0	0	1	0	1550	0.153053	0.0671584	1	1	1	6	29052	22915	1	8.591e-07	1
2021	3	68.71	0.4018	0.2765	2.48491	3.21888	0.668981	0.048005	0.003249	0	2	1	1	0	0	0	0	0	0	0	0	0	0	0	0	1	1550	0.823403	0.0732924	1	1	1	5	29195	24651	1	2.296e-06	1
2022	3	68.91	0.4018	0.2471	2.3979	3.2581	0.739549	0.058665	0.003114	0	2	1	1	0	0	0	0	0	0	0	0	0	0	0	0	0	1550	0.968719	0.0770523	1	1	1	6	29269	25479	1	1.625e-06	1
2010	4	74.46	0.2781	0.0596	2.07944	2.63906	0.118607	0.286497	0.026016	0	1	0	0	0	0	0	0	0	0	0	0	0	0	0	0	0	1553	0.885068	0.0223427	0	1		4	1180	29142	1	0.0488084	1
2017	5	75.33	0.2547	0.1006	2.07944	3.04452	0.118895	0.447352	0.024823	0	1	0	0	0	0	0	0	0	0	0	0	0	0	0	0	0	1553	0.642984	0.0168721	0	1		4	254	28216	1	0.0223584	1
2018	6	81.54	0.2547	0.0972	2.07944	3.09104	0.092347	0.407212	0.032557	0	1	0	0	0	0	0	0	0	0	0	0	0	0	0	0	0	1553	0.829671	0.017343	0	1		6	317	28279	1	0.0242231	1
2019	4	73.97	0.2532	0.1055	2.07944	3.13549	0.093669	0.424023	0.03021	0	1	0	0	0	0	0	0	0	0	0	0	0	0	0	0	0	1553	0.181454	0.0168649	0	1		6	253	28215	1	0.0223354	1
2022	4	73.568	0.2502	0.051	2.07944	3.2581	0.150486	0.087492	0.051887	0	1	0	0	0	0	0	0	0	0	0	0	0	0	0	0	0	1553	0.34122	0.0320839	0	1		5	4848	29335	1	0.0499977	1
2021	5	78.93	0.4484	0.2282	2.19722	3.17805	0.521446	0.354762	0	0	2	0	0	0	0	0	0	0	0	0	0	0	0	0	0	0	1555	0.726346	0.0322413	0	1		6	4924	29338	1	0.049997	1
2011	4	71.64	0.5377	0.198	2.07944	2.70805	0.352273	0.101159	0	0	2	1	0	0	0	1	0	0	0	0	0	0	0	0	0	0	1566	0.98986	0.0365627	1	1	1	4	28157	7263	1	4.006e-07	1
2012	3	69.05	0.5377	0.0445	2.19722	2.77259	0.36948	0.063608	0.000527	0	2	1	1	0	0	0	1	0	0	0	0	0	0	0	0	0	1566	0.964093	0.040576	1	1	1	3	28251	9698	1	3.693e-07	1
2013	5	79.13	0.2056	0.2743	2.19722	2.83321	0.250352	0.07444	0.001941	0	2	1	1	0	0	0	0	1	0	0	0	0	0	0	0	0	1566	0.045347	0.0418418	1	1	1	5	28288	10465	1	6.555e-07	1
2014	5	77.09	0.1562	0.0771	2.19722	2.89037	0.283405	0.036094	0.004075	0	2	1	1	0	0	0	0	0	1	0	0	0	0	0	0	0	1566	0.630856	0.04721	1	1	1	5	28416	13717	1	6.852e-07	1
2015	4	71.91	0.1562	0.1854	2.19722	2.94444	0.334242	0.067379	0.00337	0	2	1	1	0	0	0	0	0	0	1	0	0	0	0	0	0	1566	0.774536	0.0483636	1	1	1	2	28463	14375	1	2.615e-07	1
2016	2	61.33	0.1562	0.0658	2.19722	2.99573	0.345215	0.032571	0.001078	0	2	1	1	0	0	0	0	0	0	0	1	0	0	0	0	0	1566	0.812032	0.0513748	1	1	1	4	28558	16055	1	9.746e-07	1
2017	2	61.03	0.1374	0.1699	2.19722	3.04452	0.203317	0.176041	0.000429	0	2	1	1	0	0	0	0	0	0	0	0	1	0	0	0	0	1566	0.988308	0.033723	1	1	1	2	28095	5694	1	3.696e-06	1
2018	2	60.33	0.1374	0.1866	2.30259	3.09104	0.311491	0.214474	0.001449	0	2	1	1	0	0	0	0	0	0	0	0	0	1	0	0	0	1566	0.87654	0.0378715	1	1	1	4	28181	8040	1	1.232e-07	1
2019	1	59.17	0.1374	0.1859	2.30259	3.13549	0.278393	0.162679	0.001213	0	2	1	1	0	0	0	0	0	0	0	0	0	0	1	0	0	1566	0.190843	0.0393221	1	1	1	4	28219	8960	1	6.763e-09	1
2020	3	66.5	0.1374	0.1854	2.30259	3.17805	0.266419	0.123887	0.00114	0	2	1	1	0	0	0	0	0	0	0	0	0	0	0	1	0	1566	0.572911	0.0411528	1	1	1	6	28267	10064	1	7.477e-08	1
2021	2	60.29	0.1374	0.176	2.07944	3.21888	0.31194	0.086775	0.001055	0	2	1	1	0	0	0	0	0	0	0	0	0	0	0	0	1	1566	0.928153	0.0436869	1	1	1	3	28337	11630	1	3.332e-07	1
2022	2	63.768	0.1409	0.1578	2.07944	3.2581	0.208985	0.139277	0.001129	0	2	1	1	0	0	0	0	0	0	0	0	0	0	0	0	0	1566	0.985394	0.0344291	1	1	1	4	28111	6087	1	6.946e-07	1
2014	5	75.47	0.5051	0.0624	2.07944	2.83321	0.28394	0.339006	0.01284	0	3	0	0	0	0	0	0	0	0	0	0	0	0	0	0	0	1575	0.262411	0.0222332	0	1		4	1148	29110	1	0.0475663	1
2015	5	78.03	0.5051	0.0497	2.07944	2.89037	0.249504	0.361335	0.010354	0	3	0	0	0	0	0	0	0	0	0	0	0	0	0	0	0	1575	0.594698	0.020285	0	1		4	758	28720	1	0.0363246	1
2016	5	77.12	0.5051	0.0557	2.07944	2.94444	0.287797	0.460476	0.007334	0	3	0	0	0	0	0	0	0	0	0	0	0	0	0	0	0	1575	0.232472	0.0180403	0	1		4	410	28372	1	0.0274501	1
2017	6	80.45	0.5051	0.0867	1.94591	2.99573	0.271289	0.456852	0.0061	0	3	0	0	0	0	0	0	0	0	0	0	0	0	0	0	0	1575	0.0794288	0.0170498	0	1		5	278	28240	1	0.0231929	1
2018	6	80.53	0.4144	0.1736	1.94591	3.04452	0.234317	0.404259	0.005395	0	3	0	0	0	0	0	0	0	0	0	0	0	0	0	0	0	1575	0.574818	0.018791	0	1		5	519	28481	1	0.0303612	1
2019	6	80.93	0.4143	0.1597	1.94591	3.09104	0.330637	0.413816	0.004028	0	3	0	0	0	0	0	0	0	0	0	0	0	0	0	0	0	1575	0.172748	0.0211357	0	1		4	902	28864	1	0.0397916	1
2010	3	69.18	0.3207	0.0975	2.30259	2.63906	0.287195	0.512655	0	1	2	0	0	0	0	0	0	0	0	0	0	0	0	0	0	0	1577	0.691488	0.0201382	0	1		3	732	28694	1	0.0355976	1
2011	4	73.32	0.3207	0.1341	2.30259	2.70805	0.257415	0.435955	0.000969	1	2	0	0	0	0	0	0	0	0	0	0	0	0	0	0	0	1577	0.942014	0.0219689	0	1		5	1077	29039	1	0.0448177	1
2012	5	75.1	0.3207	0.1489	2.30259	2.77259	0.257404	0.508791	0.001063	1	2	0	0	0	0	0	0	0	0	0	0	0	0	0	0	0	1577	0.199578	0.0193506	0	1		4	601	28563	1	0.0321116	1
2016	4	70.4	0.1096	0.1543	2.30259	2.94444	0.136864	0.552165	0.021066	0	2	0	0	0	0	0	0	0	0	0	0	0	0	0	0	0	1579	0.647298	0.0170587	0	1		4	279	28241	1	0.0233313	1
2013	4	71.82	0.5355	0.0784	2.30259	2.77259	0.16287	0.30959	0.035594	0	1	0	0	0	0	0	0	0	0	0	0	0	0	0	0	0	1582	0.650013	0.0206756	0	1		3	817	28779	1	0.0376481	1
2014	3	69.86	0.4691	0.153	2.30259	2.83321	0.08226	0.406012	0.047742	0	1	0	0	0	0	0	0	0	0	0	0	0	0	0	0	0	1582	0.196521	0.0163169	0	1		4	190	28152	1	0.0198962	1
2015	4	74.85	0.3642	0.1441	2.07944	2.89037	0.059485	0.425111	0.034395	0	1	0	0	0	0	0	0	0	0	0	0	0	0	0	0	0	1582	0.525186	0.0152315	0	1		4	83	28045	1	0.0150002	1
2016	4	70.75	0.3642	0.1228	2.07944	2.94444	0.084538	0.09172	0.039287	1	1	0	0	0	0	0	0	0	0	0	0	0	0	0	0	0	1582	0.767773	0.0277312	0	1		4	2944	29282	1	0.0499999	1
2017	4	74.72	0.3642	0.0773	2.07944	2.99573	0.094268	0.218116	0.041805	0	1	0	0	0	0	0	0	0	0	0	0	0	0	0	0	0	1582	0.647881	0.0225355	0	1		2	1214	29176	1	0.0497993	1
2013	4	72.3	0.2805	0.1279	2.30259	2.77259	0.959733	0.010251	0	0	3	1	1	0	0	0	0	1	0	0	0	0	0	0	0	0	1591	0.658685	0.11827	1	1	1	4	29442	27928	1	2.178e-05	1
2014	4	72.14	0.2805	0.1607	2.30259	2.83321	0.959733	0.011294	0	0	3	1	1	0	0	0	0	0	1	0	0	0	0	0	0	0	1591	0.972981	0.117975	1	1	1	4	29441	27926	1	0.00016438	1
2016	5	76.55	0.2535	0.3752	2.07944	2.94444	0.663582	0.035191	0	1	3	1	1	0	0	0	0	0	0	0	1	0	0	0	0	0	1591	0.401794	0.0742653	1	1	1	4	29212	24880	1	1.617e-06	1
2017	5	78.2	0.2584	0.3111	2.07944	2.99573	0.649795	0.116697	0	1	3	1	1	0	0	0	0	0	0	0	0	1	0	0	0	0	1591	0.236416	0.0631787	1	1	1	4	28928	21530	1	9.403e-06	1
2018	4	71.34	0.2584	0.3117	2.07944	3.04452	0.691904	0.127598	0.000297	1	3	1	1	0	0	0	0	0	0	0	0	0	1	0	0	0	1591	0.439059	0.0655585	1	1	1	4	29000	22350	1	2.05e-06	1
2019	4	74.5	0.2584	0.3038	2.07944	3.09104	0.681341	0.112251	2.8e-05	1	3	1	1	0	0	0	0	0	0	0	0	0	0	1	0	0	1591	0.927419	0.0660377	1	1	1	4	29015	22522	1	1.654e-06	1
2020	3	65.7	0.2584	0.316	2.07944	3.13549	0.64045	0.119273	0.000159	1	3	1	1	0	0	0	0	0	0	0	0	0	0	0	1	0	1591	0.218003	0.0616396	1	1	1	5	28885	20939	1	4.22e-07	1
2021	3	69.85	0.2584	0.2991	2.07944	3.17805	0.662251	0.164771	8.8e-05	1	3	1	1	0	0	0	0	0	0	0	0	0	0	0	0	1	1591	0.743182	0.0587316	1	1	1	4	28793	19664	1	9.788e-07	1
2022	3	69.435	0.2584	0.2828	2.07944	3.21888	0.651949	0.122606	4.4e-05	1	3	1	1	0	0	0	0	0	0	0	0	0	0	0	0	0	1591	0.849144	0.0618194	1	1	1	3	28890	21016	1	1.478e-06	1
2021	6	80.93	0.3432	0.083	2.30259	3.21888	0.48705	0.169091	0.029932	0	2	0	0	0	0	0	0	0	0	0	0	0	0	0	0	0	1592	0.815392	0.0453923	0	1		4	12671	29406	1	0.0499965	1
2015	5	78.03	0.5311	0.1121	2.30259	2.83321	0.260034	0.430218	0	0	1	0	0	0	0	0	0	0	0	0	0	0	0	0	0	0	1602	0.491362	0.019373	0	1		5	604	28566	1	0.0321282	1
2016	4	74.72	0.5311	0.1221	2.30259	2.89037	0.253301	0.35977	0	0	1	0	0	0	0	0	0	0	0	0	0	0	0	0	0	0	1602	0.213092	0.0215802	0	1		5	985	28947	1	0.0425674	1
2018	4	70.18	0.4625	0.0306	2.30259	2.99573	0.139578	0.370695	0.003086	0	1	0	0	0	0	0	0	0	0	0	0	0	0	0	0	0	1603	0.85888	0.0185253	0	1		3	485	28447	1	0.0295194	1
2010	2	62.84	0.4032	0.0448	2.30259	2.48491	0.130859	0.303637	0	0	1	0	0	0	0	0	0	0	0	0	0	0	0	0	0	0	1606	0.615387	0.0219688	0	1		5	1076	29038	1	0.0447123	1
2012	3	67.91	0.4018	0.1388	2.30259	2.63906	0.108118	0.275451	0.008381	0	1	0	0	0	0	0	0	0	0	0	0	0	0	0	0	0	1606	0.48853	0.0222951	0	1		3	1164	29126	1	0.048298	1
2021	3	68.04	0.3334	0.1038	2.30259	2.99573	0.15625	0.48541	0.004652	0	1	0	0	0	0	0	0	0	0	0	0	0	0	0	0	0	1618	0.799571	0.0169924	0	1		4	268	28230	1	0.0230064	1
2022	4	72.519	0.3334	0.1033	2.19722	3.04452	0.155321	0.488544	0.005025	0	1	0	0	0	0	0	0	0	0	0	0	0	0	0	0	0	1618	0.642961	0.0163256	0	1		5	192	28154	1	0.0199443	1
2019	5	75.81	0.2554	0.1336	2.07944	3.04452	0.183487	0.350939	0.008164	0	1	0	0	0	0	0	0	0	0	0	0	0	0	0	0	0	1621	0.621554	0.0218671	0	1		3	1050	29012	1	0.0440286	1
2009	5	78.8	0.4007	0.2173	2.30259	2.07944	0.263039	0.584046	0.009091	1	1	0	0	0	0	0	0	0	0	0	0	0	0	0	0	0	1635	0.863237	0.0171156	0	1		3	293	28255	1	0.023491	1
2010	5	77.84	0.4007	0.1682	2.30259	2.19722	0.251878	0.576282	0	1	1	0	0	0	0	0	0	0	0	0	0	0	0	0	0	0	1635	0.959147	0.0168805	0	1		4	256	28218	1	0.0224015	1
2011	6	81.2	0.4007	0.2039	2.3979	2.30259	0.235926	0.588018	0	0	1	0	0	0	0	0	0	0	0	0	0	0	0	0	0	0	1635	0.590387	0.0165629	0	1		4	214	28176	1	0.0211378	1
2012	6	81.57	0.4007	0.1468	2.30259	2.3979	0.242361	0.565541	0.019657	0	1	0	0	0	0	0	0	0	0	0	0	0	0	0	0	0	1635	0.10921	0.0167271	0	1		4	234	28196	1	0.021609	1
2013	5	78.61	0.4015	0.1416	2.30259	2.48491	0.242578	0.552952	0.022469	0	1	0	0	0	0	0	0	0	0	0	0	0	0	0	0	0	1635	0.516343	0.0169915	0	1		4	267	28229	1	0.0229811	1
2014	5	77.51	0.4015	0.1499	2.30259	2.56495	0.243344	0.51588	0.029889	0	1	0	0	0	0	0	0	0	0	0	0	0	0	0	0	0	1635	0.355029	0.0180487	0	1		5	411	28373	1	0.0275113	1
2015	5	79.42	0.4015	0.1637	2.19722	2.63906	0.339067	0.622248	0.025536	0	1	0	0	0	0	0	0	0	0	0	0	0	0	0	0	0	1635	0.452676	0.0166877	0	1		4	228	28190	1	0.0215364	1
2017	5	78.81	0.398	0.1684	2.30259	2.77259	0.36996	0.514106	0.029227	0	1	0	0	0	0	0	0	0	0	0	0	0	0	0	0	0	1635	0.970525	0.0215071	0	1		4	972	28934	1	0.0421659	1
2014	4	70.99	0.2432	0.3687	2.30259	2.77259	0.087707	0.37956	0.07175	1	1	0	0	0	0	0	0	0	0	0	0	0	0	0	0	0	1638	0.0255419	0.0202122	0	1		4	744	28706	1	0.0359655	1
2015	4	72.86	0.243	0.3987	2.19722	2.83321	0.099066	0.446486	0.077559	0	1	0	0	0	0	0	0	0	0	0	0	0	0	0	0	0	1638	0.907357	0.0177584	0	1		5	368	28330	1	0.0256056	1
2016	5	75.83	0.2431	0.4448	2.30259	2.89037	0.101581	0.342787	0.082648	0	1	0	0	0	0	0	0	0	0	0	0	0	0	0	0	0	1638	0.74556	0.0219315	0	1		4	1065	29027	1	0.0443808	1
2021	6	80.81	0.2405	0.4056	2.30259	3.13549	0.094086	0.334133	0.116307	0	1	0	0	0	0	0	0	0	0	0	0	0	0	0	0	0	1638	0.733716	0.0216642	0	1		4	1003	28965	1	0.0429166	1
2022	6	80.102	0.2411	0.3656	2.19722	3.17805	0.093067	0.343228	0.116307	0	1	0	0	0	0	0	0	0	0	0	0	0	0	0	0	0	1638	0.278639	0.020539	0	1		5	794	28756	1	0.0370414	1
2011	4	71.8	0.7889	0.0174	2.07944	2.56495	0.548922	0.064056	0.000103	0	2	0	0	0	0	0	0	0	0	0	0	0	0	0	0	0	1639	0.990782	0.0437517	0	1		4	11662	29398	1	0.0499997	1
2015	3	68.27	0.3709	0.1293	2.30259	2.83321	0.426396	0.129265	0	1	3	0	0	0	0	0	0	0	0	0	0	0	0	0	0	0	1641	0.0972424	0.0449992	0	1		2	12442	29405	1	0.0499974	1
2009	4	72.99	0.2555	0.2766	2.48491	2.3979	0.562746	0.160368	0	1	1	1	0	1	0	0	0	0	0	0	0	0	0	0	0	0	1645	0.94363	0.0603626	1	1	1	5	28843	20391	1	4.055e-07	1
2010	4	71.67	0.2555	0.3381	2.48491	2.48491	0.535534	0.093463	0	1	1	1	0	0	1	0	0	0	0	0	0	0	0	0	0	0	1645	0.836761	0.0648518	1	1	1	4	28977	22120	1	2.828e-07	1
2011	5	75.63	0.2555	0.3082	2.30259	2.56495	0.602835	0.10525	0	1	1	1	0	0	0	1	0	0	0	0	0	0	0	0	0	0	1645	0.407354	0.065884	1	1	1	4	29011	22466	1	1.312e-06	1
2012	4	72.91	0.2555	0.2559	2.30259	2.63906	0.673798	0.121803	0	1	1	1	1	0	0	0	1	0	0	0	0	0	0	0	0	0	1645	0.697485	0.0700546	1	1	1	4	29118	23798	1	1.083e-06	1
2013	4	70.92	0.2555	0.2492	2.30259	2.70805	0.706516	0.088708	0	1	1	1	1	0	0	0	0	1	0	0	0	0	0	0	0	0	1645	0.536927	0.076897	1	1	1	4	29267	25446	1	4.857e-07	1
2014	1	57.28	0.2555	0.2663	2.30259	2.77259	0.751259	0.053117	0	1	1	1	1	0	0	0	0	0	1	0	0	0	0	0	0	0	1645	0.7164	0.0862299	1	1	1	5	29368	26762	1	2.008e-05	1
2015	3	65.23	0.2355	0.2754	2.30259	2.83321	0.646225	0.086588	0	0	1	1	1	0	0	0	0	0	0	1	0	0	0	0	0	0	1645	0.268987	0.0715928	1	1	1	4	29155	24240	1	2.096e-06	1
2016	2	64.28	0.2355	0.239	2.30259	2.89037	0.662759	0.100598	0	0	1	1	1	0	0	0	0	0	0	0	1	0	0	0	0	0	1645	0.622046	0.0711427	1	1	1	5	29141	24114	1	6.58e-07	1
2017	4	74.02	0.2355	0.3445	2.30259	2.94444	0.544455	0.106065	0	0	1	1	1	0	0	0	0	0	0	0	0	1	0	0	0	0	1645	0.873344	0.0603118	1	1	1	3	28842	20377	1	1.11e-07	1
2018	4	72.33	0.3355	0.3898	2.30259	2.99573	0.551547	0.114087	0	1	1	1	1	0	0	0	0	0	0	0	0	0	1	0	0	0	1645	0.952605	0.0566732	1	1	1	5	28723	18762	1	6.337e-09	1
2019	5	77.83	0.3355	0.3796	2.30259	3.04452	0.545152	0.099492	0.000718	1	1	1	1	0	0	0	0	0	0	0	0	0	0	1	0	0	1645	0.988048	0.057331	1	1	1	4	28748	19067	1	8.505e-08	1
2020	5	77.99	0.3355	0.3818	2.30259	3.09104	0.557565	0.09407	0.001144	1	1	1	1	0	0	0	0	0	0	0	0	0	0	0	1	0	1645	0.672795	0.0586904	1	1	1	4	28791	19647	1	8.85e-08	1
2021	5	75.56	0.3355	0.3931	2.19722	3.13549	0.580638	0.094704	0.000817	1	1	1	1	0	0	0	0	0	0	0	0	0	0	0	0	1	1645	0.360173	0.0586855	1	1	1	4	28790	19646	1	2.639e-06	1
2022	4	72.411	0.3355	0.3276	2.30259	3.17805	0.585643	0.109517	0.000839	1	1	1	1	0	0	0	0	0	0	0	0	0	0	0	0	0	1645	0.246014	0.0589255	1	1	1	4	28800	19761	1	3.326e-07	1
2016	5	75.37	0.3289	0.0795	2.3979	2.89037	0.221702	0.48449	0.018168	0	2	0	0	0	0	0	0	0	0	0	0	0	0	0	0	0	1650	0.986125	0.0193502	0	1		4	600	28562	1	0.0320953	1
2009	4	71.98	0.3062	0.2042	2.77259	2.3979	0.784906	0.164635	0.001149	0	3	1	0	1	0	0	0	0	0	0	0	0	0	0	0	0	1652	0.454561	0.084551	1	1	1	3	29357	26575	1	1.465e-06	1
2010	4	73.85	0.3062	0.2448	2.77259	2.48491	0.763728	0.079316	0.001707	0	3	1	0	0	1	0	0	0	0	0	0	0	0	0	0	0	1652	0.845512	0.0939444	1	1	1	3	29399	27325	1	1.254e-05	1
2011	3	68.24	0.5466	0.1669	2.77259	2.56495	0.59522	0.136195	0.002641	0	3	1	0	0	0	1	0	0	0	0	0	0	0	0	0	0	1652	0.41483	0.0587276	1	1	1	4	28792	19662	1	6.754e-07	1
2012	3	69.65	0.5466	0.1464	2.77259	2.63906	0.461211	0.159323	0.005149	0	3	1	1	0	0	0	1	0	0	0	0	0	0	0	0	0	1652	0.0314046	0.0466903	1	1	1	3	28405	13415	1	6.727e-07	1
2013	4	72.41	0.5466	0.1613	2.77259	2.70805	0.48565	0.095179	0.004002	0	3	1	1	0	0	0	0	1	0	0	0	0	0	0	0	0	1652	0.501229	0.0535521	1	1	1	3	28629	17207	1	8.621e-08	1
2014	4	70.93	0.4359	0.2113	2.77259	2.77259	0.42759	0.103591	0.003036	0	3	1	1	0	0	0	0	0	1	0	0	0	0	0	0	0	1652	0.855382	0.0520822	1	1	1	4	28590	16432	1	1.209e-06	1
2015	4	72.6	0.4374	0.1173	2.63906	2.83321	0.403269	0.071861	0.004671	0	3	1	1	0	0	0	0	0	0	1	0	0	0	0	0	0	1652	0.722118	0.0505342	1	1	1	4	28531	15593	1	1.065e-06	1
2016	3	67.67	0.4374	0.1228	2.77259	2.89037	0.405707	0.043144	0.006481	0	3	1	1	0	0	0	0	0	0	0	1	0	0	0	0	0	1652	0.615469	0.0550112	1	1	1	5	28674	17934	1	1.031e-05	1
2017	3	68.8	0.4374	0.1155	2.77259	2.94444	0.423123	0.035066	0.005305	0	3	1	1	0	0	0	0	0	0	0	0	1	0	0	0	0	1652	0.609149	0.056889	1	1	1	3	28731	18856	1	3.277e-07	1
2018	4	72.21	0.4374	0.1204	2.77259	2.99573	0.402705	0.022228	0.003799	0	3	1	1	0	0	0	0	0	0	0	0	0	1	0	0	0	1652	0.47558	0.0563447	1	1	1	1	28713	18608	1	1.674e-06	1
2019	4	70.99	0.4374	0.1234	2.48491	3.04452	0.40525	0.045625	0.006958	0	3	1	1	0	0	0	0	0	0	0	0	0	0	1	0	0	1652	0.552859	0.0501014	1	1	1	3	28513	15353	1	2.148e-08	1
2020	4	72.75	0.4374	0.1195	2.48491	3.09104	0.424531	0.043294	0.008473	0	3	1	1	0	0	0	0	0	0	0	0	0	0	0	1	0	1652	0.472879	0.0515004	1	1	1	3	28565	16114	1	1.671e-06	1
2021	5	75.93	0.4374	0.1325	2.3979	3.13549	0.465189	0.039088	0.008303	0	3	1	1	0	0	0	0	0	0	0	0	0	0	0	0	1	1652	0.869986	0.0534651	1	1	1	5	28626	17159	1	2.229e-06	1
2022	3	69.875	0.4374	0.1393	2.48491	3.17805	0.468256	0.052565	0.01383	0	3	1	1	0	0	0	0	0	0	0	0	0	0	0	0	0	1652	0.775025	0.0536904	1	1	1	4	28636	17275	1	7.478e-07	1
2015	2	60.38	0.7889	0.0212	2.07944	2.83321	0.208293	0.275839	0.011085	0	1	0	0	0	0	0	0	0	0	0	0	0	0	0	0	0	1657	0.0500377	0.0185877	0	1		5	491	28453	1	0.0295619	1
2016	3	66.3	0.7889	0.0243	1.94591	2.89037	0.203412	0.335006	0.012317	0	1	0	0	0	0	0	0	0	0	0	0	0	0	0	0	0	1657	0.37295	0.0160005	0	1		3	162	28124	1	0.0192074	1
2017	4	71.38	0.7889	0.0319	2.07944	2.94444	0.190913	0.359111	0.014076	0	1	0	0	0	0	0	0	0	0	0	0	0	0	0	0	0	1657	0.488998	0.0156302	0	1		5	124	28086	1	0.0173773	1
2018	4	71.23	0.7889	0.037	2.30259	2.99573	0.189014	0.246224	0.018772	0	1	0	0	0	0	0	0	0	0	0	0	0	0	0	0	0	1657	0.0650341	0.0201069	0	1		3	727	28689	1	0.0353754	1
2019	5	75.97	0.6374	0.2702	2.30259	3.04452	0.185198	0.250627	0.016748	0	1	0	0	0	0	0	0	0	0	0	0	0	0	0	0	0	1657	0.501672	0.0221446	0	1		4	1119	29081	1	0.0462749	1
2022	3	68.169	0.32	0.0931	2.30259	3.17805	0.275406	0.313436	0.002038	0	1	0	0	0	0	0	0	0	0	0	0	0	0	0	0	0	1659	0.93807	0.0269051	0	1		4	2595	29267	1	0.0499918	1
2009	5	77.12	0.471106	0.029353	2.07944	2.3979	0.154706	0.311329	0	0	3	0	0	0	0	0	0	0	0	0	0	0	0	0	0	0	1660	0.278518	0.0202602	0	1		4	755	28717	1	0.0362156	1
2010	5	75.51	0.4711	0.0245	2.07944	2.48491	0.16528	0.282864	0.001353	0	3	0	0	0	0	0	0	0	0	0	0	0	0	0	0	0	1660	0.486592	0.0214703	0	1		6	965	28927	1	0.0417065	1
2014	3	66.33	0.1637	0.0408	2.07944	2.70805	0.092347	0.390365	0	1	3	0	0	0	0	0	0	0	0	0	0	0	0	0	0	0	1668	0.607814	0.0192374	0	1		4	581	28543	1	0.0316999	1
2018	4	71.12	0.1637	0.0254	2.07944	2.94444	0.173481	0.537827	0	0	3	0	0	0	0	0	0	0	0	0	0	0	0	0	0	0	1668	0.0202141	0.0165345	0	1		4	209	28171	1	0.021053	1
2021	3	68.78	0.2312	0.27	2.07944	3.09104	0.333721	0.182335	0.015873	0	1	0	0	0	0	0	0	0	0	0	0	0	0	0	0	0	1670	0.04894	0.0368212	0	1		4	7412	29370	1	0.0499992	1
2009	4	71.09	0.3816	0.2192	1.94591	2.30259	0.265641	0.375931	0	1	1	0	0	0	0	0	0	0	0	0	0	0	0	0	0	0	1671	0.705525	0.0220895	0	1		4	1104	29066	1	0.0455702	1
2014	4	71.61	0.2714	0.1656	2.19722	2.70805	0.312349	0.475919	0.025246	0	1	0	0	0	0	0	0	0	0	0	0	0	0	0	0	0	1671	0.725584	0.0222591	0	1		3	1153	29115	1	0.0476037	1
2021	3	65.06	0.4377	0.0941	2.30259	3.13549	0.707225	0.050213	0.00471	0	2	0	0	0	0	0	0	0	0	0	0	0	0	0	0	0	1672	0.187044	0.0710133	0	1	1	2	24071	29445	1	0.0499985	1
2009	4	74.41	0.2824	0.1307	2.30259	2.3979	0.478404	0.057595	0	1	1	1	0	1	0	0	0	0	0	0	0	0	0	0	0	0	1677	0.562766	0.0588728	1	1	1	5	28797	19741	1	4.061e-07	1
2010	4	74.91	0.2824	0.1137	2.30259	2.48491	0.485944	0.126617	0	1	1	1	0	0	1	0	0	0	0	0	0	0	0	0	0	0	1677	0.643069	0.0527686	1	1	1	4	28610	16804	1	6.564e-07	1
2011	6	81.71	0.2824	0.1276	2.30259	2.56495	0.540771	0.14516	0.00133	1	1	1	0	0	0	1	0	0	0	0	0	0	0	0	0	0	1677	0.998337	0.0550093	1	1	1	4	28673	17933	1	1.333e-07	1
2012	5	78	0.2379	0.2658	2.30259	2.63906	0.503391	0.161266	0.004221	1	1	1	1	0	0	0	1	0	0	0	0	0	0	0	0	0	1677	0.218482	0.0525843	1	1	1	4	28605	16711	1	3.225e-07	1
2013	5	79.53	0.2379	0.2888	2.30259	2.70805	0.542454	0.072231	0.003119	1	1	1	1	0	0	0	0	1	0	0	0	0	0	0	0	0	1677	0.404846	0.0640664	1	1	1	5	28945	21850	1	3.743e-06	1
2014	5	78.96	0.1922	0.4038	2.30259	2.77259	0.664079	0.07668	0.002423	1	1	1	1	0	0	0	0	0	1	0	0	0	0	0	0	0	1677	0.300689	0.0774499	1	1	1	5	29279	25530	1	2.111e-06	1
2015	5	79.86	0.1798	0.3995	2.30259	2.83321	0.602416	0.110711	0.003123	0	1	1	1	0	0	0	0	0	0	1	0	0	0	0	0	0	1677	0.361688	0.0676721	1	1	1	3	29067	23090	1	6.691e-06	1
2016	6	81.95	0.1798	0.4012	2.30259	2.89037	0.582637	0.087359	0.003389	1	1	1	1	0	0	0	0	0	0	0	1	0	0	0	0	0	1677	0.865567	0.0682056	1	1	1	5	29077	23253	1	1.267e-06	1
2017	6	83.33	0.1798	0.3962	2.30259	2.94444	0.567912	0.091074	0.004511	1	1	1	1	0	0	0	0	0	0	0	0	1	0	0	0	0	1677	0.95921	0.0662187	1	1	1	3	29020	22597	1	1.301e-06	1
2018	6	82.79	0.1798	0.4223	2.30259	2.99573	0.610462	0.073524	0.00334	1	1	1	1	0	0	0	0	0	0	0	0	0	1	0	0	0	1677	0.432512	0.0721167	1	1	1	4	29169	24381	1	2.783e-06	1
2019	6	84.77	0.1798	0.4436	2.30259	3.04452	0.661564	0.046932	0.003205	1	1	1	1	0	0	0	0	0	0	0	0	0	0	1	0	0	1677	0.498183	0.0805438	1	1	1	4	29314	26077	1	6.899e-06	1
2020	6	83.12	0.1797	0.4055	2.30259	3.09104	0.672249	0.040214	0.004441	0	1	1	1	0	0	0	0	0	0	0	0	0	0	0	1	0	1677	0.979188	0.0821385	1	1	1	5	29337	26282	1	1.846e-05	1
2021	7	85.26	0.1715	0.3806	2.30259	3.13549	0.640156	0.044235	0.00437	0	1	1	1	0	0	0	0	0	0	0	0	0	0	0	0	1	1677	0.854171	0.0781974	1	1	1	5	29288	25667	1	5.233e-06	1
2022	5	75.998	0.1715	0.3918	2.30259	3.17805	0.651544	0.032178	0.004232	0	1	1	1	0	0	0	0	0	0	0	0	0	0	0	0	0	1677	0.344303	0.0808264	1	1	1	5	29318	26117	1	3.484e-06	1
2009	4	70.88	0.4766	0.0646	2.30259	2.3979	0.653467	0.160037	0	1	2	0	0	0	0	0	0	0	0	0	0	0	0	0	0	0	1681	0.0469513	0.0561178	0	1		3	18489	29429	1	0.0499981	1
2016	5	76.21	0.4504	0.2924	2.48491	2.83321	0.318312	0.492582	0.012757	1	1	0	0	0	0	0	0	0	0	0	0	0	0	0	0	0	1685	0.130722	0.0212767	0	1		5	922	28884	1	0.040353	1
2009	3	69.97	0.5304	0.0183	2.30259	2.3979	0.326781	0.100928	0	0	2	1	0	1	0	0	0	0	0	0	0	0	0	0	0	0	1686	0.747908	0.0379015	1	1	1	3	28182	8063	1	4.203e-07	1
2010	4	72.62	0.5304	0.0174	2.30259	2.48491	0.409404	0.101595	0	0	2	1	0	0	1	0	0	0	0	0	0	0	0	0	0	0	1686	0.524297	0.0422842	1	1	1	5	28302	10742	1	3.702e-08	1
2011	2	63.42	0.5304	0.0174	2.3979	2.56495	0.453938	0.066706	0	0	2	1	0	0	0	1	0	0	0	0	0	0	0	0	0	0	1686	0.501742	0.0487346	1	1	1	4	28473	14586	1	7.998e-08	1
2012	3	67.73	0.5304	0.0182	2.3979	2.63906	0.515262	0.050324	0	0	2	1	1	0	0	0	1	0	0	0	0	0	0	0	0	0	1686	0.759886	0.0542756	1	1	1	2	28658	17564	1	7.624e-07	1
2013	3	69.62	0.5257	0.0761	2.3979	2.70805	0.485431	0.102338	0	0	2	1	1	0	0	0	0	1	0	0	0	0	0	0	0	0	1686	0.542707	0.04795	1	1	1	5	28445	14141	1	7.867e-07	1
2014	3	68.07	0.5257	0.0174	2.3979	2.77259	0.560147	0.041117	0	0	2	1	1	0	0	0	0	0	1	0	0	0	0	0	0	0	1686	0.913134	0.0583237	1	1	1	6	28779	19507	1	7.311e-07	1
2015	4	70.23	0.5257	0.0291	2.3979	2.83321	0.663472	0.080487	0.003532	0	2	1	1	0	0	0	0	0	0	1	0	0	0	0	0	0	1686	0.460247	0.062845	1	1	1	4	28917	21417	1	1.485e-06	1
2016	3	65.13	0.5257	0.0297	2.3979	2.89037	0.681533	0.028596	0.001793	0	2	1	1	0	0	0	0	0	0	0	1	0	0	0	0	0	1686	0.926011	0.0698542	1	1	1	4	29114	23735	1	1.448e-07	1
2017	3	69.58	0.5875	0.022	2.3979	2.94444	0.595486	0.039212	0	0	2	1	1	0	0	0	0	0	0	0	0	1	0	0	0	0	1686	0.261239	0.0586392	1	1	1	6	28786	19633	1	4.196e-07	1
2018	4	71.59	0.5875	0.0279	2.3979	2.99573	0.623909	0.035164	0.000631	0	2	1	1	0	0	0	0	0	0	0	0	0	1	0	0	0	1686	0.713059	0.0612227	1	1	1	5	28869	20745	1	2.694e-06	1
2019	3	65.77	0.5875	0.0328	2.48491	3.04452	0.616734	0.026897	0.000512	0	2	1	1	0	0	0	0	0	0	0	0	0	0	1	0	0	1686	0.50186	0.0627823	1	1	1	3	28914	21399	1	2.87e-07	1
2020	4	71.15	0.5875	0.0174	2.48491	3.09104	0.614282	0.031649	0.000575	0	2	1	1	0	0	0	0	0	0	0	0	0	0	0	1	0	1686	0.60516	0.0618482	1	1	1	6	28891	21033	1	4.129e-07	1
2021	4	70.16	0.5875	0.0233	2.48491	3.13549	0.626875	0.030935	0.00086	0	2	1	1	0	0	0	0	0	0	0	0	0	0	0	0	1	1686	0.492684	0.0628642	1	1	1	4	28918	21422	1	8.573e-07	1
2022	3	66.096	0.5875	0.0196	2.3979	3.17805	0.66017	0.04532	0.000829	0	2	1	1	0	0	0	0	0	0	0	0	0	0	0	0	0	1686	0.417421	0.0625781	1	1	1	4	28910	21330	1	1.507e-06	1
2014	3	65.8	0.419	0.1494	1.94591	2.83321	0.651041	0.285469	0	1	3	0	0	0	0	0	0	0	0	0	0	0	0	0	0	0	1705	0.687646	0.0417919	0	1		2	10437	29395	1	0.0499982	1
2014	4	72.26	0.0728	0.3421	2.07944	2.70805	0.100863	0.368671	0	0	2	0	0	0	0	0	0	0	0	0	0	0	0	0	0	0	1710	0.344921	0.0219024	0	1		4	1060	29022	1	0.0443283	1
2010	3	69.15	0.5033	0.0185	2.07944	2.19722	0.146696	0.245699	0.025005	1	1	0	0	0	0	0	0	0	0	0	0	0	0	0	0	0	1714	0.905217	0.0222065	0	1		4	1136	29098	1	0.0468532	1
2011	3	69.42	0.5033	0.0214	2.07944	2.30259	0.131975	0.232826	0.028999	1	1	0	0	0	0	0	0	0	0	0	0	0	0	0	0	0	1714	0.071268	0.0220916	0	1		5	1105	29067	1	0.0455805	1
2012	4	70.23	0.5033	0.0227	2.07944	2.3979	0.120434	0.331919	0.026393	0	1	0	0	0	0	0	0	0	0	0	0	0	0	0	0	0	1714	0.57301	0.0182468	0	1		4	435	28397	1	0.0279866	1
2013	3	68.43	0.5033	0.0309	2.07944	2.48491	0.091442	0.374439	0.02626	0	1	0	0	0	0	0	0	0	0	0	0	0	0	0	0	0	1714	0.428683	0.0162008	0	1		5	177	28139	1	0.0193438	1
2014	4	70.62	0.5033	0.0456	2.07944	2.56495	0.101957	0.42068	0.023547	0	1	0	0	0	0	0	0	0	0	0	0	0	0	0	0	0	1714	0.355241	0.0151389	0	1		5	68	28030	1	0.0140298	1
2017	5	75.25	0.4876	0.0564	1.79176	2.83321	0.332032	0.462462	0.017695	0	2	0	0	0	0	0	0	0	0	0	0	0	0	0	0	0	1715	0.532393	0.0179477	0	1		6	395	28357	1	0.0265444	1
2018	5	75.37	0.4876	0.0561	1.79176	2.89037	0.346324	0.504232	0.017954	0	2	0	0	0	0	0	0	0	0	0	0	0	0	0	0	0	1715	0.245513	0.0169968	0	1		3	269	28231	1	0.0230155	1
2019	5	76.11	0.4876	0.0243	1.79176	2.94444	0.315948	0.487625	0.019154	0	2	0	0	0	0	0	0	0	0	0	0	0	0	0	0	0	1715	0.302771	0.0166434	0	1		5	224	28186	1	0.0214343	1
2020	4	74.42	0.4876	0.0174	1.79176	2.99573	0.226319	0.482346	0.019097	0	2	0	0	0	0	0	0	0	0	0	0	0	0	0	0	0	1715	0.302578	0.0147118	0	1		5	33	27995	1	0.00949311	1
2022	4	70.409	0.4876	0.0783	1.79176	3.09104	0.300312	0.514886	0.016194	0	2	0	0	0	0	0	0	0	0	0	0	0	0	0	0	0	1715	0.953148	0.0154621	0	1		5	101	28063	1	0.0160579	1
2016	5	76.52	0.2382	0.4196	2.30259	2.83321	0.245764	0.346815	0.020848	0	3	0	0	0	0	0	0	0	0	0	0	0	0	0	0	0	1721	0.594728	0.0268638	0	1		3	2580	29263	1	0.0499952	1
2020	5	78.25	0.6692	0.1809	2.30259	3.04452	0.347912	0.193653	0.043776	0	3	0	0	0	0	0	0	0	0	0	0	0	0	0	0	0	1721	0.773101	0.0299284	0	1		5	3821	29309	1	0.0499974	1
2015	2	60.81	0.2004	0.2827	2.07944	2.77259	0.468497	0.207065	0.025678	1	3	0	0	0	0	0	0	0	0	0	0	0	0	0	0	0	1722	0.192125	0.0443407	0	1		3	12045	29401	1	0.0499996	1
2011	4	73.7	0.4803	0.1842	2.07944	2.48491	0.380577	0.236288	0.011101	1	1	0	0	0	0	0	0	0	0	0	0	0	0	0	0	0	1723	0.507986	0.031778	0	1		2	4717	29331	1	0.0499999	1
2019	5	75.92	0.4295	0.1974	2.07944	2.99573	0.316602	0.430084	0.041907	0	1	0	0	0	0	0	0	0	0	0	0	0	0	0	0	0	1723	0.474862	0.0209235	0	1	1	5	867	28829	1	0.0391267	1
2020	5	76.09	0.4587	0.1324	2.07944	3.04452	0.316798	0.430543	0.044768	0	1	0	0	0	0	0	0	0	0	0	0	0	0	0	0	0	1723	0.851467	0.0203714	0	1		4	767	28729	1	0.0364441	1
2016	3	68.74	0.4996	0.2353	2.07944	2.83321	0.093612	0.248124	0.004112	0	3	0	0	0	0	0	0	0	0	0	0	0	0	0	0	0	1724	0.0411931	0.020126	0	1		5	731	28693	1	0.0355829	1
2009	5	76.55	0.1766	0.2874	2.30259	2.3979	0.587307	0.181797	0	0	1	1	0	1	0	0	0	0	0	0	0	0	0	0	0	0	1729	0.128416	0.060124	1	1	1	5	28831	20285	1	6.414e-07	1
2010	4	72.94	0.1766	0.2282	2.30259	2.48491	0.63398	0.143455	0.01592	0	1	1	0	0	1	0	0	0	0	0	0	0	0	0	0	0	1729	0.71338	0.0675647	1	1	1	3	29062	23067	1	3.809e-06	1
2011	5	76.66	0.1717	0.1991	2.30259	2.56495	0.61015	0.066476	0.021041	0	1	1	0	0	0	1	0	0	0	0	0	0	0	0	0	0	1729	0.813387	0.0738027	1	1	1	6	29205	24782	1	3.622e-07	1
2012	5	76.62	0.1717	0.2263	2.30259	2.63906	0.650984	0.075276	0.020453	0	1	1	1	0	0	0	1	0	0	0	0	0	0	0	0	0	1729	0.751253	0.0767229	1	1	1	6	29261	25416	1	1.832e-07	1
2013	5	76.82	0.1717	0.1516	2.30259	2.70805	0.664768	0.080339	0.022699	0	1	1	1	0	0	0	0	1	0	0	0	0	0	0	0	0	1729	0.232957	0.0767852	1	1	1	5	29262	25425	1	1.121e-06	1
2014	2	64.31	0.1717	0.1591	2.30259	2.77259	0.716476	0.117761	0.0216	0	1	1	1	0	0	0	0	0	1	0	0	0	0	0	0	0	1729	0.163283	0.0772797	1	1	1	4	29273	25513	1	5.514e-06	1
2015	4	71.69	0.1717	0.1172	2.30259	2.83321	0.72889	0.141249	0.021553	0	1	1	1	0	0	0	0	0	0	1	0	0	0	0	0	0	1729	0.10338	0.0751692	1	1	1	5	29233	25085	1	5.219e-08	1
2016	3	69.02	0.1717	0.1159	2.30259	2.89037	0.722267	0.157376	0.027009	0	1	1	1	0	0	0	0	0	0	0	1	0	0	0	0	0	1729	0.715059	0.0723436	1	1	1	4	29177	24445	1	6.598e-07	1
2017	5	75.29	0.1717	0.1861	2.3979	2.94444	0.6871	0.122839	0.029384	0	1	1	1	0	0	0	0	0	0	0	0	1	0	0	0	0	1729	0.178489	0.0750201	1	1	1	5	29230	25055	1	9.906e-07	1
2018	4	74.32	0.1717	0.2258	2.30259	2.99573	0.730088	0.124298	0.023141	1	1	1	1	0	0	0	0	0	0	0	0	0	1	0	0	0	1729	0.673315	0.0773002	1	1	1	5	29275	25515	1	5.321e-07	1
2019	2	64.79	0.1809	0.2372	2.30259	3.04452	0.732149	0.103076	0.021938	1	1	1	1	0	0	0	0	0	0	0	0	0	0	1	0	0	1729	0.505967	0.0796212	1	1	1	3	29305	25919	1	4.325e-06	1
[truncated: 973 more rows]

## Sheet: For Table 6
year	esg	esgscore	eftime1	eftime2	first	sedtenth	boardsize	age	lev	cashflow	stock
2009	5	77.16	0	0	0.5841	0.0716	2.30259	2.70805	0.127783	0.285067	655
2011	5	75.87	1	1	0.5952	0.0269	2.48491	2.56495	0.560757	0.164626	600008
2010	4	74.17	0	0	0.6135	0.1954	2.19722	1.09861	0.303911	0.576728	601888
2011	4	72.59	1	1	0.1521	0.5107	2.30259	1.09861	0.413804	0.207377	2431
2010	3	69.46	1	0	0.6353	0.0964	2.30259	1.60944	0.897785	0.083888	2210
2010	5	79.23	1	0	0.5561	0.049	2.48491	2.94444	0.503349	0.111442	600649
2011	4	73.66	1	1	0.2214	0.1995	2.30259	2.63906	0.336616	0.105442	915
2010	3	69.22	0	0	0.3634	0.2932	2.30259	1.60944	0.10967	0.342607	2180
2009	4	71.83	0	0	0.5832	0.1081	2.30259	1.38629	0.572254	0.139667	2125
2009	4	70.83	0	0	0.1868	0.47	2.30259	1.38629	0.117571	0.622248	2195
2011	4	72.85	1	1	0.4264	0.0566	1.79176	2.63906	0.450982	0.215442	920
2010	5	75.48	1	0	0.4188	0.1016	2.30259	1.38629	0.576424	0.205505	2259
2010	5	78.11	0	0	0.384	0.2826	1.94591	1.38629	0.165298	0.329721	2247
2011	3	67.59	0	0	0.5025	0.2779	2.07944	1.09861	0.203495	0.494456	2520
2011	4	73.74	0	0	0.3024	0.0664	2.30259	2.83321	0.209863	0.385065	58
2010	4	70.63	0	0	0.3773	0.075	2.30259	1.60944	0.13695	0.417338	2181
2009	4	70.29	0	0	0.2245	0.3938	2.30259	2.63906	0.748636	0.060659	68
2011	3	69.38	0	0	0.5389	0.1463	2.30259	2.83321	0.349073	0.490835	596
2009	6	81.2	0	0	0.3365	0.0507	2.30259	2.70805	0.633818	0.198648	652
2009	4	73.27	0	0	0.4114	0.3446	2.30259	1.38629	0.104327	0.41811	2180
2011	5	78.54	1	1	0.1911	0.3923	2.30259	1.38629	0.44063	0.259886	2340
2010	4	73.36	0	0	0.1687	0.5418	2.30259	1.09861	0.087233	0.430043	2282
2010	2	64.25	1	0	0.2015	0.0807	2.77259	2.99573	0.47796	0.00993	5
2009	4	70.88	0	0	0.4766	0.0646	2.30259	2.3979	0.653467	0.160037	600328
2011	4	73.44	0	0	0.4261	0.4716	2.30259	1.09861	0.180667	0.622248	2415
2011	4	72.47	0	0	0.3007	0.0221	2.30259	3.13549	0.12745	0.386489	600602
2010	3	65.39	1	0	0.2314	0.0822	2.30259	2.77259	0.583379	0.18924	593
2011	3	68.48	1	1	0.1725	0.1971	2.30259	2.3979	0.524561	0.164652	600499
2009	5	76.42	0	0	0.56	0.1177	2.07944	1.60944	0.128015	0.383819	2056
2010	4	70.3	1	0	0.1365	0.1671	1.94591	2.94444	0.678716	0.126643	546
2009	4	73.69	0	0	0.2726	0.4635	2.19722	1.09861	0.050991	0.454506	2258
2009	5	77.72	0	0	0.7314	0.0322	2.56495	1.38629	0.345752	0.292915	601999
2011	4	71.37	0	0	0.1862	0.3572	2.30259	1.38629	0.083335	0.522723	2334
2011	4	73.33	1	1	0.333	0.0498	2.30259	2.77259	0.588464	0.06156	600796
2011	3	69.42	0	0	0.5033	0.0214	2.07944	2.30259	0.131975	0.232826	600370
2011	4	72.87	0	0	0.2147	0.4767	2.30259	1.09861	0.066409	0.470181	2527
2010	3	69.09	0	0	0.3007	0.0275	2.30259	3.09104	0.07811	0.44151	600602
2009	4	71.15	0	0	0.4495	0.106	2.07944	2.07944	0.734098	0.250564	600475
2010	3	69.53	1	0	0.5832	0.0723	2.30259	1.60944	0.580354	0.134301	2125
2009	5	75.63	0	0	0.4035	0.113	2.07944	2.3979	0.185457	0.508975	989
2009	4	71.27	0	0	0.5295	0.213	2.48491	1.79176	0.391981	0.573807	2041
2009	5	76.14	0	0	0.4264	0.0299	1.79176	2.48491	0.334817	0.13268	920
2009	4	71.42	0	0	0.1975	0.1022	2.30259	2.89037	0.582121	0.061267	600635
2009	4	71.92	0	0	0.383	0.3693	2.30259	1.38629	0.541834	0.190534	2205
2011	5	75.88	0	0	0.1909	0.4365	2.30259	3.04452	0.162047	0.411354	19
2010	4	71.92	1	0	0.198	0.1776	2.56495	2.89037	0.613091	0.305876	40
2011	4	74.32	1	1	0.2612	0.4041	2.48491	2.94444	0.657995	0.081109	531
2011	4	71.97	1	1	0.4307	0.4934	2.48491	1.09861	0.71766	0.066653	601992
2011	5	79.51	0	0	0.5636	0.1119	2.48491	2.19722	0.212015	0.396898	2001
2009	4	73.9	0	0	0.2801	0.2411	2.48491	1.94591	0.336362	0.026848	600483
2011	4	73.7	1	1	0.3289	0.3399	2.30259	2.19722	0.579184	0.04751	600461
2011	4	73.6	0	0	0.51	0.2973	2.07944	1.38629	0.1014	0.400436	2292
2011	5	76.33	0	0	0.4971	0.2761	2.07944	1.38629	0.147879	0.308162	2303
2011	6	83.08	0	0	0.6999	0.0761	2.07944	2.99573	0.429733	0.383694	600658
2009	4	73.13	0	0	0.6219	0.1992	2.56495	1.09861	0.273571	0.145031	2267
2010	4	71.22	0	0	0.3874	0.099	2.30259	2.07944	0.166759	0.396218	600985
2009	5	78.41	0	0	0.2314	0.156	2.30259	2.70805	0.210992	0.622248	423
2009	5	77.57	0	0	0.42005	0.325474	2.30259	1.38629	0.198297	0.47129	2154
2011	3	69.98	0	0	0.4697	0.2026	2.07944	2.63906	0.641177	0.412948	600167
2010	4	74.57	0	0	0.4035	0.1107	2.07944	2.48491	0.206414	0.475009	989
2011	5	78.23	1	1	0.516	0.2472	2.30259	2.89037	0.591021	0.075836	600874
2011	3	68.58	0	0	0.4192	0.2184	2.30259	2.99573	0.143851	0.495952	600637
2009	4	74.71	0	0	0.1894	0.2739	2.3979	2.07944	0.213997	0.622248	600403
2009	3	66.26	0	0	0.2203	0.2898	2.77259	2.70805	0.577488	0.088892	600769
2011	4	72.44	0	0	0.675	0.0967	1.79176	1.38629	0.208672	0.326576	2337
2011	4	73.18	0	0	0.3017	0.231	2.07944	1.79176	0.060335	0.357318	2161
2011	5	76.79	0	0	0.1682	0.5198	2.30259	1.09861	0.126647	0.508944	2554
2011	4	72.35	1	1	0.6525	0.2055	2.19722	1.09861	0.050991	0.408747	2549
2009	5	76.55	0	0	0.1766	0.2874	2.30259	2.3979	0.587307	0.181797	600388
2010	5	79.88	0	0	0.4801	0.2951	2.30259	1.09861	0.238021	0.622248	2285
2009	6	82.75	0	0	0.2883	0.3504	2.30259	1.60944	0.154033	0.622248	2063
2010	4	74.03	0	0	0.5179	0.2061	1.79176	1.60944	0.25127	0.383669	2151
2011	4	73.06	0	0	0.4518	0.1832	2.30259	2.94444	0.644854	0.031082	600815
2010	4	70.29	1	0	0.3011	0.0949	2.07944	2.89037	0.579533	0.100644	600803
2011	5	78.48	0	0	0.63	0.2278	1.94591	1.79176	0.135856	0.336261	2153
2009	5	75.28	0	0	0.5023	0.1845	2.30259	1.38629	0.244996	0.489561	2152
2011	5	78.31	1	1	0.2388	0.1053	2.07944	2.77259	0.674337	0.113318	600100
2009	3	66	0	0	0.2437	0.1577	2.30259	2.83321	0.523997	0.291712	600846
2011	5	78.13	1	1	0.3451	0.0999	2.48491	2.3979	0.773337	0.103446	600526
2009	4	72.33	0	0	0.5761	0.078	2.48491	2.3979	0.102706	0.323465	96
2009	4	72.85	0	0	0.631	0.0255	2.07944	1.38629	0.331411	0.39472	2171
2009	4	70.99	0	0	0.387	0.1338	2.30259	2.56495	0.446145	0.136533	809
2009	4	72.49	0	0	0.1849	0.1974	2.19722	2.19722	0.389042	0.324223	600499
2009	5	75.78	0	0	0.337	0.0673	2.48491	2.83321	0.514775	0.20382	551
2010	3	65.1	1	0	0.4072	0.1362	2.48491	2.19722	0.495367	0.132075	600459
2011	4	74.82	0	0	0.4336	0.3582	2.07944	1.09861	0.225791	0.592187	601799
2011	3	68.36	0	0	0.375	0.4183	2.30259	1.60944	0.081481	0.359246	2252
2009	3	68.71	0	0	0.1661	0.1517	2.30259	2.56495	0.377437	0.136614	812
2010	5	77.08	1	0	0.1006	0.1638	2.30259	2.89037	0.205617	0.141827	532
2010	1	56.01	0	0	0.274	0.2865	2.07944	1.94591	0.191844	0.415254	2044
2010	4	70.89	0	0	0.3918	0.4145	2.56495	1.09861	0.212972	0.563519	2293
2010	3	67.15	0	0	0.7156	0.0551	2.30259	1.09861	0.142307	0.460187	2294
2010	3	68.17	1	0	0.2338	0.0228	2.3979	2.89037	0.633879	0.297472	600846
2011	4	72.95	0	0	0.2985	0.4358	2.19722	1.38629	0.077405	0.435353	2323
2011	4	71.3	1	1	0.422	0.3614	2.30259	1.79176	0.63453	0.198791	2203
2010	3	69.68	0	0	0.3024	0.0674	2.30259	2.77259	0.199613	0.390663	58
2011	4	70.5	0	0	0.45	0.3012	2.30259	1.09861	0.145086	0.421196	2370
2011	4	72.57	1	1	0.1265	0.2453	2.30259	1.79176	0.458387	0.192091	2126
2010	5	79.38	0	0	0.6375	0.1412	2.30259	1.09861	0.220753	0.575295	2356
2011	5	75.67	0	0	0.2287	0.402	2.30259	1.60944	0.105248	0.273126	2261
2009	5	75.7	0	0	0.6171	0.0881	2.70805	2.30259	0.258885	0.492834	600519
2011	4	73.51	1	1	0.4499	0.461	2.30259	1.09861	0.597009	0.145587	2534
2011	4	73.88	1	1	0.0923	0.0682	2.48491	2.83321	0.552447	0.127946	407
2009	4	71.26	0	0	0.2536	0.3568	2.30259	2.56495	0.08297	0.340532	798
2011	4	74.85	0	0	0.6922	0.2122	2.30259	1.38629	0.058936	0.383876	2287
2011	3	66.86	1	1	0.1437	0.2608	2.30259	2.70805	0.703963	0.136559	600133
2009	4	74.87	0	0	0.3759	0.0499	2.30259	2.63906	0.664025	0.05669	695
2011	3	67.83	1	1	0.198	0.1819	2.48491	2.94444	0.477982	0.191033	40
2010	4	70.06	0	0	0.0793	0.2625	1.94591	2.07944	0.143136	0.525931	2022
2011	3	66.92	0	0	0.3243	0.4008	2.30259	1.38629	0.109568	0.401883	2328
2011	4	71.97	1	1	0.6055	0.2163	2.56495	1.60944	0.534375	0.069042	2267
2011	4	74.98	0	0	0.1064	0.3509	2.30259	1.60944	0.129123	0.494158	2253
2011	4	73.22	1	1	0.341	0.1526	2.48491	2.94444	0.478884	0.168689	551
2011	4	72.13	1	1	0.2968	0.3672	2.48491	2.63906	0.639745	0.077088	925
2011	6	80.11	0	0	0.1348	0.4563	2.30259	1.94591	0.116626	0.522869	2063
2011	5	75.37	0	0	0.396	0.3353	2.30259	1.09861	0.072138	0.531296	2553
2009	4	73.07	0	0	0.3874	0.0369	2.30259	1.94591	0.168133	0.402207	600985
2009	4	71.98	0	0	0.3902	0.0981	2.07944	2.07944	0.233391	0.210376	600513
2010	4	71.56	0	0	0.4902	0.2693	2.07944	1.79176	0.380453	0.548209	2118
2009	3	69.44	0	0	0.2351	0.1984	2.19722	2.56495	0.428603	0.034989	803
2011	5	75.48	0	0	0.1769	0.1838	2.30259	2.77259	0.134656	0.530562	762
2011	4	70.17	0	0	0.277	0.4427	2.30259	1.09861	0.084922	0.371349	2515
2010	4	72.88	0	0	0.4748	0.2881	2.30259	1.09861	0.19382	0.55341	2350
2011	3	66.81	1	1	0.3006	0.13	2.30259	2.83321	0.621109	0.151902	421
2010	5	75.52	0	0	0.2159	0.4942	2.07944	1.09861	0.14369	0.556146	2280
2011	5	75.08	0	0	0.2346	0.2422	2.30259	2.77259	0.100893	0.535255	819
2010	5	75.35	1	0	0.3572	0.1715	2.48491	2.30259	0.745239	0.105171	600526
2010	4	71.12	0	0	0.5168	0.3018	1.79176	1.09861	0.112865	0.278265	2330
2011	4	71.96	1	1	0.2418	0.2758	1.94591	2.94444	0.485245	0.331892	600803
2011	4	73.56	1	1	0.4188	0.1748	2.30259	1.60944	0.657538	0.091252	2259
2009	4	74.33	0	0	0.5027	0.1274	2.30259	1.60944	0.110367	0.483499	2107
2010	3	69.26	1	0	0.5142	0.1301	2.30259	2.07944	0.600955	0.060303	600461
2011	5	75.28	0	0	0.1993	0.5514	2.30259	1.09861	0.095646	0.622248	2410
2011	2	60.56	1	1	0.373	0.0594	2.30259	2.77259	0.732609	0.044545	695
2011	4	74.13	0	0	0.5841	0.0428	2.30259	2.83321	0.11365	0.308447	655
2010	4	73.19	0	0	0.675	0.0984	1.79176	1.09861	0.213661	0.43595	2337
2009	4	70.29	0	0	0.333	0.0402	2.30259	2.63906	0.450118	0.128827	600796
2010	5	75.96	1	0	0.6349	0.0252	1.79176	2.48491	0.495575	0.058574	155
2009	5	77.36	0	0	0.2499	0.3096	2.07944	2.3979	0.776151	0.102173	157
2009	4	74.46	0	0	0.3736	0.3557	2.07944	1.09861	0.181996	0.531361	2268
2011	2	61.44	0	0	0.4583	0.333	2.30259	1.38629	0.181275	0.486938	2338
2009	4	70.84	0	0	0.5306	0.249	2.30259	2.77259	0.525337	0.082308	600874
2009	5	77.12	0	0	0.471106	0.029353	2.07944	2.3979	0.154706	0.311329	600302
2010	3	66.1	1	0	0.26635	0.20173	2.07944	2.70805	0.523463	0.087611	711
2011	4	74.19	0	0	0.5607	0.0452	2.3979	2.70805	0.364689	0.583942	858
2011	5	76.9	0	0	0.4822	0.253	2.30259	1.09861	0.170876	0.452485	2444
2010	3	66.39	0	0	0.263	0.2086	2.30259	1.79176	0.182033	0.42386	2058
2010	4	70.86	1	0	0.3841	0.3301	2.30259	1.09861	0.061476	0.525701	2322
2011	4	71.13	1	1	0.6176	0.1055	2.30259	1.79176	0.926979	0.069582	2210
2010	1	58.95	0	0	0.295	0.2531	2.19722	2.77259	0.050991	0.337005	637
2011	4	70.85	1	1	0.663	0.0993	2.07944	2.63906	0.596891	0.059773	885
2010	2	63.76	0	0	0.3116	0.4481	2.48491	1.09861	0.055345	0.57321	2348
2009	4	74.95	0	0	0.5952	0.023	2.48491	2.3979	0.481722	0.161552	600008
2009	3	67.96	0	0	0.29	0.2551	2.30259	2.56495	0.694836	0.125994	600133
2010	4	72.17	0	0	0.2882	0.5346	2.19722	1.09861	0.281044	0.579892	2358
2011	5	75.59	0	0	0.2347	0.1705	2.48491	1.09861	0.183357	0.606387	2469
2011	4	71.98	1	1	0.1365	0.1593	2.07944	2.99573	0.585151	0.057351	546
2009	5	75.6	0	0	0.0923	0.1363	2.48491	2.70805	0.52568	0.169774	407
2011	4	70.63	0	0	0.1825	0.1921	2.30259	1.09861	0.098641	0.602034	2465
2010	4	70.14	0	0	0.1766	0.4581	2.30259	1.09861	0.139973	0.594122	2331
2010	4	73.34	0	0	0.68	0.0492	2.19722	2.77259	0.09722	0.244215	600897
2011	5	79.12	0	0	0.0793	0.2581	2.19722	2.19722	0.146361	0.488994	2022
2010	4	70.25	0	0	0.3736	0.2733	2.19722	1.38629	0.261817	0.523673	2268
2011	5	79.24	1	1	0.1623	0.2161	2.30259	2.77259	0.705821	0.167062	753
2011	4	71.9	1	1	0.351	0.0476	2.07944	2.77259	0.648965	0.165507	692
2011	4	72.58	0	0	0.5133	0.2054	2.30259	1.79176	0.194548	0.353833	2190
2010	4	72.7	0	0	0.306	0.3029	2.48491	2.70805	0.444052	0.167007	792
2009	3	66.2	0	0	0.3375	0.1101	1.94591	2.70805	0.11352	0.362496	600763
2010	5	77.78	1	0	0.4186	0.4053	2.30259	1.60944	0.712349	0.098344	2203
2011	4	70.26	0	0	0.3161	0.4756	1.79176	1.60944	0.190964	0.40756	2231
2011	6	80.29	0	0	0.5003	0.0976	2.30259	2.30259	0.082689	0.233919	600573
2009	4	71.48	0	0	0.298	0.4759	2.30259	1.38629	0.157235	0.42549	2194
2010	5	78.21	0	0	0.5003	0.1894	2.30259	2.19722	0.108361	0.267702	600573
2009	5	75.35	0	0	0.4139	0.3683	2.07944	2.70805	0.29143	0.49376	600703
2011	4	71.06	0	0	0.375	0.3759	2.07944	1.09861	0.290011	0.467826	2531
2010	5	78.97	0	0	0.5841	0.0547	2.19722	2.77259	0.113821	0.238043	655
2010	4	70.98	1	0	0.2066	0.0286	2.30259	2.56495	0.647268	0.154995	890
2011	4	73.89	0	0	0.3483	0.2339	2.07944	1.60944	0.20974	0.470043	2268
2010	3	69.89	1	0	0.3542	0.2196	2.30259	2.07944	0.542444	0.036996	2034
2010	3	68.13	1	0	0.4021	0.0589	2.07944	2.48491	0.518914	0.109295	967
2011	3	69.1	1	1	0.4021	0.0605	2.07944	2.56495	0.654647	0.058377	967
2010	4	74.22	1	0	0.1822	0.2364	2.30259	2.30259	0.412572	0.307415	600499
2011	5	76.11	0	0	0.7145	0.0507	2.30259	1.09861	0.138387	0.388726	2548
2009	3	67.76	0	0	0.4254	0.3689	2.30259	1.09861	0.085761	0.479969	2239
2011	4	73.58	1	1	0.2483	0.2219	2.19722	1.60944	0.395213	0.188017	2255
2010	3	65.88	0	0	0.4254	0.3193	2.30259	1.38629	0.07976	0.541126	2239
2010	3	69.16	0	0	0.2229	0.3466	1.94591	2.07944	0.050991	0.357121	2038
2011	4	71.96	1	1	0.449	0.1433	2.07944	2.70805	0.553005	0.094017	826
2011	2	64.3	0	0	0.3915	0.1323	2.19722	1.60944	0.176661	0.211251	2256
2010	4	73.78	1	0	0.5227	0.103	2.30259	2.77259	0.365283	0.051181	598
2011	3	69.56	1	1	0.5382	0.2052	2.48491	1.38629	0.523045	0.224306	2310
2011	5	75.14	0	0	0.2159	0.4901	2.07944	1.38629	0.121262	0.539934	2280
2010	5	78.16	1	0	0.1623	0.1733	2.07944	2.70805	0.649798	0.108527	753
2009	5	79	0	0	0.384	0.2649	1.94591	1.09861	0.192881	0.479442	2247
2009	4	70.39	0	0	0.2305	0.2719	2.30259	2.19722	0.527215	0.096878	600571
2011	4	72.68	0	0	0.257	0.4089	2.19722	1.38629	0.050991	0.485832	2279
2011	4	71.89	0	0	0.2482	0.1265	2.19722	2.83321	0.306599	0.507771	609
2011	3	66.21	1	1	0.1759	0.2377	2.19722	2.83321	0.259128	0.111962	669
2010	4	72.84	0	0	0.1894	0.3528	2.3979	2.19722	0.11244	0.622248	600403
2011	6	80.48	1	1	0.3888	0.3496	2.30259	1.09861	0.093186	0.327228	2479
2011	3	68.2	0	0	0.4035	0.0743	1.79176	2.56495	0.193524	0.415884	989
2011	5	76.6	0	0	0.3016	0.4423	2.19722	1.09861	0.080662	0.452864	2380
2011	4	72.93	1	1	0.3021	0.2145	2.19722	1.79176	0.398183	0.265296	2205
2011	5	75.63	1	1	0.2555	0.3082	2.30259	2.56495	0.602835	0.10525	600283
2010	3	69.46	1	0	0.1547	0.1819	2.30259	1.60944	0.58747	0.081845	2126
2010	4	73.72	1	0	0.4264	0.0346	1.79176	2.56495	0.336133	0.155155	920
2011	3	68.24	1	1	0.5466	0.1669	2.77259	2.56495	0.59522	0.136195	600292
2010	4	73.91	0	0	0.277	0.3718	2.30259	1.09861	0.16156	0.44429	2306
2011	4	70.95	0	0	0.6101	0.2309	2.30259	1.09861	0.220469	0.351828	601126
2009	4	74.99	0	0	0.4248	0.29	1.79176	2.56495	0.298192	0.529062	600137
2011	5	76.94	1	1	0.1853	0.3826	2.07944	2.56495	0.502181	0.223551	157
2011	5	76.91	0	0	0.3359	0.4324	2.07944	1.09861	0.128987	0.521858	2409
2009	5	75.17	0	0	0.3704	0.1707	2.48491	2.19722	0.749771	0.103075	600526
2011	4	74.15	0	0	0.4682	0.2815	2.30259	1.09861	0.065992	0.490534	2540
2009	4	73.19	0	0	0.449	0.1262	2.07944	2.56495	0.550894	0.072966	826
2011	4	71.77	0	0	0.6375	0.1292	2.30259	1.09861	0.123362	0.306441	2466
2011	4	74.83	0	0	0.4985	0.3188	2.07944	1.09861	0.174795	0.559322	2503
2011	5	79.86	0	0	0.7298	0.0713	2.19722	1.09861	0.173354	0.260378	601118
2011	3	69.97	0	0	0.5792	0.1306	2.30259	1.60944	0.205792	0.353831	2219
2010	4	70.31	0	0	0.298	0.4713	2.30259	1.60944	0.12869	0.26135	2194
2010	3	69.09	0	0	0.3553	0.158	2.30259	1.60944	0.09855	0.331728	2222
2009	4	71.98	0	0	0.3062	0.2042	2.77259	2.3979	0.784906	0.164635	600292
2009	5	75.88	0	0	0.2942	0.0621	2.07944	2.63906	0.560514	0.206683	600100
2010	5	75.75	0	0	0.4971	0.2958	2.30259	1.38629	0.300825	0.527763	2242
2009	3	69.6	0	0	0.3542	0.1563	2.30259	1.94591	0.565628	0.060506	2034
2010	5	75.1	0	0	0.6537	0.1599	2.48491	1.09861	0.292971	0.622248	601877
2010	4	74.3	1	0	0.6219	0.1896	2.56495	1.38629	0.379443	0.13085	2267
2011	5	79.03	0	0	0.7889	0.0471	2.30259	1.09861	0.213939	0.255505	2498
2009	3	68.98	0	0	0.5142	0.0445	2.30259	1.94591	0.246173	0.0764	600461
2011	4	70.2	1	1	0.2338	0.047	2.30259	2.94444	0.699243	0.170434	600846
2009	5	76.97	0	0	0.3553	0.1901	2.30259	1.38629	0.087776	0.436273	2222
2010	2	63.34	0	0	0.6797	0.0891	2.30259	1.79176	0.291447	0.283373	2096
2010	3	67.34	0	0	0.2985	0.4418	2.30259	1.09861	0.056619	0.574661	2323
2009	4	70.62	0	0	0.3	0.2878	2.30259	1.60944	0.076737	0.325039	2104
2010	5	75.51	0	0	0.4711	0.0245	2.07944	2.48491	0.16528	0.282864	600302
2009	6	81.67	0	0	0.5561	0.09	2.30259	2.89037	0.440686	0.092152	600649
2010	5	76.38	0	0	0.5761	0.0714	2.48491	2.48491	0.079303	0.350949	96
2011	4	73.64	0	0	0.5761	0.0648	2.48491	2.56495	0.088711	0.301473	96
2009	5	76.36	0	0	0.3349	0.1246	2.07944	2.83321	0.237883	0.47465	600861
2009	5	76.42	0	0	0.4186	0.4067	2.30259	1.38629	0.681725	0.17349	2203
2010	4	71.35	1	0	0.5183	0.2464	2.30259	2.83321	0.575557	0.064023	600874
2011	2	63.42	1	1	0.5304	0.0174	2.3979	2.56495	0.453938	0.066706	600333
2009	3	69.91	0	0	0.0812	0.288	1.94591	1.94591	0.143681	0.50587	2022
2011	5	78	1	1	0.2782	0.4249	2.30259	1.09861	0.239495	0.331985	2499
2011	4	72.31	0	0	0.5018	0.0855	2.30259	2.99573	0.291967	0.449149	529
2011	3	65.5	1	1	0.5685	0.0716	2.30259	2.70805	0.428518	0.064008	600168
2011	4	73.7	0	0	0.4803	0.1842	2.07944	2.48491	0.380577	0.236288	600380
2011	4	74.64	0	0	0.1331	0.2207	2.30259	2.19722	0.10132	0.396124	600543
2011	5	78.42	1	1	0.4057	0.0524	2.30259	2.83321	0.756725	0.035476	600736
2011	4	71.57	0	0	0.2392	0.0361	1.94591	2.77259	0.449502	0.105813	702
2009	3	69.88	0	0	0.2708	0.1057	2.30259	2.70805	0.691609	0.110995	598
2009	4	71.2	0	0	0.375	0.4159	2.30259	1.09861	0.074991	0.56155	2252
2010	4	73.69	1	0	0.3356	0.2566	2.3979	2.89037	0.618082	0.062119	531
2011	4	72.79	1	1	0.6349	0.0196	1.79176	2.56495	0.523089	0.057618	155
2010	4	74.61	0	0	0.4378	0.2771	2.07944	1.38629	0.355794	0.185798	2263
2010	4	73.97	1	0	0.2388	0.1658	2.07944	2.70805	0.573781	0.188093	600100
2010	3	68.54	1	0	0.1437	0.2701	2.30259	2.63906	0.706558	0.144366	600133
2010	4	72.62	1	0	0.5304	0.0174	2.30259	2.48491	0.409404	0.101595	600333
2009	5	75.75	0	0	0.4971	0.2759	2.30259	1.09861	0.294671	0.622248	2242
2009	4	73.57	0	0	0.3821	0.3139	2.07944	1.09861	0.080543	0.537066	2226
2011	5	79.07	0	0	0.4417	0.3209	2.30259	1.09861	0.063849	0.324349	2476
2009	3	69.84	0	0	0.4021	0.0608	2.07944	2.3979	0.446595	0.079057	967
2009	3	65.42	0	0	0.1759	0.1959	2.30259	2.70805	0.238353	0.005683	669
2011	5	75.7	0	0	0.4763	0.3133	2.30259	1.38629	0.293552	0.455879	2350
2011	5	75.58	0	0	0.4513	0.3373	2.07944	1.09861	0.094277	0.496421	2383
2011	4	72.96	0	0	0.6473	0.115	2.19722	1.09861	0.176651	0.310419	2395
2010	5	75.32	0	0	0.3936	0.3496	2.07944	1.09861	0.275737	0.543624	2335
2011	6	80.4	1	1	0.3374	0.0499	2.30259	2.83321	0.801483	0.085064	652
2010	3	65.2	0	0	0.375	0.4119	2.30259	1.38629	0.106539	0.486065	2252
2010	4	72	1	0	0.41	0.2004	2.56495	1.38629	0.457688	0.116485	2266
2011	6	80.07	0	0	0.6176	0.0683	2.48491	2.48491	0.272128	0.523044	600519
2009	4	72.08	0	0	0.3514	0.4053	1.79176	1.09861	0.175697	0.442377	2231
2011	4	71.78	0	0	0.4449	0.181	2.30259	1.09861	0.24206	0.453635	2385
2011	4	71.1	0	0	0.481349	0.027856	2.30259	2.83321	0.193133	0.353895	600776
2009	4	74.41	0	0	0.2824	0.1307	2.30259	2.3979	0.478404	0.057595	600323
2011	5	76.93	0	0	0.5038	0.2147	2.30259	1.09861	0.213274	0.531782	2508
2010	5	75.39	1	0	0.3205	0.4025	2.48491	2.56495	0.734818	0.086763	925
2011	4	71.09	1	1	0.3318	0.2599	2.30259	2.99573	0.508813	0.260107	544
2010	5	79.65	1	0	0.3374	0.0475	2.30259	2.77259	0.672316	0.164019	652
2010	4	73.19	0	0	0.4888	0.2268	2.30259	1.09861	0.244961	0.422338	2347
2010	5	77.79	0	0	0.1257	0.4648	2.30259	1.09861	0.165436	0.496821	2343
2010	4	70.45	1	0	0.2351	0.2302	2.19722	2.63906	0.468657	0.023522	803
2009	4	71.54	0	0	0.3006	0.1359	2.30259	2.70805	0.635898	0.099855	421
2009	4	71.27	0	0	0.1006	0.1331	2.30259	2.83321	0.189438	0.13656	532
2011	6	81.2	0	0	0.4007	0.2039	2.3979	2.30259	0.235926	0.588018	600271
2010	4	73.91	1	0	0.5952	0.0223	2.48491	2.48491	0.529925	0.120913	600008
2011	3	68.65	1	1	0.6224	0.1246	2.19722	2.77259	0.284319	0.11478	685
2011	3	68.38	1	1	0.4072	0.089	2.48491	2.30259	0.499445	0.243212	600459
2009	4	71.9	0	0	0.2336	0.3587	1.94591	1.94591	0.050991	0.410002	2038
2011	5	77.48	1	1	0.1999	0.1011	2.30259	2.99573	0.546139	0.064027	600635
2010	5	77.18	0	0	0.4867	0.1277	2.3979	1.79176	0.182117	0.298806	601007
2010	2	63.93	0	0	0.4614	0.2958	2.30259	1.09861	0.116906	0.329974	2352
2009	4	72.2	0	0	0.7175	0.0823	2.48491	1.60944	0.329781	0.313069	2096
2009	4	73.42	0	0	0.3318	0.2601	2.07944	2.89037	0.309714	0.066863	544
2011	5	76.79	1	1	0.4097	0.072	2.30259	2.56495	0.43904	0.133397	969
2010	4	74.6	0	0	0.0909	0.1407	2.07944	2.77259	0.450407	0.23548	55
2010	3	66.76	1	0	0.387	0.146	2.30259	2.63906	0.441664	0.103967	809
2010	4	74.08	0	0	0.6142	0.1804	2.48491	1.38629	0.237925	0.426684	2238
2010	2	62.84	0	0	0.4032	0.0448	2.30259	2.48491	0.130859	0.303637	600233
2010	3	69.38	1	0	0.351	0.0523	2.19722	2.70805	0.580252	0.13669	692
2011	5	79.87	0	0	0.7409	0.058	2.48491	1.79176	0.078172	0.394416	601958
2011	5	75.05	0	0	0.4815	0.2565	2.30259	1.38629	0.234668	0.524519	2301
2009	3	68.51	0	0	0.6967	0.0845	2.07944	2.89037	0.419451	0.510466	600629
2011	5	78.8	0	0	0.5769	0.1985	2.07944	1.09861	0.053527	0.404858	2517
2011	4	74.13	1	1	0.2122	0.2373	2.30259	2.3979	0.368599	0.243692	600571
2011	4	72.65	0	0	0.4109	0.2349	2.30259	1.09861	0.136766	0.575044	2364
2010	3	65.68	1	0	0.1759	0.271	2.30259	2.77259	0.267528	0.131212	669
2010	3	69.81	1	0	0.4455	0.162	2.07944	2.19722	0.736232	0.214788	600475
2011	3	68.88	0	0	0.3773	0.0812	2.30259	1.79176	0.138932	0.311569	2181
2011	6	81.65	0	0	0.754	0.1232	2.19722	1.38629	0.214588	0.516844	601801
2009	5	77.93	0	0	0.4056	0.1383	2.30259	2.70805	0.747899	0.178458	600736
2010	4	74.16	0	0	0.4954	0.2654	2.07944	1.09861	0.172521	0.547091	2303
2009	4	70.44	0	0	0.663	0.1242	2.07944	2.48491	0.631875	0.085296	885
2009	5	76.1	0	0	0.2346	0.2588	2.30259	2.63906	0.163806	0.529334	819
2011	4	73.85	1	1	0.751	0.155	2.30259	1.09861	0.333207	0.139665	601158
2011	4	71.25	1	1	0.517	0.1549	2.30259	1.79176	0.593942	0.06218	2125
2009	5	77.06	0	0	0.4973	0.1176	2.30259	1.09861	0.66542	0.119354	2259
2010	4	74.91	1	0	0.2824	0.1137	2.30259	2.48491	0.485944	0.126617	600323
2011	4	73.67	0	0	0.4719	0.2699	2.30259	1.09861	0.089151	0.421583	2387
2010	3	69.75	0	0	0.63	0.2111	2.07944	1.60944	0.153494	0.459338	2153
2011	5	77.67	0	0	0.6375	0.1691	2.30259	1.38629	0.251672	0.461276	2356
2009	4	74.11	0	0	0.2483	0.297	2.30259	1.09861	0.441443	0.369689	2255
2011	4	72.67	0	0	0.2151	0.2268	2.30259	1.09861	0.073675	0.528888	2497
2009	2	60.63	0	0	0.4072	0.0517	2.48491	2.07944	0.388431	0.158386	600459
2011	4	70.3	0	0	0.3699	0.2812	2.07944	1.94591	0.19696	0.411371	2079
2010	5	77.75	1	0	0.4057	0.0906	2.30259	2.77259	0.746887	0.099184	600736
2009	3	69.78	0	0	0.1189	0.255	2.48491	1.94591	0.863824	0.024478	600444
2011	4	70.53	0	0	0.2251	0.3707	1.94591	2.19722	0.050991	0.329917	2038
2010	4	73.52	1	0	0.663	0.1249	1.94591	2.56495	0.629553	0.050886	885
2011	4	72.91	0	0	0.375	0.2834	2.30259	1.09861	0.106649	0.363619	2484
2011	3	68.01	0	0	0.3785	0.3301	2.30259	1.60944	0.240729	0.511107	2234
2011	5	79.93	1	1	0.1057	0.2278	2.30259	2.94444	0.18351	0.205075	532
2011	6	81.74	1	1	0.3402	0.316	2.48491	2.30259	0.581373	0.07667	600481
2010	5	76.46	1	0	0.1677	0.4099	2.07944	2.48491	0.563865	0.297773	157
2010	3	69.18	0	0	0.3207	0.0975	2.30259	2.63906	0.287195	0.512655	600199
2009	4	71.88	0	0	0.6353	0.1075	2.30259	1.38629	0.848991	0.147347	2210
2011	3	69.9	0	0	0.2435	0.3014	2.30259	1.09861	0.203732	0.473536	2452
2009	4	73.81	0	0	0.5524	0.0618	2.48491	2.63906	0.20505	0.325044	600085
2010	4	73.05	1	0	0.449	0.1746	2.07944	2.63906	0.533689	0.049405	826
2011	5	77.75	0	0	0.7156	0.0684	2.30259	1.38629	0.126993	0.36365	2294
2009	6	81.31	0	0	0.2663	0.4484	2.30259	1.09861	0.253682	0.546533	2229
2009	4	71.09	0	0	0.3816	0.2192	1.94591	2.30259	0.265641	0.375931	600315
2010	4	72.55	0	0	0.2595	0.4031	2.07944	1.60944	0.224192	0.46549	2168
2011	3	68.56	1	1	0.2663	0.2079	2.07944	2.77259	0.556543	0.308274	711
2011	2	61.1	1	1	0.2351	0.201	2.19722	2.70805	0.564662	0.10249	803
2010	4	72.94	1	0	0.1766	0.2282	2.30259	2.48491	0.63398	0.143455	600388
2009	3	68.16	0	0	0.3148	0.3225	2.30259	1.09861	0.086986	0.536651	2273
2009	4	72.5	0	0	0.4798	0.2429	2.30259	2.70805	0.192029	0.329245	650
2010	4	71.06	1	0	0.6224	0.1248	2.19722	2.70805	0.2082	0.04776	685
2010	4	74.06	0	0	0.2287	0.4243	2.30259	1.38629	0.109766	0.395133	2261
2011	4	71.23	0	0	0.4162	0.1553	2.30259	2.19722	0.364999	0.184666	600420
2010	4	70.13	1	0	0.373	0.059	2.30259	2.70805	0.676708	0.048213	695
2009	3	67	0	0	0.2015	0.0636	2.77259	2.94444	0.467575	0.021864	5
2009	4	73.34	0	0	0.2334	0.1363	2.30259	2.48491	0.525359	0.149994	915
2011	5	77.36	0	0	0.3662	0.4084	2.07944	1.09861	0.060019	0.407629	2391
2009	5	77.45	0	0	0.1763	0.1535	2.30259	2.56495	0.385955	0.065039	581
2010	4	74.14	0	0	0.5018	0.0778	2.19722	2.94444	0.27863	0.420511	529
2010	4	71.61	1	0	0.2181	0.2108	2.30259	2.56495	0.429433	0.167032	915
2011	4	72.78	0	0	0.5307	0.165	2.30259	2.07944	0.259739	0.531097	2041
2011	2	61.29	1	1	0.2015	0.0944	2.77259	3.04452	0.476484	0.008107	5
2011	3	68.81	0	0	0.2196	0.5092	2.30259	1.09861	0.18712	0.44096	2532
2011	4	73.59	1	1	0.2243	0.3626	2.63906	1.09861	0.247312	0.237835	2362
2011	5	77.95	0	0	0.2247	0.2876	2.56495	1.94591	0.116143	0.424652	2106
2009	3	69.97	0	0	0.5304	0.0183	2.30259	2.3979	0.326781	0.100928	600333
2011	5	75.83	1	1	0.4455	0.1263	1.94591	2.30259	0.705978	0.159305	600475
2010	5	76.35	0	0	0.5143	0.1874	2.30259	1.09861	0.114003	0.432732	2324
2011	5	78.8	0	0	0.4801	0.3247	2.30259	1.38629	0.208346	0.50929	2285
2011	5	75.21	0	0	0.3899	0.3808	2.07944	1.09861	0.157839	0.466901	2439
2010	3	69.81	1	0	0.337	0.1337	2.48491	2.89037	0.465396	0.153905	551
2011	3	69.36	0	0	0.5676	0.2074	2.30259	1.09861	0.083922	0.396685	2388
2010	4	71.38	0	0	0.2794	0.2298	2.30259	2.3979	0.177267	0.419942	600539
2011	5	77.5	0	0	0.435	0.3355	2.07944	1.09861	0.108928	0.382203	2552
2010	4	71.85	0	0	0.5437	0.072	2.30259	2.70805	0.400815	0.568256	600088
2009	2	63.48	0	0	0.2558	0.2597	2.48491	2.94444	0.649683	0.105736	504
2009	4	70.73	0	0	0.3773	0.1205	2.30259	1.38629	0.133351	0.36207	2181
2011	4	70.81	0	0	0.5487	0.2031	2.30259	1.09861	0.140293	0.346952	2516
2011	3	67.79	0	0	0.4254	0.3359	2.30259	1.60944	0.11183	0.497878	2239
2009	4	71.31	0	0	0.2066	0.0267	2.30259	2.48491	0.625225	0.197471	890
2009	3	68.69	0	0	0.2476	0.0489	2.30259	2.56495	0.959733	0.019956	820
2010	4	74.78	0	0	0.4941	0.2631	2.30259	1.09861	0.229955	0.547614	2301
2010	5	75.63	1	0	0.4116	0.069	2.30259	2.48491	0.348614	0.153295	969
2011	5	76.24	0	0	0.1567	0.2448	2.30259	2.30259	0.050991	0.281105	600527
2010	4	72.61	0	0	0.2329	0.0717	1.79176	2.48491	0.176154	0.35556	600398
2010	4	73.49	0	0	0.5295	0.2307	2.30259	1.94591	0.333623	0.619313	2041
2009	5	77.06	0	0	0.6349	0.0209	1.79176	2.3979	0.396789	0.063266	155
2011	4	73.53	0	0	0.5581	0.1125	2.07944	1.09861	0.304631	0.592199	2401
2011	5	76.66	1	1	0.1717	0.1991	2.30259	2.56495	0.61015	0.066476	600388
2010	3	69.5	1	0	0.5894	0.0292	2.30259	2.63906	0.460119	0.056137	600168
2010	5	77.17	0	0	0.2346	0.2619	2.30259	2.70805	0.137201	0.481603	819
2010	4	70.44	1	0	0.2483	0.2924	2.30259	1.38629	0.419011	0.308553	2255
2011	4	70.68	1	1	0.2314	0.0351	2.30259	2.83321	0.488884	0.162031	593
2011	4	72.65	0	0	0.3557	0.365	2.3979	1.09861	0.182241	0.45702	2507
2010	4	70.47	0	0	0.2031	0.047	2.30259	2.77259	0.68597	0.047223	599
2009	3	69.31	0	0	0.198	0.2217	2.56495	2.83321	0.641099	0.098973	40
2010	4	71.67	1	0	0.2555	0.3381	2.48491	2.48491	0.535534	0.093463	600283
2010	3	68.99	0	0	0.3523	0.4338	2.30259	1.09861	0.071073	0.327795	2345
2009	4	73.99	0	0	0.3402	0.3219	2.3979	2.07944	0.411955	0.142261	600481
2010	4	70.42	0	0	0.4255	0.1782	2.30259	2.70805	0.442136	0.344611	848
2010	4	72.51	0	0	0.6176	0.0798	2.48491	2.3979	0.275063	0.503697	600519
2010	4	74.91	0	0	0.1862	0.3572	2.30259	1.09861	0.082708	0.622248	2334
2009	5	75.59	0	0	0.2863	0.252	2.19722	1.38629	0.427405	0.138033	2200
2010	4	70.77	1	0	0.1999	0.1016	2.19722	2.94444	0.563421	0.063696	600635
2010	4	73.85	1	0	0.3062	0.2448	2.77259	2.48491	0.763728	0.079316	600292
2011	5	77.95	0	0	0.6146	0.1733	2.30259	1.09861	0.271378	0.622248	601098
2011	4	74.43	0	0	0.5184	0.0944	2.56495	2.70805	0.160346	0.334195	600160
2011	5	76	0	0	0.2325	0.2128	2.48491	2.19722	0.249332	0.199939	600976
2011	4	71.94	0	0	0.5437	0.0633	2.30259	2.77259	0.540078	0.622248	600088
2009	5	78.8	0	0	0.4007	0.2173	2.30259	2.07944	0.263039	0.584046	600271
2011	4	70.62	1	1	0.3542	0.1528	2.30259	2.19722	0.535959	0.087068	2034
2009	3	69.9	0	0	0.26635	0.07956	2.07944	2.63906	0.544582	0.154877	711
2010	3	66.81	0	0	0.3375	0.2096	1.94591	2.77259	0.127754	0.401183	600763
2011	3	67.06	1	1	0.2107	0.0455	2.30259	2.63906	0.643156	0.084629	890
2009	5	79.92	0	0	0.4882	0.1286	2.30259	1.38629	0.275933	0.24773	2186
2010	4	72.89	0	0	0.3243	0.4121	2.30259	1.09861	0.083702	0.588406	2328
2009	4	74.98	0	0	0.2482	0.125	2.19722	2.70805	0.215066	0.520843	609
2011	4	71.83	0	0	0.1794	0.3753	2.30259	1.79176	0.096101	0.584236	2195
2011	6	83.89	1	1	0.5561	0.0508	2.48491	2.99573	0.510409	0.065407	600649
2011	2	63.86	1	1	0.12097	0.04481	2.30259	2.70805	0.399416	0.041208	809
2009	4	74.39	0	0	0.3681	0.4398	2.30259	1.38629	0.208484	0.432443	2158
2010	5	78.41	1	0	0.3402	0.3071	2.48491	2.19722	0.529591	0.190742	600481
2011	5	75.4	0	0	0.425	0.3252	1.79176	1.38629	0.199234	0.220319	2329
2011	5	75.37	0	0	0.1403	0.3242	2.30259	1.09861	0.129883	0.508565	2449
2009	4	72.63	0	0	0.5726	0.1816	1.79176	1.38629	0.303697	0.346252	2151
2010	4	72.57	1	0	0.333	0.0569	2.30259	2.70805	0.436485	0.094599	600796
2010	4	74.46	0	0	0.2781	0.0596	2.07944	2.63906	0.118607	0.286497	600171
2010	3	69.95	1	0	0.1763	0.1866	2.30259	2.63906	0.357282	0.068803	581
2010	5	76.28	0	0	0.425	0.3623	1.79176	1.09861	0.188445	0.400715	2329
2010	3	68.28	1	0	0.526	0.3722	2.77259	1.09861	0.604782	0.10357	601139
2009	4	70.25	0	0	0.6104	0.0415	2.30259	2.56495	0.517896	0.077273	600168
2009	6	80.9	0	0	0.1623	0.1803	2.07944	2.63906	0.582709	0.162608	753
2011	5	75.79	0	0	0.3003	0.3198	2.30259	1.60944	0.079793	0.48373	2273
2009	4	72.28	0	0	0.6223	0.1983	2.30259	2.63906	0.259316	0.0461	685
2011	5	75.24	0	0	0.4881	0.2744	2.30259	1.09861	0.127952	0.357543	601137
2009	4	74.55	0	0	0.3062	0.1457	1.94591	2.89037	0.404139	0.622248	536
2009	3	68.56	0	0	0.49	0.1664	2.30259	1.38629	0.53441	0.07932	2126
2010	6	83.19	0	0	0.5607	0.0373	2.3979	2.63906	0.359475	0.492945	858
2010	6	81.04	0	0	0.5636	0.1007	2.48491	2.07944	0.212707	0.371022	2001
2009	4	70.09	0	0	0.3205	0.4155	2.48491	2.48491	0.747278	0.117259	925
2010	4	73	0	0	0.1852	0.3769	2.30259	1.09861	0.132776	0.464026	2278
2010	3	69.15	0	0	0.5033	0.0185	2.07944	2.19722	0.146696	0.245699	600370
2010	3	69.12	1	0	0.3318	0.2635	2.30259	2.94444	0.410177	0.221084	544
2009	4	70.41	0	0	0.5922	0.1647	2.07944	2.56495	0.476566	0.069724	887
2011	4	70.73	0	0	0.413	0.3165	2.30259	1.38629	0.184786	0.46886	2349
2010	5	75.07	0	0	0.272	0.3795	2.30259	1.79176	0.201879	0.616636	2063
2010	3	67.72	0	0	0.1821	0.5758	2.07944	1.09861	0.160881	0.508356	2296
2010	4	70.58	0	0	0.485019	0.0174	2.19722	2.77259	0.19373	0.336593	600776
2010	4	72.87	1	0	0.0923	0.1167	2.48491	2.77259	0.5325	0.083861	407
2009	2	62.1	0	0	0.274	0.3246	2.19722	1.79176	0.243415	0.549875	2044
2009	4	72.02	0	0	0.5399	0.1752	1.94591	1.38629	0.127444	0.32373	2177
2010	4	72.03	0	0	0.1794	0.4273	2.30259	1.60944	0.105059	0.622248	2195
2010	4	72.39	0	0	0.4047	0.335	2.07944	1.09861	0.229004	0.458489	2327
2009	4	73.06	0	0	0.3356	0.2856	2.48491	2.83321	0.657278	0.098516	531
2011	4	71.01	1	1	0.1763	0.195	2.30259	2.70805	0.326492	0.094055	581
2010	3	69.86	0	0	0.3719	0.1728	2.19722	2.94444	0.180748	0.087815	524
2011	4	73.31	1	1	0.51	0.3766	2.77259	1.38629	0.55514	0.223288	601139
2009	4	74.2	0	0	0.3011	0.0856	2.19722	2.83321	0.682292	0.228261	600803
2010	3	65.04	1	0	0.2863	0.2444	1.94591	1.60944	0.603747	0.062879	2200
2009	4	70.54	0	0	0.487706	0.0174	2.30259	2.70805	0.218543	0.407263	600776
2011	4	73.32	0	0	0.3207	0.1341	2.30259	2.70805	0.257415	0.435955	600199
2009	4	72.99	0	0	0.2555	0.2766	2.48491	2.3979	0.562746	0.160368	600283
2009	6	82.69	0	0	0.2927	0.3111	2.07944	1.94591	0.267516	0.501817	600993
2010	1	57.69	1	0	0.3006	0.131	2.19722	2.77259	0.636461	0.139166	421
2009	6	81.03	0	0	0.2404	0.0315	1.79176	2.63906	0.537734	0.29119	600128
2009	4	74.35	0	0	0.5437	0.0548	2.30259	2.63906	0.326917	0.474714	600088
2009	3	68.43	0	0	0.2314	0.0948	2.30259	2.70805	0.519646	0.2463	593
2010	5	77.84	0	0	0.4007	0.1682	2.30259	2.19722	0.251878	0.576282	600271
2011	5	75.94	1	1	0.4187	0.1653	2.30259	2.83321	0.474344	0.201401	598
2011	4	74.04	0	0	0.2072	0.3928	2.07944	1.09861	0.098376	0.622248	2467
2009	2	62.87	0	0	0.1365	0.2311	1.94591	2.89037	0.628178	0.09399	546
2010	3	69.54	1	0	0.5377	0.1815	2.30259	1.09861	0.329178	0.256127	2310
2010	5	75.93	1	0	0.2283	0.5291	2.30259	1.09861	0.452546	0.085195	2340
2011	4	71.06	0	0	0.5147	0.2243	2.30259	1.09861	0.094708	0.409758	2514
2010	4	74.76	1	0	0.2213	0.2334	2.30259	2.30259	0.468737	0.130125	600571
2011	5	75.94	1	1	0.4107	0.2517	2.56495	1.60944	0.374443	0.097086	2266
2010	4	73.93	1	0	0.3297	0.2675	2.30259	1.60944	0.367841	0.336243	2205
2009	5	79.39	0	0	0.1645	0.364	2.30259	1.38629	0.350721	0.276339	2123
2010	5	76.61	0	0	0.1783	0.4619	2.30259	2.07944	0.066022	0.418863	2007
2011	6	81.16	0	0	0.2924	0.08006	2.30259	2.94444	0.475525	0.243347	600814
2009	5	79.29	0	0	0.4257	0.0778	2.30259	2.3979	0.444434	0.189947	969
2011	4	71.64	1	1	0.5377	0.198	2.07944	2.70805	0.352273	0.101159	600187
2011	4	71.8	0	0	0.7889	0.0174	2.07944	2.56495	0.548922	0.064056	600277
2010	4	72.96	0	0	0.1331	0.2167	2.30259	2.07944	0.090729	0.393446	600543
2009	3	66.63	0	0	0.299	0.1733	2.30259	2.30259	0.102802	0.330095	600466
2011	6	81.71	1	1	0.2824	0.1276	2.30259	2.56495	0.540771	0.14516	600323
2009	5	75.1	0	0	0.4285	0.2003	2.56495	1.09861	0.434486	0.162122	2266
2011	4	71.29	1	1	0.3841	0.2251	2.30259	1.38629	0.069931	0.484783	2322

## Sheet: For Table 7
stock1	year	esg	esgscore	EFTime	first	sedtenth	boardsize	age	lev	cashflow
4	2016	2	62.06	1	0.2842	0.2548	2.30259	3.29584	0.203456	0.428299
7	2015	2	60.59	1	0.1517	0.2417	2.19722	3.21888	0.223847	0.455147
8	2013	3	68.17	1	0.6271	0.0576	2.07944	3.13549	0.100605	0.233636
8	2014	3	66.36	1	0.5148	0.151	2.07944	3.17805	0.112276	0.27104
11	2018	5	78.36	1	0.6382	0.0174	2.30259	3.3322	0.425931	0.58
17	2015	3	66.35	1	0.1152	0.0916	2.19722	3.21888	0.708077	0.583226
19	2011	5	75.88	0	0.1909	0.4365	2.30259	3.04452	0.162047	0.411354
29	2019	5	77.93	1	0.6355	0.0216	2.30259	3.3322	0.282032	0.306984
29	2020	5	77.72	1	0.6355	0.0174	2.48491	3.3673	0.259237	0.540642
38	2017	3	65.93	1	0.2142	0.5758	2.19722	3.21888	0.06498	0.329334
38	2018	2	63.63	1	0.2142	0.5531	2.19722	3.2581	0.133376	0.457102
38	2019	1	55.27	1	0.2142	0.505	1.94591	3.29584	0.055956	0.296614
45	2013	3	65.42	1	0.4621	0.2574	2.30259	3.04452	0.194236	0.330994
45	2014	4	70.13	1	0.4621	0.0818	2.19722	3.09104	0.221956	0.38906
45	2017	4	72.07	1	0.4578	0.063	2.30259	3.21888	0.160336	0.276766
55	2010	4	74.6	0	0.0909	0.1407	2.07944	2.77259	0.450407	0.23548
58	2010	3	69.68	0	0.3024	0.0674	2.30259	2.77259	0.199613	0.390663
58	2011	4	73.74	0	0.3024	0.0664	2.30259	2.83321	0.209863	0.385065
58	2013	3	68.11	1	0.3025	0.0518	2.30259	2.94444	0.327471	0.157191
88	2012	3	66.66	1	0.6737	0.0601	2.30259	2.83321	0.074929	0.037271
96	2009	4	72.33	0	0.5761	0.078	2.48491	2.3979	0.102706	0.323465
96	2010	5	76.38	0	0.5761	0.0714	2.48491	2.48491	0.079303	0.350949
96	2011	4	73.64	0	0.5761	0.0648	2.48491	2.56495	0.088711	0.301473
96	2012	4	73.69	1	0.5761	0.0541	2.48491	2.63906	0.09312	0.331967
96	2013	5	75.96	1	0.5761	0.0461	2.48491	2.70805	0.085742	0.400941
96	2014	5	75.5	1	0.5761	0.0822	2.48491	2.77259	0.070359	0.459088
151	2012	4	71.03	1	0.5009	0.0174	2.30259	2.63906	0.45525	0.519371
151	2016	6	80.44	1	0.4536	0.0248	2.19722	2.89037	0.517535	0.621903
423	2009	5	78.41	0	0.2314	0.156	2.30259	2.70805	0.210992	0.622248
423	2012	6	80.28	1	0.2314	0.0979	2.30259	2.89037	0.190484	0.504652
423	2022	5	77.543	1	0.2314	0.2284	2.19722	3.3322	0.18055	0.422823
498	2018	4	73.83	1	0.6066	0.0922	2.07944	3.13549	0.733793	0.124835
503	2013	2	61.48	1	0.2727	0.0663	2.07944	3.13549	0.109044	0.374062
503	2017	5	79.02	1	0.2574	0.0632	2.07944	3.29584	0.050991	0.437489
513	2017	5	75.05	1	0.342	0.3389	2.3979	3.2581	0.293382	0.465537
513	2018	3	67.44	1	0.3421	0.3349	2.3979	3.29584	0.326166	0.491113
513	2019	4	71.35	1	0.342	0.3645	2.3979	3.3322	0.317149	0.492543
524	2010	3	69.86	0	0.3719	0.1728	2.19722	2.94444	0.180748	0.087815
524	2019	5	78.82	1	0.446	0.3672	2.07944	3.3322	0.425437	0.53238
524	2020	5	77.45	1	0.4512	0.3408	2.30259	3.3673	0.321346	0.461994
524	2021	4	72.43	1	0.4512	0.3391	2.19722	3.4012	0.283611	0.444144
529	2010	4	74.14	0	0.5018	0.0778	2.19722	2.94444	0.27863	0.420511
529	2011	4	72.31	0	0.5018	0.0855	2.30259	2.99573	0.291967	0.449149
529	2014	4	74	1	0.5126	0.0844	2.19722	3.13549	0.270361	0.477085
529	2015	4	73.45	1	0.5126	0.0742	2.30259	3.17805	0.208073	0.469976
529	2016	4	71.88	1	0.515	0.0838	2.30259	3.21888	0.214726	0.274643
529	2017	4	72.76	1	0.515	0.0738	2.19722	3.2581	0.291799	0.555763
529	2018	4	73.82	1	0.515	0.0769	2.19722	3.29584	0.256164	0.544773
529	2019	4	72.24	1	0.515	0.073	2.19722	3.3322	0.301763	0.548067
529	2020	3	69.65	1	0.515	0.0805	2.30259	3.3673	0.452043	0.606795
529	2021	2	64.24	1	0.515	0.0905	2.19722	3.4012	0.486451	0.579709
529	2022	3	67.911	1	0.5461	0.0352	2.07944	3.43399	0.468019	0.47775
534	2017	3	67.36	1	0.5228	0.1486	2.07944	3.21888	0.358626	0.298104
534	2018	4	73.04	1	0.5228	0.149	2.30259	3.2581	0.409483	0.099543
536	2009	4	74.55	0	0.3062	0.1457	1.94591	2.89037	0.404139	0.622248
576	2020	3	66.68	1	0.4155	0.105	1.94591	3.3322	0.106346	0.237244
592	2015	5	78.2	1	0.3148	0.1292	1.79176	3.04452	0.098014	0.354616
592	2016	4	74.65	1	0.2772	0.1062	1.79176	3.09104	0.163072	0.295834
596	2011	3	69.38	0	0.5389	0.1463	2.30259	2.83321	0.349073	0.490835
596	2012	3	69.01	1	0.5389	0.1326	2.30259	2.89037	0.364091	0.453955
596	2020	4	71.62	1	0.5389	0.1362	2.30259	3.2581	0.31197	0.371176
596	2022	4	71.281	1	0.5121	0.1389	2.30259	3.3322	0.351025	0.439928
599	2010	4	70.47	0	0.2031	0.047	2.30259	2.77259	0.68597	0.047223
603	2012	1	58.82	1	0.4564	0.3671	2.48491	2.89037	0.245279	0.608443
603	2014	3	69.87	1	0.4503	0.2698	2.48491	2.99573	0.279382	0.557545
603	2016	3	65.61	1	0.2988	0.3697	2.30259	3.09104	0.068488	0.348936
607	2015	6	83.3	1	0.4813	0.1751	2.19722	3.04452	0.286123	0.370366
609	2009	4	74.98	0	0.2482	0.125	2.19722	2.70805	0.215066	0.520843
609	2011	4	71.89	0	0.2482	0.1265	2.19722	2.83321	0.306599	0.507771
609	2017	4	71.54	1	0.1781	0.2501	1.79176	3.13549	0.100147	0.346887
631	2017	4	74.05	1	0.6133	0.1724	2.30259	3.13549	0.553553	0.555239
631	2018	4	74.92	1	0.6133	0.1713	2.30259	3.17805	0.487119	0.587403
631	2019	4	74.92	1	0.6133	0.1808	2.30259	3.21888	0.215948	0.486526
631	2020	5	75.12	1	0.6133	0.2165	2.30259	3.2581	0.14803	0.304864
631	2021	4	73.6	1	0.6133	0.1215	2.30259	3.29584	0.306703	0.398054
637	2010	1	58.95	0	0.295	0.2531	2.19722	2.77259	0.050991	0.337005
650	2009	4	72.5	0	0.4798	0.2429	2.30259	2.70805	0.192029	0.329245
650	2018	4	70.36	1	0.2627	0.1934	2.30259	3.17805	0.151987	0.380408
650	2021	3	68.97	1	0.2324	0.1965	2.19722	3.29584	0.142011	0.3417
650	2022	4	72.835	1	0.2324	0.1032	2.30259	3.3322	0.158531	0.37019
655	2009	5	77.16	0	0.5841	0.0716	2.30259	2.70805	0.127783	0.285067
655	2010	5	78.97	0	0.5841	0.0547	2.19722	2.77259	0.113821	0.238043
655	2011	4	74.13	0	0.5841	0.0428	2.30259	2.83321	0.11365	0.308447
655	2015	5	77.67	1	0.5841	0.0395	2.07944	3.04452	0.068619	0.013716
655	2019	3	67.4	1	0.5841	0.0375	2.30259	3.21888	0.103187	0.262641
655	2020	4	70.74	1	0.5841	0.0484	2.30259	3.2581	0.090695	0.313786
655	2021	4	70.74	1	0.5841	0.0525	2.30259	3.29584	0.137763	0.396866
688	2017	4	72.34	1	0.4099	0.3534	2.30259	3.09104	0.077885	0.319831
690	2017	6	83.59	1	0.16	0.2177	2.30259	3.09104	0.512	0.123169
697	2015	4	74.14	1	0.2476	0.0884	1.94591	2.99573	0.102522	0.315219
702	2011	4	71.57	0	0.2392	0.0361	1.94591	2.77259	0.449502	0.105813
715	2012	4	74.91	1	0.3386	0.0974	2.19722	2.83321	0.454237	0.353701
715	2020	4	70.05	1	0.3834	0.3795	2.30259	3.21888	0.334903	0.488567
715	2021	3	68.38	1	0.3834	0.3361	2.30259	3.2581	0.321261	0.46461
719	2013	5	76.03	1	0.7578	0.0591	2.30259	2.89037	0.302814	0.301509
719	2014	6	81.88	1	0.7713	0.0941	2.30259	2.94444	0.347621	0.413726
719	2015	6	81.66	1	0.7713	0.083	2.30259	2.99573	0.340795	0.392185
719	2016	5	79.36	1	0.7713	0.073	2.30259	3.04452	0.341196	0.367214
719	2017	5	76.61	1	0.7713	0.0838	2.3979	3.09104	0.341727	0.334623
722	2016	4	73.7	1	0.4303	0.1663	1.79176	3.04452	0.068545	0.155406
722	2017	4	74.91	1	0.4354	0.1668	1.79176	3.09104	0.068495	0.206843
722	2019	4	71.91	1	0.4499	0.1396	1.79176	3.17805	0.05797	0.196011
739	2019	4	70.61	1	0.2808	0.3328	2.07944	3.17805	0.422317	0.11009
752	2013	3	65.86	1	0.1065	0.1181	2.30259	2.89037	0.167475	0.549908
752	2014	3	67.76	1	0.1065	0.1744	2.30259	2.94444	0.13984	0.584761
752	2015	3	69.75	1	0.1065	0.1502	2.30259	2.99573	0.12948	0.622248
752	2016	3	65.37	1	0.1065	0.2286	2.30259	3.04452	0.096352	0.588253
762	2011	5	75.48	0	0.1769	0.1838	2.30259	2.77259	0.134656	0.530562
762	2012	5	79.25	1	0.1769	0.1538	2.30259	2.83321	0.173278	0.514538
762	2015	4	72.22	1	0.1769	0.128	2.30259	2.99573	0.158811	0.419113
762	2016	5	79.87	1	0.1993	0.1422	2.07944	3.04452	0.141493	0.482788
762	2017	5	79.33	1	0.1993	0.1473	1.94591	3.09104	0.164759	0.467651
762	2018	4	74.58	1	0.1993	0.1371	1.94591	3.13549	0.14416	0.444392
762	2019	4	74.73	1	0.1993	0.1439	1.94591	3.17805	0.140264	0.405759
762	2020	5	75.24	1	0.1993	0.1622	1.94591	3.21888	0.114166	0.369743
762	2021	5	77.68	1	0.1993	0.0908	2.30259	3.2581	0.09827	0.323065
779	2019	6	81.69	1	0.5737	0.1625	2.30259	3.17805	0.464409	0.390868
779	2022	4	72.849	1	0.574	0.1081	2.30259	3.29584	0.403577	0.251322
792	2010	4	72.7	0	0.306	0.3029	2.48491	2.70805	0.444052	0.167007
798	2009	4	71.26	0	0.2536	0.3568	2.30259	2.56495	0.08297	0.340532
798	2014	4	72.22	1	0.2536	0.396	1.94591	2.89037	0.093045	0.320163
799	2016	5	75.5	1	0.31	0.0507	2.30259	3.04452	0.214326	0.128086
799	2019	6	80.11	1	0.31	0.1006	2.30259	3.17805	0.247207	0.408201
799	2020	5	78.62	1	0.31	0.1211	2.30259	3.21888	0.341222	0.496564
799	2021	5	78.25	1	0.31	0.1681	2.30259	3.2581	0.413736	0.556183
799	2022	4	72.751	1	0.31	0.145	2.30259	3.29584	0.288312	0.52746
801	2018	3	69.68	1	0.4761	0.0898	2.07944	3.09104	0.550798	0.128007
812	2009	3	68.71	0	0.1661	0.1517	2.30259	2.56495	0.377437	0.136614
813	2016	4	73.02	1	0.2974	0.5316	2.30259	2.99573	0.050991	0.429241
813	2017	3	68.14	1	0.3014	0.5095	2.30259	3.04452	0.115503	0.37448
813	2022	2	64.29	1	0.1911	0.4534	2.30259	3.2581	0.068797	0.455352
819	2009	5	76.1	0	0.2346	0.2588	2.30259	2.63906	0.163806	0.529334
819	2010	5	77.17	0	0.2346	0.2619	2.30259	2.70805	0.137201	0.481603
819	2011	5	75.08	0	0.2346	0.2422	2.30259	2.77259	0.100893	0.535255
819	2012	4	74.59	1	0.2346	0.2488	2.30259	2.83321	0.093104	0.555724
819	2013	3	68.38	1	0.2346	0.2424	2.30259	2.89037	0.113279	0.509942
819	2020	5	77.8	1	0.2346	0.1737	2.30259	3.21888	0.132037	0.272596
848	2010	4	70.42	0	0.4255	0.1782	2.30259	2.70805	0.442136	0.344611
848	2014	5	76.03	1	0.4068	0.1721	2.19722	2.94444	0.276183	0.46786
848	2015	4	73.3	1	0.4068	0.158	2.30259	2.99573	0.317129	0.602934
848	2016	4	73.38	1	0.4068	0.2067	2.30259	3.04452	0.351975	0.622248
848	2017	4	73.81	1	0.4068	0.1562	2.30259	3.09104	0.276861	0.622248
848	2018	4	71.71	1	0.4068	0.2133	2.30259	3.13549	0.311757	0.622248
848	2019	3	69.31	1	0.4068	0.1741	2.30259	3.17805	0.346	0.622248
848	2020	4	70.19	1	0.4068	0.1354	2.19722	3.21888	0.276384	0.622248
848	2021	3	69.56	1	0.4068	0.1491	2.30259	3.2581	0.318178	0.622248
848	2022	4	70.252	1	0.4068	0.1001	2.30259	3.29584	0.267271	0.622248
858	2010	6	83.19	0	0.5607	0.0373	2.3979	2.63906	0.359475	0.492945
858	2011	4	74.19	0	0.5607	0.0452	2.3979	2.70805	0.364689	0.583942
858	2012	5	77.87	1	0.36	0.2719	2.3979	2.77259	0.303365	0.615402
858	2013	3	66.81	1	0.36	0.2457	2.3979	2.83321	0.161122	0.583816
858	2014	5	76.82	1	0.36	0.242	2.07944	2.89037	0.130919	0.482281
858	2015	6	80.54	1	0.36	0.2651	1.94591	2.94444	0.15608	0.500968
858	2016	6	80.59	1	0.36	0.2678	2.07944	2.99573	0.224667	0.557559
858	2017	5	77.23	1	0.36	0.282	2.07944	3.04452	0.229099	0.572339
858	2018	6	82.02	1	0.3521	0.3432	2.19722	3.09104	0.243626	0.56868
858	2019	6	83.51	1	0.3521	0.3438	2.19722	3.13549	0.284791	0.594041
858	2020	7	85.26	1	0.3443	0.3306	2.07944	3.17805	0.229469	0.587982
858	2021	6	83.99	1	0.3443	0.3309	2.19722	3.21888	0.252387	0.597071
858	2022	5	79.233	1	0.3443	0.3333	2.48491	3.2581	0.235934	0.593162
886	2012	5	76.46	1	0.2016	0.0452	2.30259	2.77259	0.125291	0.4396
887	2009	4	70.41	0	0.5922	0.1647	2.07944	2.56495	0.476566	0.069724
888	2013	4	72.92	1	0.3537	0.2509	2.30259	2.89037	0.169348	0.329268
888	2017	5	76.75	1	0.3259	0.1802	1.79176	3.09104	0.177993	0.27523
888	2018	5	77.4	1	0.3259	0.1939	1.79176	3.13549	0.17385	0.343707
888	2019	4	74.98	1	0.3259	0.1606	1.79176	3.17805	0.171611	0.378746
889	2012	4	71.82	1	0.467	0.1234	2.30259	2.83321	0.406266	0.163138
892	2016	2	63.34	1	0.0728	0.3388	1.79176	2.94444	0.192653	0.536302
895	2020	5	77.04	1	0.7033	0.0778	2.19722	3.17805	0.30461	0.23427
908	2015	4	70.61	1	0.1949	0.4427	2.56495	2.89037	0.346886	0.150963
919	2019	2	64.42	1	0.4523	0.1613	2.07944	3.09104	0.176422	0.349709
919	2021	4	72.56	1	0.4523	0.1435	2.19722	3.17805	0.205298	0.333117
919	2022	4	74.669	1	0.4466	0.1228	2.30259	3.21888	0.201679	0.324624
929	2014	4	70.84	1	0.2131	0.2137	2.30259	2.83321	0.277911	0.372318
929	2015	3	65.79	1	0.2129	0.1891	2.30259	2.89037	0.259101	0.408215
965	2014	5	79.56	1	0.5145	0.2949	2.07944	2.77259	0.171602	0.292998
965	2015	4	73.24	1	0.5145	0.0874	2.07944	2.83321	0.333754	0.360133
965	2016	4	74.45	1	0.5145	0.0701	2.07944	2.89037	0.442019	0.583091
970	2016	5	78.72	1	0.2317	0.1541	2.30259	2.89037	0.133647	0.288927
975	2013	4	70.16	1	0.2439	0.4326	2.30259	2.70805	0.050991	0.299854
975	2016	4	70.89	1	0.1873	0.4826	2.30259	2.89037	0.050991	0.08724
982	2021	3	67.52	1	0.077	0.2255	2.30259	3.13549	0.128557	0.622248
985	2017	4	72.55	1	0.3934	0.2875	2.07944	2.94444	0.20967	0.323006
985	2020	4	71.99	1	0.3934	0.2827	2.07944	3.09104	0.167642	0.316532
985	2021	4	70.85	1	0.5503	0.1175	2.07944	3.13549	0.160389	0.365948
985	2022	3	69.938	1	0.5503	0.1424	2.07944	3.17805	0.14574	0.323886
989	2009	5	75.63	0	0.4035	0.113	2.07944	2.3979	0.185457	0.508975
989	2010	4	74.57	0	0.4035	0.1107	2.07944	2.48491	0.206414	0.475009
989	2011	3	68.2	0	0.4035	0.0743	1.79176	2.56495	0.193524	0.415884
989	2012	3	68.67	1	0.4035	0.1002	1.94591	2.63906	0.202921	0.331569
989	2015	4	71.76	1	0.4233	0.3913	1.79176	2.83321	0.152761	0.28372
989	2016	4	73.14	1	0.4233	0.3985	2.19722	2.89037	0.137648	0.322604
1213	2022	4	73.743	1	0.765	0.1117	2.30259	1.09861	0.079038	0.261183
2001	2010	6	81.04	0	0.5636	0.1007	2.48491	2.07944	0.212707	0.371022
2001	2011	5	79.51	0	0.5636	0.1119	2.48491	2.19722	0.212015	0.396898
2001	2017	5	79.83	1	0.4855	0.1231	2.48491	2.70805	0.230256	0.397247
2003	2015	5	77.13	1	0.3084	0.1941	2.30259	2.56495	0.133027	0.133542
2003	2019	6	80.78	1	0.3069	0.2252	2.30259	2.83321	0.270035	0.103211
2007	2010	5	76.61	0	0.1783	0.4619	2.30259	2.07944	0.066022	0.418863
2010	2015	6	80.88	1	0.6056	0.2031	2.30259	2.56495	0.229641	0.449117
2014	2013	4	72.57	1	0.283	0.2545	2.48491	2.3979	0.205101	0.291478
2014	2014	5	75.79	1	0.283	0.2083	2.48491	2.48491	0.206241	0.22784
2016	2021	5	77.69	1	0.5357	0.247	1.94591	2.94444	0.324115	0.25777
2017	2019	5	76.24	1	0.2938	0.1788	2.30259	2.83321	0.332927	0.538821
2017	2020	5	78.61	1	0.2938	0.1791	2.30259	2.89037	0.318641	0.59538
2017	2021	5	76.71	1	0.2938	0.1864	2.30259	2.94444	0.366409	0.622248
2022	2009	3	69.91	0	0.0812	0.288	1.94591	1.94591	0.143681	0.50587
2022	2010	4	70.06	0	0.0793	0.2625	1.94591	2.07944	0.143136	0.525931
2022	2011	5	79.12	0	0.0793	0.2581	2.19722	2.19722	0.146361	0.488994
2022	2012	4	70.93	1	0.0793	0.3005	2.07944	2.30259	0.154845	0.414037
2027	2016	3	69.93	1	0.2334	0.4197	2.07944	2.63906	0.327764	0.359938
2033	2014	6	80.9	1	0.1573	0.3658	2.30259	2.48491	0.217771	0.479095
2033	2015	4	72.48	1	0.1573	0.2315	2.30259	2.56495	0.204788	0.5005
2033	2016	5	78.46	1	0.1573	0.3616	2.30259	2.63906	0.188413	0.525436
2033	2017	6	81	1	0.1573	0.3368	2.30259	2.70805	0.089715	0.479998
2033	2018	5	79.2	1	0.1573	0.3312	2.30259	2.77259	0.061058	0.413916
2038	2009	4	71.9	0	0.2336	0.3587	1.94591	1.94591	0.050991	0.410002
2038	2010	3	69.16	0	0.2229	0.3466	1.94591	2.07944	0.050991	0.357121
2038	2011	4	70.53	0	0.2251	0.3707	1.94591	2.19722	0.050991	0.329917
2038	2012	4	71.9	1	0.2266	0.3322	1.94591	2.30259	0.050991	0.298139
2038	2013	4	74.95	1	0.2254	0.3242	1.94591	2.3979	0.050991	0.281323
2038	2014	5	76.31	1	0.2254	0.2789	1.94591	2.48491	0.050991	0.254653
2038	2015	4	72.05	1	0.2255	0.2872	1.94591	2.56495	0.050991	0.390673
2038	2016	3	67.68	1	0.2255	0.2769	1.94591	2.63906	0.050991	0.287096
2038	2017	3	68.83	1	0.2257	0.2852	1.94591	2.70805	0.062305	0.313803
2041	2009	4	71.27	0	0.5295	0.213	2.48491	1.79176	0.391981	0.573807
2041	2010	4	73.49	0	0.5295	0.2307	2.30259	1.94591	0.333623	0.619313
2041	2011	4	72.78	0	0.5307	0.165	2.30259	2.07944	0.259739	0.531097
2041	2012	4	75	1	0.531	0.1429	2.30259	2.19722	0.28729	0.529342
2041	2013	6	82.37	1	0.531	0.165	2.56495	2.30259	0.258106	0.426973
2044	2009	2	62.1	0	0.274	0.3246	2.19722	1.79176	0.243415	0.549875
2044	2010	1	56.01	0	0.274	0.2865	2.07944	1.94591	0.191844	0.415254
2045	2014	5	75.98	1	0.2188	0.1847	2.30259	2.3979	0.487681	0.108859
2049	2013	4	73.01	1	0.4138	0.2512	2.30259	2.30259	0.235945	0.294624
2056	2009	5	76.42	0	0.56	0.1177	2.07944	1.60944	0.128015	0.383819
2058	2010	3	66.39	0	0.263	0.2086	2.30259	1.79176	0.182033	0.42386
2058	2016	3	67.7	1	0.123	0.3856	2.30259	2.48491	0.138146	0.427104
2058	2018	3	67.85	1	0.2441	0.3048	2.30259	2.63906	0.131286	0.356298
2063	2009	6	82.75	0	0.2883	0.3504	2.30259	1.60944	0.154033	0.622248
2063	2010	5	75.07	0	0.272	0.3795	2.30259	1.79176	0.201879	0.616636
2063	2011	6	80.11	0	0.1348	0.4563	2.30259	1.94591	0.116626	0.522869
2063	2012	5	76.73	1	0.1334	0.4135	2.19722	2.07944	0.102402	0.609038
2063	2013	5	77.38	1	0.1151	0.3346	2.30259	2.19722	0.091072	0.547766
2063	2014	5	79.04	1	0.1152	0.2631	2.30259	2.30259	0.158224	0.556103
2063	2015	5	76.82	1	0.1161	0.2387	2.19722	2.3979	0.156541	0.457771
2063	2016	4	73.59	1	0.1142	0.2236	2.30259	2.48491	0.196583	0.456689
2063	2018	6	82.19	1	0.1195	0.2351	2.30259	2.63906	0.130524	0.405779
2065	2020	5	76.63	1	0.2041	0.2632	2.3979	2.77259	0.469193	0.128545
2079	2011	4	70.3	0	0.3699	0.2812	2.07944	1.94591	0.19696	0.411371
2079	2012	4	74.83	1	0.3699	0.2356	2.07944	2.07944	0.168997	0.38106
2079	2013	6	80.34	1	0.3674	0.1777	2.07944	2.19722	0.129936	0.232421
2079	2014	6	81.8	1	0.3482	0.1307	2.07944	2.30259	0.131129	0.353376
2095	2018	3	69.89	1	0.4875	0.142	2.30259	2.63906	0.27151	0.512049
2095	2019	3	67.09	1	0.4677	0.1001	2.30259	2.70805	0.285491	0.51375
2095	2020	3	67.54	1	0.4577	0.0708	2.30259	2.77259	0.286049	0.438548
2096	2009	4	72.2	0	0.7175	0.0823	2.48491	1.60944	0.329781	0.313069
2096	2010	2	63.34	0	0.6797	0.0891	2.30259	1.79176	0.291447	0.283373
2104	2009	4	70.62	0	0.3	0.2878	2.30259	1.60944	0.076737	0.325039
2106	2011	5	77.95	0	0.2247	0.2876	2.56495	1.94591	0.116143	0.424652
2107	2009	4	74.33	0	0.5027	0.1274	2.30259	1.60944	0.110367	0.483499
2107	2012	3	67.18	1	0.5027	0.1028	2.30259	2.07944	0.076562	0.473977
2107	2017	4	71.6	1	0.5027	0.0659	2.30259	2.56495	0.233449	0.356372
2107	2018	3	69.69	1	0.5027	0.0631	2.30259	2.63906	0.245668	0.349911
2107	2021	3	68.99	1	0.5027	0.0592	2.30259	2.83321	0.199665	0.280954
2109	2020	4	72.94	1	0.4824	0.2396	2.19722	2.77259	0.091162	0.236266
2109	2021	5	75.14	1	0.4824	0.2299	2.30259	2.83321	0.075567	0.32027
2109	2022	4	70.137	1	0.4824	0.2482	2.30259	2.89037	0.064856	0.328508
2118	2010	4	71.56	0	0.4902	0.2693	2.07944	1.79176	0.380453	0.548209
2123	2009	5	79.39	0	0.1645	0.364	2.30259	1.38629	0.350721	0.276339
2127	2015	4	71.22	1	0.2074	0.3752	2.19722	2.30259	0.100113	0.496969
2127	2017	3	68.89	1	0.2664	0.3014	2.30259	2.48491	0.201666	0.382461
2136	2017	4	74.09	1	0.3091	0.1763	2.30259	2.48491	0.304874	0.058883
2148	2012	3	69.7	1	0.2354	0.1517	2.19722	1.94591	0.050991	0.463334
2150	2016	4	71.3	1	0.3832	0.2898	2.07944	2.3979	0.215407	0.518991
2150	2018	5	76	1	0.3832	0.2516	2.07944	2.56495	0.18881	0.413061
2150	2019	4	73.41	1	0.3832	0.2404	2.07944	2.63906	0.174232	0.466077
2150	2020	5	75.29	1	0.3832	0.2458	2.07944	2.70805	0.175823	0.46486
2150	2021	4	74.21	1	0.3834	0.2389	2.07944	2.77259	0.198028	0.34102
2150	2022	4	70.829	1	0.3834	0.2433	2.07944	2.83321	0.177319	0.385882
2151	2009	4	72.63	0	0.5726	0.1816	1.79176	1.38629	0.303697	0.346252
2151	2010	4	74.03	0	0.5179	0.2061	1.79176	1.60944	0.25127	0.383669
2152	2009	5	75.28	0	0.5023	0.1845	2.30259	1.38629	0.244996	0.489561
2152	2012	5	75.17	1	0.477	0.2006	2.19722	1.94591	0.255358	0.49834
2152	2015	4	73.1	1	0.477	0.1588	2.30259	2.30259	0.381416	0.323461
2152	2018	4	74.58	1	0.5252	0.1092	2.30259	2.56495	0.292452	0.31503
2152	2020	4	72.85	1	0.5296	0.0754	2.30259	2.70805	0.303278	0.419224
2153	2010	3	69.75	0	0.63	0.2111	2.07944	1.60944	0.153494	0.459338
2153	2011	5	78.48	0	0.63	0.2278	1.94591	1.79176	0.135856	0.336261
2153	2013	6	81.76	1	0.63	0.1864	1.94591	2.07944	0.221789	0.167993
2153	2014	6	82.08	1	0.63	0.1505	1.94591	2.19722	0.226189	0.279986
2153	2015	5	75.77	1	0.5477	0.2865	1.94591	2.30259	0.115754	0.372894
2153	2016	6	80.17	1	0.5477	0.2787	2.07944	2.3979	0.153444	0.433377
2153	2019	6	80.58	1	0.5462	0.269	2.07944	2.63906	0.145365	0.335684
2153	2020	6	83.64	1	0.5454	0.2829	2.07944	2.70805	0.13502	0.223867
2154	2009	5	77.57	0	0.42005	0.325474	2.30259	1.38629	0.198297	0.47129
2158	2009	4	74.39	0	0.3681	0.4398	2.30259	1.38629	0.208484	0.432443
2158	2015	5	79.33	1	0.3297	0.4106	2.30259	2.30259	0.192609	0.416386
2158	2016	5	76.74	1	0.3297	0.3946	2.19722	2.3979	0.192324	0.39114
2161	2011	4	73.18	0	0.3017	0.231	2.07944	1.79176	0.060335	0.357318
2168	2010	4	72.55	0	0.2595	0.4031	2.07944	1.60944	0.224192	0.46549
2171	2009	4	72.85	0	0.631	0.0255	2.07944	1.38629	0.331411	0.39472
2171	2016	3	69.73	1	0.4951	0.1321	2.07944	2.3979	0.266338	0.355809
2173	2017	5	76.6	1	0.1702	0.4707	2.30259	2.48491	0.213806	0.120603
2176	2014	4	71.65	1	0.2344	0.2735	2.07944	2.19722	0.125252	0.235654
2177	2009	4	72.02	0	0.5399	0.1752	1.94591	1.38629	0.127444	0.32373
2180	2009	4	73.27	0	0.4114	0.3446	2.30259	1.38629	0.104327	0.41811
2180	2010	3	69.22	0	0.3634	0.2932	2.30259	1.60944	0.10967	0.342607
2180	2015	4	71.42	1	0.6874	0.1996	2.30259	2.30259	0.375347	0.426279
2181	2009	4	70.73	0	0.3773	0.1205	2.30259	1.38629	0.133351	0.36207
2181	2010	4	70.63	0	0.3773	0.075	2.30259	1.60944	0.13695	0.417338
2181	2011	3	68.88	0	0.3773	0.0812	2.30259	1.79176	0.138932	0.311569
2181	2012	3	68.06	1	0.494	0.227	2.19722	1.94591	0.116921	0.404199
2181	2013	4	72.85	1	0.494	0.2265	2.30259	2.07944	0.103193	0.434873
2186	2009	5	79.92	0	0.4882	0.1286	2.30259	1.38629	0.275933	0.24773
2186	2015	4	74.44	1	0.4267	0.1779	2.56495	2.30259	0.211021	0.419475
2186	2016	5	75.8	1	0.4267	0.1661	2.56495	2.3979	0.222546	0.45141
2186	2017	6	80.67	1	0.4267	0.1677	2.56495	2.48491	0.225301	0.496494
2186	2018	5	79.13	1	0.4267	0.159	2.56495	2.56495	0.207678	0.490855
2187	2017	5	78.34	1	0.5323	0.128	1.79176	2.48491	0.384643	0.379161
2187	2019	5	77.53	1	0.5323	0.1347	2.07944	2.63906	0.354834	0.400902
2187	2020	5	77.53	1	0.5323	0.1297	2.07944	2.70805	0.336602	0.388125
2188	2012	4	73.99	1	0.1606	0.3485	2.30259	1.94591	0.128002	0.290093
2190	2011	4	72.58	0	0.5133	0.2054	2.30259	1.79176	0.194548	0.353833
2194	2009	4	71.48	0	0.298	0.4759	2.30259	1.38629	0.157235	0.42549
2194	2010	4	70.31	0	0.298	0.4713	2.30259	1.60944	0.12869	0.26135
2194	2021	3	69.75	1	0.2796	0.2862	2.30259	2.77259	0.225078	0.469492
2194	2022	4	74.319	1	0.2786	0.1714	2.30259	2.83321	0.214801	0.446425
2195	2009	4	70.83	0	0.1868	0.47	2.30259	1.38629	0.117571	0.622248
2195	2010	4	72.03	0	0.1794	0.4273	2.30259	1.60944	0.105059	0.622248
2195	2011	4	71.83	0	0.1794	0.3753	2.30259	1.79176	0.096101	0.584236
2195	2012	4	72.5	1	0.1762	0.3357	2.30259	1.94591	0.055253	0.586904
2195	2013	4	71.91	1	0.1583	0.2608	2.30259	2.07944	0.050991	0.594744
2195	2016	4	72.2	1	0.1485	0.4065	2.19722	2.3979	0.097009	0.435876
2213	2022	4	70.742	1	0.2972	0.1478	2.07944	2.83321	0.152809	0.5473
2214	2021	4	73.74	1	0.2673	0.0786	1.94591	2.77259	0.113641	0.140471
2219	2011	3	69.97	0	0.5792	0.1306	2.30259	1.60944	0.205792	0.353831
2219	2012	4	71.46	1	0.5792	0.1197	1.79176	1.79176	0.354907	0.346011
2222	2009	5	76.97	0	0.3553	0.1901	2.30259	1.38629	0.087776	0.436273
2222	2010	3	69.09	0	0.3553	0.158	2.30259	1.60944	0.09855	0.331728
2223	2016	4	74.42	1	0.2653	0.2818	2.30259	2.30259	0.150889	0.402837
2224	2012	4	70.43	1	0.4987	0.2155	1.79176	1.79176	0.241865	0.299054
2224	2013	5	76.29	1	0.3652	0.3058	1.79176	1.94591	0.086935	0.403711
2224	2014	5	76.01	1	0.3515	0.1731	1.79176	2.07944	0.083129	0.450649
2224	2016	4	70.98	1	0.3499	0.0866	2.19722	2.30259	0.085926	0.401262
2224	2017	3	68.07	1	0.3497	0.0838	2.07944	2.3979	0.124712	0.309173
2224	2019	4	70.06	1	0.3196	0.0882	2.07944	2.56495	0.175111	0.338694
2224	2020	3	66.23	1	0.3154	0.0801	2.07944	2.63906	0.167844	0.363732
2224	2021	1	55.78	1	0.3154	0.0733	2.07944	2.70805	0.199309	0.392645
2224	2022	3	69.484	1	0.3154	0.0745	2.07944	2.77259	0.16818	0.354307
2225	2022	4	74.024	1	0.1309	0.2844	2.30259	2.77259	0.554743	0.030508
2226	2009	4	73.57	0	0.3821	0.3139	2.07944	1.09861	0.080543	0.537066
2229	2009	6	81.31	0	0.2663	0.4484	2.30259	1.09861	0.253682	0.546533
2229	2019	7	85.08	1	0.143	0.2118	2.30259	2.56495	0.154984	0.385957
2229	2020	3	67.05	1	0.143	0.2253	1.94591	2.63906	0.169687	0.423212
2231	2009	4	72.08	0	0.3514	0.4053	1.79176	1.09861	0.175697	0.442377
2231	2011	4	70.26	0	0.3161	0.4756	1.79176	1.60944	0.190964	0.40756
2231	2019	2	64.2	1	0.2795	0.2286	1.79176	2.56495	0.234825	0.346771
2232	2016	2	62.69	1	0.4867	0.1149	2.30259	2.30259	0.342281	0.476538
2232	2019	3	68.44	1	0.4867	0.1058	2.30259	2.56495	0.338104	0.505343
2234	2011	3	68.01	0	0.3785	0.3301	2.30259	1.60944	0.240729	0.511107
2234	2012	5	77.8	1	0.3785	0.2897	2.30259	1.79176	0.334521	0.441314
2238	2010	4	74.08	0	0.6142	0.1804	2.48491	1.38629	0.237925	0.426684
2238	2014	5	79.73	1	0.5777	0.1808	2.48491	2.07944	0.196265	0.400215
2238	2015	5	76.69	1	0.5777	0.1798	2.48491	2.19722	0.269948	0.44695
2238	2016	5	75.66	1	0.5777	0.1858	2.48491	2.30259	0.266338	0.416739
2239	2009	3	67.76	0	0.4254	0.3689	2.30259	1.09861	0.085761	0.479969
2239	2010	3	65.88	0	0.4254	0.3193	2.30259	1.38629	0.07976	0.541126
2239	2011	3	67.79	0	0.4254	0.3359	2.30259	1.60944	0.11183	0.497878
2239	2012	3	66.61	1	0.4254	0.3295	2.30259	1.79176	0.145049	0.350183
2242	2009	5	75.75	0	0.4971	0.2759	2.30259	1.09861	0.294671	0.622248
2242	2010	5	75.75	0	0.4971	0.2958	2.30259	1.38629	0.300825	0.527763
2247	2009	5	79	0	0.384	0.2649	1.94591	1.09861	0.192881	0.479442
2247	2010	5	78.11	0	0.384	0.2826	1.94591	1.38629	0.165298	0.329721
2252	2009	4	71.2	0	0.375	0.4159	2.30259	1.09861	0.074991	0.56155
2252	2010	3	65.2	0	0.375	0.4119	2.30259	1.38629	0.106539	0.486065
2252	2011	3	68.36	0	0.375	0.4183	2.30259	1.60944	0.081481	0.359246
2252	2012	4	70.35	1	0.3776	0.4099	2.30259	1.79176	0.156247	0.299499
2253	2011	4	74.98	0	0.1064	0.3509	2.30259	1.60944	0.129123	0.494158
2254	2014	4	72.6	1	0.3931	0.0425	2.30259	2.07944	0.215306	0.080311
2256	2011	2	64.3	0	0.3915	0.1323	2.19722	1.60944	0.176661	0.211251
2256	2013	3	67.45	1	0.3915	0.1376	2.07944	1.94591	0.202361	0.489432
2258	2009	4	73.69	0	0.2726	0.4635	2.19722	1.09861	0.050991	0.454506
2261	2010	4	74.06	0	0.2287	0.4243	2.30259	1.38629	0.109766	0.395133
2261	2011	5	75.67	0	0.2287	0.402	2.30259	1.60944	0.105248	0.273126
2262	2019	5	76.22	1	0.3474	0.2227	2.30259	2.56495	0.142016	0.323991
2263	2010	4	74.61	0	0.4378	0.2771	2.07944	1.38629	0.355794	0.185798
2263	2021	4	73.18	1	0.2791	0.05	2.07944	2.70805	0.105761	0.315847
2263	2022	4	70.664	1	0.2791	0.0524	2.07944	2.77259	0.082171	0.343994
2268	2009	4	74.46	0	0.3736	0.3557	2.07944	1.09861	0.181996	0.531361
2268	2010	4	70.25	0	0.3736	0.2733	2.19722	1.38629	0.261817	0.523673
2268	2011	4	73.89	0	0.3483	0.2339	2.07944	1.60944	0.20974	0.470043
2268	2012	5	78.7	1	0.3483	0.1471	2.30259	1.79176	0.277136	0.465066
2268	2013	2	64.42	1	0.3483	0.1258	2.30259	1.94591	0.291013	0.467139
2273	2009	3	68.16	0	0.3148	0.3225	2.30259	1.09861	0.086986	0.536651
2273	2011	5	75.79	0	0.3003	0.3198	2.30259	1.60944	0.079793	0.48373
2275	2012	5	76.45	1	0.6111	0.1846	2.30259	1.60944	0.163879	0.417141
2275	2015	4	73.07	1	0.6111	0.1688	2.30259	2.07944	0.150954	0.256037
2275	2016	5	76.81	1	0.6111	0.1659	2.30259	2.19722	0.154802	0.250718
2275	2018	4	74.15	1	0.6129	0.1698	2.30259	2.3979	0.175996	0.357395
2278	2010	4	73	0	0.1852	0.3769	2.30259	1.09861	0.132776	0.464026
2279	2011	4	72.68	0	0.257	0.4089	2.19722	1.38629	0.050991	0.485832
2279	2012	4	74.25	1	0.257	0.4048	2.19722	1.60944	0.052488	0.323204
2279	2013	4	73.94	1	0.257	0.412	2.07944	1.79176	0.068833	0.295457
2279	2014	4	73.39	1	0.257	0.4559	1.94591	1.94591	0.079428	0.336302
2280	2010	5	75.52	0	0.2159	0.4942	2.07944	1.09861	0.14369	0.556146
2280	2011	5	75.14	0	0.2159	0.4901	2.07944	1.38629	0.121262	0.539934
2280	2017	4	72.93	1	0.2242	0.3811	2.07944	2.30259	0.448249	0.122167
2282	2010	4	73.36	0	0.1687	0.5418	2.30259	1.09861	0.087233	0.430043
2285	2010	5	79.88	0	0.4801	0.2951	2.30259	1.09861	0.238021	0.622248
2285	2011	5	78.8	0	0.4801	0.3247	2.30259	1.38629	0.208346	0.50929
2287	2011	4	74.85	0	0.6922	0.2122	2.30259	1.38629	0.058936	0.383876
2287	2012	5	78.38	1	0.6922	0.2097	2.30259	1.60944	0.056471	0.359828
2287	2018	5	78.34	1	0.6916	0.2225	2.07944	2.3979	0.115679	0.171012
2287	2019	6	81.61	1	0.6876	0.2233	2.07944	2.48491	0.242014	0.451305
2287	2020	6	80.02	1	0.6874	0.1994	2.07944	2.56495	0.409166	0.410374
2289	2022	4	71.157	1	0.2042	0.2695	1.94591	2.70805	0.14871	0.351613
2292	2011	4	73.6	0	0.51	0.2973	2.07944	1.38629	0.1014	0.400436
2292	2012	3	69.22	1	0.51	0.3155	2.07944	1.60944	0.179179	0.32122
2293	2010	4	70.89	0	0.3918	0.4145	2.56495	1.09861	0.212972	0.563519
2293	2012	4	73.37	1	0.3918	0.441	2.3979	1.60944	0.191279	0.408606
2294	2010	3	67.15	0	0.7156	0.0551	2.30259	1.09861	0.142307	0.460187
2294	2011	5	77.75	0	0.7156	0.0684	2.30259	1.38629	0.126993	0.36365
2294	2012	5	76.75	1	0.7156	0.0992	2.30259	1.60944	0.125481	0.321557
2294	2016	5	76.87	1	0.6773	0.0853	2.30259	2.19722	0.164378	0.26228
2294	2021	4	74.9	1	0.5699	0.1352	2.30259	2.63906	0.129625	0.348557
2294	2022	5	75.306	1	0.5699	0.1367	2.19722	2.70805	0.182322	0.261501
2296	2010	3	67.72	0	0.1821	0.5758	2.07944	1.09861	0.160881	0.508356
2296	2013	4	70.76	1	0.1461	0.3521	2.07944	1.79176	0.171096	0.477245
2296	2017	4	71.97	1	0.1261	0.2097	1.79176	2.30259	0.371909	0.389112
2301	2010	4	74.78	0	0.4941	0.2631	2.30259	1.09861	0.229955	0.547614
2301	2011	5	75.05	0	0.4815	0.2565	2.30259	1.38629	0.234668	0.524519
2301	2012	4	72.69	1	0.4809	0.2127	2.19722	1.60944	0.290586	0.322908
2301	2014	3	69.66	1	0.4908	0.1807	2.30259	1.94591	0.411668	0.184594
2303	2010	4	74.16	0	0.4954	0.2654	2.07944	1.09861	0.172521	0.547091
2303	2011	5	76.33	0	0.4971	0.2761	2.07944	1.38629	0.147879	0.308162
2303	2012	4	74.16	1	0.4971	0.2807	2.07944	1.60944	0.164087	0.308749
2303	2016	3	69.22	1	0.4244	0.2469	1.79176	2.19722	0.161779	0.431199
2303	2017	4	70.97	1	0.4309	0.2348	1.79176	2.30259	0.250059	0.363045
2306	2010	4	73.91	0	0.277	0.3718	2.30259	1.09861	0.16156	0.44429
2308	2020	5	76.37	1	0.2422	0.1886	2.30259	2.56495	0.106814	0.534787
2308	2021	5	78.34	1	0.2422	0.1649	2.19722	2.63906	0.179907	0.622248
2308	2022	4	73.929	1	0.2422	0.1419	2.30259	2.70805	0.15622	0.539852
2315	2014	4	72.91	1	0.5875	0.1267	2.30259	1.94591	0.145128	0.38769
2315	2015	4	71.86	1	0.5861	0.0922	2.30259	2.07944	0.176108	0.376071
2315	2016	4	74.1	1	0.5669	0.1033	2.19722	2.19722	0.211823	0.374794
2315	2018	4	72.62	1	0.5277	0.1145	2.30259	2.3979	0.269857	0.350649
2315	2022	5	75.342	1	0.4737	0.1223	2.30259	2.70805	0.362781	0.455583
2317	2012	4	72.58	1	0.3274	0.2755	2.30259	1.60944	0.086588	0.522114
2320	2013	3	68.68	1	0.5091	0.1971	2.3979	1.79176	0.050991	0.341187
2320	2016	3	69.47	1	0.5138	0.1865	2.48491	2.19722	0.091458	0.303426
2320	2017	3	69.68	1	0.5853	0.1937	2.48491	2.30259	0.08292	0.32755
2320	2018	4	72.59	1	0.5853	0.1641	2.48491	2.3979	0.06337	0.352339
2320	2019	4	70.45	1	0.5853	0.1752	2.48491	2.48491	0.06333	0.399739
2320	2020	4	71.61	1	0.5853	0.1604	2.48491	2.56495	0.063154	0.438542
2323	2010	3	67.34	0	0.2985	0.4418	2.30259	1.09861	0.056619	0.574661
2323	2011	4	72.95	0	0.2985	0.4358	2.19722	1.38629	0.077405	0.435353
2324	2010	5	76.35	0	0.5143	0.1874	2.30259	1.09861	0.114003	0.432732
2327	2010	4	72.39	0	0.4047	0.335	2.07944	1.09861	0.229004	0.458489
2328	2010	4	72.89	0	0.3243	0.4121	2.30259	1.09861	0.083702	0.588406
2328	2011	3	66.92	0	0.3243	0.4008	2.30259	1.38629	0.109568	0.401883
2329	2010	5	76.28	0	0.425	0.3623	1.79176	1.09861	0.188445	0.400715
2329	2011	5	75.4	0	0.425	0.3252	1.79176	1.38629	0.199234	0.220319
2330	2010	4	71.12	0	0.5168	0.3018	1.79176	1.09861	0.112865	0.278265
2331	2010	4	70.14	0	0.1766	0.4581	2.30259	1.09861	0.139973	0.594122
2331	2019	6	83.16	1	0.1373	0.3046	2.30259	2.48491	0.299409	0.258943
2333	2012	4	74.65	1	0.6996	0.0565	1.79176	1.60944	0.099833	0.364938
2333	2013	5	76.08	1	0.7023	0.0608	1.79176	1.79176	0.104368	0.221688
2333	2015	3	68.59	1	0.6546	0.083	1.79176	2.07944	0.095869	0.128116
2333	2016	3	68.03	1	0.6546	0.1096	1.79176	2.19722	0.114523	0.113668
2334	2010	4	74.91	0	0.1862	0.3572	2.30259	1.09861	0.082708	0.622248
2334	2011	4	71.37	0	0.1862	0.3572	2.30259	1.38629	0.083335	0.522723
2334	2012	2	60.52	1	0.1862	0.3572	2.30259	1.60944	0.102329	0.480365
2335	2010	5	75.32	0	0.3936	0.3496	2.07944	1.09861	0.275737	0.543624
2337	2010	4	73.19	0	0.675	0.0984	1.79176	1.09861	0.213661	0.43595
2337	2011	4	72.44	0	0.675	0.0967	1.79176	1.38629	0.208672	0.326576
2337	2012	4	72.64	1	0.675	0.0927	1.79176	1.60944	0.245301	0.274689
2337	2013	3	65.32	1	0.6232	0.0856	1.79176	1.79176	0.261304	0.218769
2337	2018	5	76.74	1	0.3215	0.0668	1.79176	2.3979	0.145606	0.078621
2338	2011	2	61.44	0	0.4583	0.333	2.30259	1.38629	0.181275	0.486938
2343	2010	5	77.79	0	0.1257	0.4648	2.30259	1.09861	0.165436	0.496821
2345	2010	3	68.99	0	0.3523	0.4338	2.30259	1.09861	0.071073	0.327795
2346	2012	4	71.93	1	0.7044	0.0744	2.30259	1.60944	0.144601	0.37152
2347	2010	4	73.19	0	0.4888	0.2268	2.30259	1.09861	0.244961	0.422338
2348	2010	2	63.76	0	0.3116	0.4481	2.48491	1.09861	0.055345	0.57321
2349	2011	4	70.73	0	0.413	0.3165	2.30259	1.38629	0.184786	0.46886
2349	2014	5	75.8	1	0.413	0.3266	2.30259	1.94591	0.186562	0.458502
2349	2022	4	72.783	1	0.3439	0.1723	2.07944	2.70805	0.137402	0.304904
2350	2010	4	72.88	0	0.4748	0.2881	2.30259	1.09861	0.19382	0.55341
2350	2011	5	75.7	0	0.4763	0.3133	2.30259	1.38629	0.293552	0.455879
2351	2012	4	70.34	1	0.327	0.4407	2.30259	1.60944	0.078717	0.327913
2351	2022	4	73.582	1	0.2766	0.3392	2.30259	2.70805	0.17136	0.42454
2352	2010	2	63.93	0	0.4614	0.2958	2.30259	1.09861	0.116906	0.329974
2356	2010	5	79.38	0	0.6375	0.1412	2.30259	1.09861	0.220753	0.575295
2356	2011	5	77.67	0	0.6375	0.1691	2.30259	1.38629	0.251672	0.461276
2356	2012	5	76.83	1	0.6375	0.1574	2.30259	1.60944	0.323401	0.394392
2358	2010	4	72.17	0	0.2882	0.5346	2.19722	1.09861	0.281044	0.579892
2361	2022	4	73.48	1	0.1879	0.1392	2.07944	2.63906	0.467888	0.157766
2364	2011	4	72.65	0	0.4109	0.2349	2.30259	1.09861	0.136766	0.575044
2364	2012	4	72.77	1	0.3951	0.2996	2.30259	1.38629	0.163206	0.400091
2364	2015	4	74.61	1	0.383	0.231	2.30259	1.94591	0.243313	0.087364
2365	2014	4	74.83	1	0.2263	0.2604	2.07944	1.79176	0.066673	0.0258
2370	2011	4	70.5	0	0.45	0.3012	2.30259	1.09861	0.145086	0.421196
2370	2013	3	68.1	1	0.45	0.2813	2.30259	1.60944	0.114778	0.337148
2372	2022	5	76.592	1	0.379	0.3753	2.30259	2.63906	0.214503	0.426826
2373	2021	5	75.04	1	0.1516	0.3262	2.30259	2.56495	0.341786	0.189243
2380	2011	5	76.6	0	0.3016	0.4423	2.19722	1.09861	0.080662	0.452864
2380	2012	5	79.75	1	0.3016	0.4422	2.07944	1.38629	0.100166	0.401403
2380	2013	5	77.29	1	0.3016	0.4154	2.07944	1.60944	0.146083	0.35552
2380	2016	6	82.03	1	0.2546	0.3776	2.07944	2.07944	0.120763	0.367277
2380	2019	7	85.26	1	0.2546	0.3601	2.07944	2.3979	0.179156	0.364461
2383	2011	5	75.58	0	0.4513	0.3373	2.07944	1.09861	0.094277	0.496421
2383	2012	4	73.1	1	0.4513	0.3277	2.07944	1.38629	0.076777	0.382774
2383	2013	4	72.21	1	0.4015	0.2382	1.94591	1.60944	0.187073	0.187932
2383	2022	3	69.059	1	0.2221	0.2709	2.19722	2.63906	0.681316	0.091019
2385	2011	4	71.78	0	0.4449	0.181	2.30259	1.09861	0.24206	0.453635
2385	2016	4	72.09	1	0.4215	0.1563	1.79176	2.07944	0.342768	0.120942
2387	2011	4	73.67	0	0.4719	0.2699	2.30259	1.09861	0.089151	0.421583
2388	2011	3	69.36	0	0.5676	0.2074	2.30259	1.09861	0.083922	0.396685
2388	2013	2	60.84	1	0.535	0.1728	2.19722	1.60944	0.055117	0.328551
2391	2011	5	77.36	0	0.3662	0.4084	2.07944	1.09861	0.060019	0.407629
2393	2012	3	69.26	1	0.5136	0.1233	2.30259	1.38629	0.050991	0.462483
2393	2013	4	72.21	1	0.5136	0.0542	2.30259	1.60944	0.092549	0.423425
2393	2014	3	67.8	1	0.5136	0.059	2.19722	1.79176	0.104035	0.315303
2393	2015	3	67.66	1	0.5136	0.0591	2.30259	1.94591	0.128907	0.287637
2393	2017	3	68.93	1	0.5136	0.0526	2.30259	2.19722	0.163583	0.400408
2393	2018	3	68.54	1	0.5136	0.0545	2.19722	2.30259	0.179936	0.378056
2393	2019	4	72.32	1	0.5136	0.0557	2.07944	2.3979	0.162318	0.306731
2393	2020	4	71.89	1	0.5136	0.0522	2.30259	2.48491	0.143381	0.303791
2393	2021	4	71.65	1	0.5136	0.0354	2.30259	2.56495	0.150344	0.31356
2393	2022	5	75.469	1	0.5093	0.0418	2.30259	2.63906	0.177973	0.334456
2395	2011	4	72.96	0	0.6473	0.115	2.19722	1.09861	0.176651	0.310419
2395	2015	4	70.36	1	0.6473	0.0821	2.30259	1.94591	0.238395	0.23728
2399	2014	4	70.88	1	0.3694	0.4218	2.07944	1.79176	0.158885	0.415495
2401	2011	4	73.53	0	0.5581	0.1125	2.07944	1.09861	0.304631	0.592199
2401	2012	5	75.35	1	0.5581	0.092	2.07944	1.38629	0.281905	0.607381
2401	2013	5	78.08	1	0.5581	0.0883	2.07944	1.60944	0.345317	0.430342
2401	2016	5	79.85	1	0.5001	0.082	2.07944	2.07944	0.444673	0.55112
2405	2021	6	81.06	1	0.0822	0.2385	2.30259	2.56495	0.142966	0.364758
2406	2016	4	71.54	1	0.2753	0.1483	2.30259	2.07944	0.10995	0.151875
2407	2016	5	75.19	1	0.1393	0.0584	2.30259	2.07944	0.452753	0.135437
2409	2011	5	76.91	0	0.3359	0.4324	2.07944	1.09861	0.128987	0.521858
2409	2012	5	78.19	1	0.3359	0.4257	2.07944	1.38629	0.089087	0.504342
2410	2011	5	75.28	0	0.1993	0.5514	2.30259	1.09861	0.095646	0.622248
2410	2012	5	75.11	1	0.1995	0.5758	2.30259	1.38629	0.087072	0.622248
2410	2013	5	78.42	1	0.1954	0.4837	2.30259	1.60944	0.116946	0.571205
2410	2014	5	76.76	1	0.1902	0.4493	2.30259	1.79176	0.118931	0.622248
2410	2015	5	77.77	1	0.1902	0.3823	2.30259	1.94591	0.106305	0.554326
2413	2015	4	73.39	1	0.2496	0.2545	2.07944	1.94591	0.092696	0.317044
2414	2012	5	75.21	1	0.6837	0.0845	2.07944	1.38629	0.050991	0.381941
2414	2013	5	75.73	1	0.3987	0.3615	2.07944	1.60944	0.125438	0.322014
2414	2014	5	76.3	1	0.3987	0.3597	2.07944	1.79176	0.050991	0.16152
2415	2011	4	73.44	0	0.4261	0.4716	2.30259	1.09861	0.180667	0.622248
2415	2012	4	74.75	1	0.4242	0.4244	2.30259	1.38629	0.18113	0.522562
2417	2017	4	73.53	1	0.1988	0.3653	1.79176	2.19722	0.104481	0.401191
2417	2018	4	72.03	1	0.2002	0.3397	1.79176	2.30259	0.213964	0.381263
2425	2014	4	70.81	1	0.3913	0.2772	2.30259	1.79176	0.090106	0.141758
2425	2019	5	77.53	1	0.282	0.0835	2.30259	2.3979	0.17871	0.033714
2432	2012	4	70.14	1	0.516	0.1952	2.07944	1.38629	0.074184	0.460328
2432	2013	4	73.71	1	0.4662	0.1481	2.07944	1.60944	0.199528	0.36255
2432	2022	4	74.118	1	0.2433	0.065	1.94591	2.63906	0.078504	0.255819
2433	2012	4	72.93	1	0.3363	0.3365	2.30259	1.38629	0.121255	0.286347
2437	2012	4	72.41	1	0.4463	0.3117	2.30259	1.38629	0.079462	0.492358
2439	2011	5	75.21	0	0.3899	0.3808	2.07944	1.09861	0.157839	0.466901
2444	2011	5	76.9	0	0.4822	0.253	2.30259	1.09861	0.170876	0.452485
2444	2012	4	73.31	1	0.4822	0.261	2.30259	1.38629	0.215351	0.387816
2444	2020	5	79.75	1	0.4313	0.1907	2.30259	2.48491	0.339263	0.272724
2445	2012	5	79.24	1	0.561	0.0648	1.79176	1.38629	0.533906	0.215018
2448	2012	3	67.51	1	0.1919	0.2433	2.30259	1.38629	0.178254	0.192042
2449	2011	5	75.37	0	0.1403	0.3242	2.30259	1.09861	0.129883	0.508565
2452	2011	3	69.9	0	0.2435	0.3014	2.30259	1.09861	0.203732	0.473536
2458	2019	2	62.58	1	0.4164	0.1229	2.19722	2.3979	0.128862	0.333703
2459	2015	4	70.44	1	0.3639	0.2737	2.19722	1.94591	0.10217	0.282967
2465	2011	4	70.63	0	0.1825	0.1921	2.30259	1.09861	0.098641	0.602034
2465	2012	5	76.46	1	0.1825	0.1921	2.30259	1.38629	0.085269	0.499851
2466	2011	4	71.77	0	0.6375	0.1292	2.30259	1.09861	0.123362	0.306441
2467	2011	4	74.04	0	0.2072	0.3928	2.07944	1.09861	0.098376	0.622248
2468	2016	2	61.89	1	0.5376	0.2744	2.19722	2.07944	0.316671	0.484981
2468	2017	4	71.48	1	0.5376	0.2744	2.19722	2.19722	0.230779	0.368206
2469	2011	5	75.59	0	0.2347	0.1705	2.48491	1.09861	0.183357	0.606387
2469	2012	6	83.06	1	0.2347	0.197	2.48491	1.38629	0.178346	0.483518
2469	2013	6	81.78	1	0.2335	0.1374	2.48491	1.60944	0.15863	0.50255
2469	2019	5	77.68	1	0.231	0.1141	2.30259	2.3979	0.190786	0.437793
2469	2020	5	75.08	1	0.2114	0.1162	2.07944	2.48491	0.204301	0.471329
2474	2012	5	79.52	1	0.328	0.3039	2.30259	1.38629	0.115036	0.488381
2476	2011	5	79.07	0	0.4417	0.3209	2.30259	1.09861	0.063849	0.324349
2476	2019	5	75.63	1	0.158	0.1267	2.19722	2.3979	0.162079	0.404702
2476	2021	4	74.8	1	0.158	0.0906	2.30259	2.56495	0.153566	0.401208
2484	2011	4	72.91	0	0.375	0.2834	2.30259	1.09861	0.106649	0.363619
2484	2012	4	73.11	1	0.375	0.2795	2.30259	1.38629	0.117473	0.348599
2485	2017	3	65.74	1	0.6362	0.1015	2.30259	2.19722	0.134143	0.405685
2492	2013	4	72.47	1	0.49	0.0868	2.07944	1.60944	0.224256	0.219077
2494	2012	5	78.94	1	0.4229	0.1997	2.30259	1.38629	0.056334	0.372508
2495	2021	4	72.93	1	0.1715	0.2364	1.79176	2.56495	0.064338	0.247414
2495	2022	4	73.143	1	0.1715	0.2364	1.79176	2.63906	0.052086	0.241647
2497	2011	4	72.67	0	0.2151	0.2268	2.30259	1.09861	0.073675	0.528888
2498	2011	5	79.03	0	0.7889	0.0471	2.30259	1.09861	0.213939	0.255505
2498	2012	5	75.46	1	0.7889	0.0393	2.30259	1.38629	0.190109	0.276248
2498	2013	5	79.1	1	0.7889	0.031	2.30259	1.60944	0.181692	0.251488
2502	2013	6	82.89	1	0.3825	0.2917	2.30259	1.60944	0.050991	0.478665
2502	2014	5	79.86	1	0.3825	0.2479	2.30259	1.79176	0.069454	0.365926
2503	2011	4	74.83	0	0.4985	0.3188	2.07944	1.09861	0.174795	0.559322
2503	2012	4	72.75	1	0.4985	0.3518	2.07944	1.38629	0.20219	0.525224
2507	2011	4	72.65	0	0.3557	0.365	2.3979	1.09861	0.182241	0.45702
2507	2012	4	73.9	1	0.3557	0.3631	2.3979	1.38629	0.152082	0.443089
2507	2018	4	71.71	1	0.3965	0.2055	2.48491	2.30259	0.170262	0.378795
2508	2011	5	76.93	0	0.5038	0.2147	2.30259	1.09861	0.213274	0.531782
2508	2012	5	77.08	1	0.5038	0.159	2.30259	1.38629	0.253579	0.479069
2508	2013	5	77.54	1	0.5038	0.1829	2.30259	1.60944	0.271544	0.455195
2508	2014	6	82.47	1	0.5038	0.1221	2.19722	1.79176	0.315632	0.441266
2508	2016	6	80.7	1	0.4968	0.1194	2.30259	2.07944	0.356958	0.536045
2512	2012	5	78.53	1	0.5829	0.1403	2.07944	1.38629	0.201798	0.426764
2514	2011	4	71.06	0	0.5147	0.2243	2.30259	1.09861	0.094708	0.409758
2514	2012	3	69.56	1	0.5147	0.2228	2.30259	1.38629	0.108831	0.358459
2515	2011	4	70.17	0	0.277	0.4427	2.30259	1.09861	0.084922	0.371349
2515	2015	4	74.32	1	0.2208	0.4678	2.30259	1.94591	0.050991	0.033694
2515	2021	3	66.72	1	0.203	0.2117	2.07944	2.56495	0.050991	0.107961
2515	2022	3	68.661	1	0.203	0.2363	2.07944	2.63906	0.050991	0.381442
2516	2011	4	70.81	0	0.5487	0.2031	2.30259	1.09861	0.140293	0.346952
2516	2012	5	75.4	1	0.5487	0.0952	2.30259	1.38629	0.143157	0.35231
2516	2017	3	69.31	1	0.4565	0.1348	2.30259	2.19722	0.165389	0.167075
2517	2011	5	78.8	0	0.5769	0.1985	2.07944	1.09861	0.053527	0.404858
2517	2012	5	77.25	1	0.5769	0.1871	2.07944	1.38629	0.068348	0.210515
2517	2016	4	73.61	1	0.2144	0.5375	2.07944	2.07944	0.165426	0.536301
2518	2012	6	81.2	1	0.664	0.0772	2.07944	1.38629	0.208629	0.429592
2520	2011	3	67.59	0	0.5025	0.2779	2.07944	1.09861	0.203495	0.494456
2520	2012	4	73.07	1	0.5083	0.2498	2.07944	1.38629	0.226784	0.34994
2520	2015	4	71.16	1	0.4478	0.203	2.07944	1.94591	0.295359	0.421361
2521	2012	5	78.53	1	0.3119	0.2149	2.30259	1.38629	0.269767	0.304601
2522	2012	5	78.05	1	0.548	0.1983	2.07944	1.38629	0.144721	0.369537
2522	2017	4	71.89	1	0.4395	0.1234	2.07944	2.19722	0.289623	0.099384
2526	2014	3	68.61	1	0.2397	0.0739	2.19722	1.79176	0.453896	0.048461
2527	2011	4	72.87	0	0.2147	0.4767	2.30259	1.09861	0.066409	0.470181
2530	2016	4	72.32	1	0.1975	0.539	2.30259	2.07944	0.117952	0.412784
2531	2011	4	71.06	0	0.375	0.3759	2.07944	1.09861	0.290011	0.467826
2532	2011	3	68.81	0	0.2196	0.5092	2.30259	1.09861	0.18712	0.44096
2540	2011	4	74.15	0	0.4682	0.2815	2.30259	1.09861	0.065992	0.490534
2540	2012	4	74.49	1	0.4682	0.1964	2.19722	1.38629	0.050991	0.397311
2542	2012	5	75.06	1	0.5382	0.1786	2.07944	1.38629	0.149615	0.374384
2542	2013	5	75.43	1	0.5382	0.1728	2.07944	1.60944	0.163975	0.26677
2546	2012	5	75.98	1	0.5856	0.1819	2.30259	1.38629	0.136353	0.52734
2546	2015	4	71.46	1	0.4948	0.1964	2.30259	1.94591	0.199047	0.437521
2546	2019	3	69.58	1	0.4078	0.1268	2.30259	2.3979	0.116133	0.123609
2548	2011	5	76.11	0	0.7145	0.0507	2.30259	1.09861	0.138387	0.388726
2548	2012	4	73.67	1	0.7145	0.0338	2.30259	1.38629	0.14413	0.461531
2548	2013	4	72.04	1	0.7145	0.0487	2.19722	1.60944	0.186776	0.292968
2548	2015	4	72.98	1	0.4338	0.2507	2.07944	1.94591	0.322235	0.316707
2550	2014	5	75.25	1	0.228	0.2902	2.19722	1.79176	0.077059	0.062881
2551	2012	5	75.38	1	0.4238	0.2069	2.30259	1.38629	0.199405	0.543785
2552	2011	5	77.5	0	0.435	0.3355	2.07944	1.09861	0.108928	0.382203
2553	2011	5	75.37	0	0.396	0.3353	2.30259	1.09861	0.072138	0.531296
2553	2012	4	73.52	1	0.396	0.3074	2.30259	1.38629	0.070718	0.545206
2554	2011	5	76.79	0	0.1682	0.5198	2.30259	1.09861	0.126647	0.508944
2555	2012	5	77.38	1	0.2212	0.542	2.30259	1.09861	0.056762	0.365487
2558	2012	5	75.46	1	0.668	0.1202	2.07944	1.38629	0.050991	0.20512
2558	2015	4	70.41	1	0.668	0.1152	2.07944	1.94591	0.059181	0.14969
2558	2017	4	73.46	1	0.2787	0.5672	2.07944	2.19722	0.290235	0.587019
2558	2018	5	75.98	1	0.2787	0.5553	2.07944	2.30259	0.149575	0.462633
2558	2019	3	66.95	1	0.2787	0.5228	2.07944	2.3979	0.188672	0.411576
2561	2019	4	73.86	1	0.3037	0.2203	2.30259	2.30259	0.153447	0.336989
2563	2012	4	74.01	1	0.6269	0.2804	2.48491	1.09861	0.153453	0.521021
2563	2013	6	80.79	1	0.6269	0.2844	2.30259	1.38629	0.16784	0.506584
2563	2014	4	71.62	1	0.6269	0.2846	2.30259	1.60944	0.180005	0.374697
2566	2012	4	73.17	1	0.3888	0.2933	2.07944	1.09861	0.050991	0.511746
2568	2020	4	74.92	1	0.4052	0.2529	2.07944	2.3979	0.171993	0.385823
2569	2012	4	72.69	1	0.5955	0.1529	2.30259	1.09861	0.307434	0.33176
2569	2016	2	63.73	1	0.2986	0.2812	2.30259	1.94591	0.162644	0.429219
2570	2012	5	76.8	1	0.4001	0.2542	2.30259	1.09861	0.256609	0.482901
2572	2012	5	76.65	1	0.2804	0.5758	2.30259	1.09861	0.136744	0.595439
2572	2013	5	79.24	1	0.2721	0.5539	2.30259	1.38629	0.140766	0.549862
2575	2012	4	73.45	1	0.5979	0.1606	2.07944	1.09861	0.114337	0.320163
2575	2013	4	70.86	1	0.5979	0.1604	2.07944	1.38629	0.050991	0.258161
2575	2015	4	73.25	1	0.4485	0.213	2.07944	1.79176	0.069712	0.139656
2576	2018	4	70.4	1	0.3	0.1427	2.07944	2.19722	0.230247	0.151534
2577	2012	4	70.05	1	0.6999	0.0737	1.79176	1.09861	0.053326	0.095384
2577	2013	3	65.8	1	0.6999	0.0691	1.79176	1.38629	0.059929	0.095174
2577	2015	2	62.75	1	0.6708	0.1035	1.79176	1.79176	0.2696	0.296001
2577	2019	4	73.65	1	0.6139	0.0174	1.79176	2.30259	0.093602	0.138323
2577	2020	4	71.68	1	0.6039	0.0177	1.79176	2.3979	0.099855	0.222005
2577	2021	4	72.74	1	0.5989	0.0298	1.79176	2.48491	0.078352	0.276781
2581	2015	4	73.84	1	0.2638	0.4251	2.07944	1.79176	0.112561	0.361672
2581	2016	5	75.29	1	0.2638	0.4075	2.07944	1.94591	0.059594	0.286172
2581	2017	5	76.18	1	0.2638	0.3828	2.07944	2.07944	0.269907	0.453521
2582	2012	5	79.71	1	0.4066	0.2306	2.30259	1.09861	0.196444	0.261846
2583	2012	5	75.53	1	0.5951	0.1049	2.30259	1.09861	0.270804	0.178631
2585	2016	4	71.78	1	0.3388	0.2084	2.07944	1.94591	0.200516	0.169504
2587	2012	4	72.81	1	0.3043	0.2947	2.30259	1.09861	0.154916	0.622248
2587	2013	5	75.18	1	0.3005	0.2293	2.30259	1.38629	0.162859	0.621414
2588	2021	4	74.67	1	0.2312	0.3723	1.79176	2.48491	0.348652	0.14688
2595	2012	4	72.68	1	0.299	0.4385	2.30259	1.09861	0.050991	0.431784
2597	2018	5	79.48	1	0.4483	0.0909	2.30259	2.19722	0.311651	0.218157
2609	2012	4	74.11	1	0.4011	0.3239	2.30259	1.09861	0.191701	0.622248
2609	2013	4	72.4	1	0.4005	0.3281	2.30259	1.38629	0.221687	0.622248
2609	2014	4	72.75	1	0.3925	0.32	2.30259	1.60944	0.26255	0.622248
2609	2015	4	72.07	1	0.3924	0.2764	2.30259	1.79176	0.223049	0.479446
2609	2016	4	72.51	1	0.3542	0.33	2.19722	1.94591	0.148224	0.370701
2609	2018	3	69.14	1	0.3544	0.2804	2.30259	2.19722	0.198324	0.48395
2611	2012	4	73.17	1	0.364	0.3038	2.30259	1.09861	0.129967	0.622248
2611	2013	4	74	1	0.3557	0.2633	1.94591	1.38629	0.162605	0.500059
2613	2012	4	74.13	1	0.5492	0.1405	2.30259	1.09861	0.158859	0.444168
2613	2022	3	69.961	1	0.4711	0.1014	1.79176	2.56495	0.276461	0.163369
2615	2012	5	78.04	1	0.495	0.2314	2.19722	1.09861	0.187136	0.478463
2615	2013	6	80.17	1	0.495	0.149	2.19722	1.38629	0.195958	0.412135
2620	2018	3	65.34	1	0.2105	0.3601	2.19722	2.19722	0.536936	0.093623
2621	2017	3	68.45	1	0.2296	0.4508	2.07944	2.07944	0.118165	0.508702
2623	2012	5	75.83	1	0.45	0.3376	2.30259	1.09861	0.07999	0.4315
2623	2013	5	78.22	1	0.45	0.2569	2.30259	1.38629	0.095044	0.416505
2625	2018	4	73.7	1	0.426	0.4104	2.19722	2.19722	0.074001	0.340852
2625	2019	3	68.68	1	0.4275	0.4088	2.19722	2.30259	0.050991	0.468868
2626	2012	5	77.93	1	0.35	0.3943	2.30259	1.09861	0.059838	0.476057
[truncated: 777 more rows]
