# Supplementary material for: How does green credit guidelines affect environmentally friendly enterprises’ ESG? A quasi-natural experiment from China
Source: PLoS One. 2024 May 29;19(5):e0304384. doi: 10.1371/journal.pone.0304384 (PMC11135725; doi:10.1371/journal.pone.0304384)
Supplement: S1 Data — (ZIP) [file pone.0304384.s001.zip › Data and command files/Stata Do-file for All Analyses.do]

* The data used in the following regression analyses can be found in "Data.xlsx"-"Main tests". 
* Also, we can directly click "Main tests.dta". The panel data has been set up, thus this file can be used directly for data analysis. 

* For Table 1
sum esg esgscore eftime first sedtenth boardsize age lev cashflow
sum esg esgscore eftime first sedtenth boardsize age lev cashflow, detail

* For Table 3
pwcorr esg esgscore eftime first sedtenth boardsize age lev cashflow, sig
 
* For Table 4
xtreg esg ef2009 ef2010 ef2011 ef2012 ef2013 ef2014 ef2015 ef2016 ef2017 ef2018 ef2019 ef2020 ef2021 first sedtenth boardsize age lev cashflow, re
xtreg esgscore ef2009 ef2010 ef2011 ef2012 ef2013 ef2014 ef2015 ef2016 ef2017 ef2018 ef2019 ef2020 ef2021 first sedtenth boardsize age lev cashflow, re

* For Table 5
xtreg esg eftime first sedtenth boardsize age lev cashflow, re
xtreg esgscore eftime first sedtenth boardsize age lev cashflow, re

* For Table 8
sgmediation esg, mv(rnd) iv(eftime) cv(first sedtenth boardsize age lev cashflow)
bootstrap r(ind_eff) r(dir_eff), reps(300): sgmediation esg, mv(rnd) iv(eftime) cv (first sedtenth boardsize age lev cashflow)
sgmediation esgscore, mv(rnd) iv(eftime) cv(first sedtenth boardsize age lev cashflow)
bootstrap r(ind_eff) r(dir_eff), reps(300): sgmediation esgscore, mv(rnd) iv(eftime) cv (first sedtenth boardsize age lev cashflow)

* For Table 9
bysort pc: xtreg esg eftime first sedtenth boardsize age lev cashflow, re
bysort pc: xtreg esgscore eftime first sedtenth boardsize age lev cashflow, re

* For Table 10
bysort location2: xtreg esg eftime first sedtenth boardsize age lev cashflow, re
bysort location2: xtreg esgscore eftime first sedtenth boardsize age lev cashflow, re

* The data used for Table 6 can be found in "Data.xlsx"-"For Table 6". 
* Also, we can directly click "For Table 6.dta". The panel data has been set up, thus this file can be used directly for data analysis.

* For Table 6
xtreg esg eftime1 first sedtenth boardsize age lev cashflow, re
xtreg esgscore eftime1 first sedtenth boardsize age lev cashflow, re
xtreg esg eftime2 first sedtenth boardsize age lev cashflow, re
xtreg esgscore eftime2 first sedtenth boardsize age lev cashflow, re

* The data used for Table 7 can be found in "Data.xlsx"-"For Table 7". 
* Also, we can directly click "For Table 7.dta". The panel data has been set up, thus this file can be used directly for data analysis.

* For Table 7
xtreg esg eftime first sedtenth boardsize age lev cashflow, re
xtreg esgscore eftime first sedtenth boardsize age lev cashflow, re
